# Supplementary material for: Transcriptomics-Based Identification of Genes Related to Tapetum Degradation and Microspore Development in Lily
Source: Genes (Basel). 2022 Feb 17;13(2):366. doi: 10.3390/genes13020366 (PMC8872214; doi:10.3390/genes13020366)
Supplement: Supplementary file 1 [file genes-13-00366-s001.zip]

Archive with 5 entries (5 files):
- genes-1589677 -supplementary Table S1 and Figures.pdf
- Supplmentary method 1.txt
- Table S2 KEGG enrichment analysis of clusted genes.xlsx
- Table S3 DEGs of LO6cm vs LO4cm.xls
- Table S4 DEGs of LO8cm vs LO6cm.xls
