# Supplementary material for: Transcriptomics-Based Identification of Genes Related to Tapetum Degradation and Microspore Development in Lily
Source: Genes (Basel). 2022 Feb 17;13(2):366. doi: 10.3390/genes13020366 (PMC8872214; doi:10.3390/genes13020366)
Supplement: Supplementary file 1 [file genes-13-00366-s001.zip › Supplmentary method 1.txt]

---
title: "Data Analysis of Lilium Transcriptomes "
author: "Yuanyuan Zhang"
date: "7th February 2022"
---

# 2.4 Error-correcting of Iso-seq full-length reads

# subreads: SMRT Link v8.0 (--minLength 50 --maxLength 15000 --minPasses 1)
ccs ${subreads} ccs.bam --min-rq 0.9 
lima ccs.bam primer.fa fl.bam --isoseq --peek-guess
isoseq3 refine fl.primer_5p--primer_3p.bam primer.fa flnc.bam
ls *.flnc.bam >flnc.fofn
cat flnc.fofn 
isoseq3 cluster flnc.fofn clustered.bam --verbose --use-qvs
# output
# clustered.lq.fasta.gz low-quality sequences
# clustered.hq.fasta.gz high-quality transcripts

# 2.5 Gene prediction and annotation
# 1) Error-corrected non-redundant transcripts generated by CD-HIT
cdhit-est -i cluster.hq.fata -o filtered.fa  -c 0.99 –G 0 –aL 0.00 –aS 0.99 –AS 30 -M 0 –d 0 –p 1

# 2) UniTransModels 
# The k-mer profile of non-redundant transcripts was first created and thentranscripts were clustered into families based on their k-mer similarity.  Each transcript family is further reconstructed into one or several unique transcript model(s) (UniTransModels). These analysis were conducted according to the Cogent tutorial: https://github.com/Magdoll/Cogent/wiki/Running-Cogent

# 3) Map Error-corrected non-redundant transcripts to UniTransModels using GMAP
gmap_build -d UniTransModels -D UniTransModels UniTransModels.fa
gmap -D UniTransModels -d UniTransModels -f samse -n 0 -t 12 --cross-species --max-intronlength-ends 200000 -z auto filtered.fa > filtered@UniTransModels.sam 2> sam.log

# 4) Annotation 
TransDecoder.LongOrfs -t transcripts.fasta
TransDecoder.Predict -t transcripts.fasta
# annotation databases were previouly contructed and saved in our lab using in-house scripts.
emapper.py -m diamond --translate -i transcripts.fasta.cds --output results


# 2.6 Quantification of transcripts

# 1) Quality controls
# i=sample_id
java -jar trimmomatic-0.32.jar PE -threads 8 -phred33 -trimlog ${i}.log ${i}-1*.fastq.gz ${i}-2*.fastq.gz ${i}_R1_trim.fq.gz ${i}_Fsingle.fq.gz ${i}_R2_trim.fq.gz ${i}_Rsingle.fq.gz ILLUMINACLIP:$HOME/all_adapters.fa:2:30:10 LEADING:3 TRAILING:3 SLIDINGWINDOW:4:20 MINLEN:25

# 2) Quantification of transcripts using RSEM
rsem-calculate-expression --bowtie2 --num-threads 8 --paired-end ${i}_R1_trim.fq ${i}_R2_trim.fq rsem_ref ${i}

# 3) DEGs identification
# extract FPKM values from RSEM output files using R package "tximport" 
# DE analysis : R package "DESeq2"
