# Supplementary material for: Transcriptomics-Based Identification of Genes Related to Tapetum Degradation and Microspore Development in Lily
Source: Genes (Basel). 2022 Feb 17;13(2):366. doi: 10.3390/genes13020366 (PMC8872214; doi:10.3390/genes13020366)
Supplement: Supplementary file 1 [file genes-13-00366-s001.zip › Table S2 KEGG enrichment analysis of clusted genes.xlsx]

## Sheet: Sheet1
	Table S2. KEGG enrichment analysis of clusted genes
ID	Description	GeneRatio	BgRatio	pvalue	p.adjust	qvalue	geneID	Count	cluster
ko04075	Environmental Information Processing; Signal transduction; Plant hormone signal transduction	29/343	178/5374	2.01846e-06	0.000460209	0.000433438	transcript_HQ_LoMix_transcript12003/f2p0/2270/transcript_HQ_LoMix_transcript12502/f2p0/2247/transcript_HQ_LoMix_transcript12883/f21p0/2167/transcript_HQ_LoMix_transcript13223/f3p0/2203/transcript_HQ_LoMix_transcript14081/f17p0/2025/transcript_HQ_LoMix_transcript14232/f2p0/2102/transcript_HQ_LoMix_transcript14353/f3p0/2079/transcript_HQ_LoMix_transcript15786/f4p0/1966/transcript_HQ_LoMix_transcrip…	29	1
ko00010	Metabolism; Carbohydrate metabolism; Glycolysis / Gluconeogenesis	25/546	143/5374	0.00448643	0.0357419	0.0292799	transcript_HQ_LoMix_transcript10154/f8p0/2439/transcript_HQ_LoMix_transcript10710/f8p0/2383/transcript_HQ_LoMix_transcript13253/f2p0/2170/transcript_HQ_LoMix_transcript14457/f88p0/2053/transcript_HQ_LoMix_transcript15061/f4p0/2030/transcript_HQ_LoMix_transcript16096/f3p0/1967/transcript_HQ_LoMix_transcript16111/f2p0/1945/transcript_HQ_LoMix_transcript16993/f2p0/1877/transcript_HQ_LoMix_transcript…	25	2
ko00071	Metabolism; Lipid metabolism; Fatty acid degradation	15/546	48/5374	4.73901e-05	0.00102966	0.000843499	transcript_HQ_LoMix_transcript10253/f2p0/2440/transcript_HQ_LoMix_transcript10580/f2p0/2411/transcript_HQ_LoMix_transcript16993/f2p0/1877/transcript_HQ_LoMix_transcript17574/f3p0/1847/transcript_HQ_LoMix_transcript18723/f3p0/1737/transcript_HQ_LoMix_transcript23221/f3p0/1504/transcript_HQ_LoMix_transcript23660/f5p0/1473/transcript_HQ_LoMix_transcript23859/f15p0/1408/transcript_HQ_LoMix_transcript…	15
ko00220	Metabolism; Amino acid metabolism; Arginine biosynthesis	11/546	47/5374	0.00625265	0.0403887	0.0330865	transcript_HQ_LoMix_transcript10001/f9p0/2400/transcript_HQ_LoMix_transcript10166/f2p0/2449/transcript_HQ_LoMix_transcript10987/f4p0/2356/transcript_HQ_LoMix_transcript12188/f2p0/2273/transcript_HQ_LoMix_transcript19623/f4p0/1714/transcript_HQ_LoMix_transcript21371/f3p0/1610/transcript_HQ_LoMix_transcript22424/f23p0/1539/transcript_HQ_LoMix_transcript24334/f2p0/1433/transcript_HQ_LoMix_transcript…	11
ko00250	Metabolism; Amino acid metabolism; Alanine, aspartate and glutamate metabolism	16/546	59/5374	0.000177329	0.00223061	0.00182732	transcript_HQ_LoMix_transcript10001/f9p0/2400/transcript_HQ_LoMix_transcript10166/f2p0/2449/transcript_HQ_LoMix_transcript10987/f4p0/2356/transcript_HQ_LoMix_transcript12188/f2p0/2273/transcript_HQ_LoMix_transcript14506/f2p0/2074/transcript_HQ_LoMix_transcript18854/f3p0/1760/transcript_HQ_LoMix_transcript19623/f4p0/1714/transcript_HQ_LoMix_transcript19898/f14p0/1685/transcript_HQ_LoMix_transcript…	16
ko00260	Metabolism; Amino acid metabolism; Glycine, serine and threonine metabolism	17/546	64/5374	0.000147894	0.00196371	0.00160868	transcript_HQ_LoMix_transcript1055/f3p0/4237/transcript_HQ_LoMix_transcript13883/f2p0/2125/transcript_HQ_LoMix_transcript15972/f19p0/1874/transcript_HQ_LoMix_transcript16209/f3p0/1939/transcript_HQ_LoMix_transcript16969/f9p0/1872/transcript_HQ_LoMix_transcript16993/f2p0/1877/transcript_HQ_LoMix_transcript17102/f2p0/1903/transcript_HQ_LoMix_transcript17574/f3p0/1847/transcript_HQ_LoMix_transcript1…	17
ko00270	Metabolism; Amino acid metabolism; Cysteine and methionine metabolism	27/546	122/5374	6.57425e-05	0.00120865	0.000990129	transcript_HQ_LoMix_transcript10987/f4p0/2356/transcript_HQ_LoMix_transcript12188/f2p0/2273/transcript_HQ_LoMix_transcript13435/f22p0/2028/transcript_HQ_LoMix_transcript14635/f11p0/2007/transcript_HQ_LoMix_transcript15622/f2p0/1985/transcript_HQ_LoMix_transcript15700/f2p0/1965/transcript_HQ_LoMix_transcript16317/f3p0/1924/transcript_HQ_LoMix_transcript19898/f14p0/1685/transcript_HQ_LoMix_transcri…	27
ko00280	Metabolism; Amino acid metabolism; Valine, leucine and isoleucine degradation	13/546	51/5374	0.00133765	0.0122961	0.010073	transcript_HQ_LoMix_transcript13581/f3p0/2139/transcript_HQ_LoMix_transcript15634/f3p0/1988/transcript_HQ_LoMix_transcript16227/f3p0/1860/transcript_HQ_LoMix_transcript16883/f2p0/1890/transcript_HQ_LoMix_transcript16993/f2p0/1877/transcript_HQ_LoMix_transcript17357/f2p0/1853/transcript_HQ_LoMix_transcript17574/f3p0/1847/transcript_HQ_LoMix_transcript17707/f8p0/1786/transcript_HQ_LoMix_transcript1…	13
ko00330	Metabolism; Amino acid metabolism; Arginine and proline metabolism	19/546	64/5374	1.08378e-05	0.000287804	0.00023577	transcript_HQ_LoMix_transcript10019/f2p0/2477/transcript_HQ_LoMix_transcript10987/f4p0/2356/transcript_HQ_LoMix_transcript12188/f2p0/2273/transcript_HQ_LoMix_transcript13991/f3p0/2090/transcript_HQ_LoMix_transcript16993/f2p0/1877/transcript_HQ_LoMix_transcript17574/f3p0/1847/transcript_HQ_LoMix_transcript18723/f3p0/1737/transcript_HQ_LoMix_transcript22424/f23p0/1539/transcript_HQ_LoMix_transcript…	19
ko00350	Metabolism; Amino acid metabolism; Tyrosine metabolism	19/546	49/5374	1.01355e-07	6.45752e-06	5.29002e-06	transcript_HQ_LoMix_transcript10987/f4p0/2356/transcript_HQ_LoMix_transcript12188/f2p0/2273/transcript_HQ_LoMix_transcript13883/f2p0/2125/transcript_HQ_LoMix_transcript15063/f8p0/2018/transcript_HQ_LoMix_transcript19640/f5p0/1710/transcript_HQ_LoMix_transcript22424/f23p0/1539/transcript_HQ_LoMix_transcript23221/f3p0/1504/transcript_HQ_LoMix_transcript23660/f5p0/1473/transcript_HQ_LoMix_transcript…	19
ko00360	Metabolism; Amino acid metabolism; Phenylalanine metabolism	11/546	46/5374	0.00525771	0.0369586	0.0302766	transcript_HQ_LoMix_transcript10987/f4p0/2356/transcript_HQ_LoMix_transcript12188/f2p0/2273/transcript_HQ_LoMix_transcript13883/f2p0/2125/transcript_HQ_LoMix_transcript15085/f3p0/2014/transcript_HQ_LoMix_transcript20298/f2p0/1673/transcript_HQ_LoMix_transcript22424/f23p0/1539/transcript_HQ_LoMix_transcript24334/f2p0/1433/transcript_HQ_LoMix_transcript7343/f6p0/2755/transcript_HQ_LoMix_transcript7…	11
ko00410	Metabolism; Metabolism of other amino acids; beta-Alanine metabolism	19/546	50/5374	1.48249e-07	7.08629e-06	5.80511e-06	transcript_HQ_LoMix_transcript13581/f3p0/2139/transcript_HQ_LoMix_transcript13883/f2p0/2125/transcript_HQ_LoMix_transcript13991/f3p0/2090/transcript_HQ_LoMix_transcript15634/f3p0/1988/transcript_HQ_LoMix_transcript15670/f4p0/1970/transcript_HQ_LoMix_transcript16993/f2p0/1877/transcript_HQ_LoMix_transcript17574/f3p0/1847/transcript_HQ_LoMix_transcript18723/f3p0/1737/transcript_HQ_LoMix_transcript2…	19
ko00460	Metabolism; Metabolism of other amino acids; Cyanoamino acid metabolism	12/546	39/5374	0.000319507	0.0033201	0.00271983	transcript_HQ_LoMix_transcript1055/f3p0/4237/transcript_HQ_LoMix_transcript15972/f19p0/1874/transcript_HQ_LoMix_transcript16209/f3p0/1939/transcript_HQ_LoMix_transcript16969/f9p0/1872/transcript_HQ_LoMix_transcript17102/f2p0/1903/transcript_HQ_LoMix_transcript17589/f7p0/1741/transcript_HQ_LoMix_transcript17610/f4p0/1839/transcript_HQ_LoMix_transcript18103/f2p0/1837/transcript_HQ_LoMix_transcript1…	12
ko00480	Metabolism; Metabolism of other amino acids; Glutathione metabolism	19/546	81/5374	0.000360261	0.0035876	0.00293897	transcript_HQ_LoMix_transcript1081/f10p0/4197/transcript_HQ_LoMix_transcript13435/f22p0/2028/transcript_HQ_LoMix_transcript14635/f11p0/2007/transcript_HQ_LoMix_transcript18897/f8p0/1705/transcript_HQ_LoMix_transcript20994/f3p0/1722/transcript_HQ_LoMix_transcript22934/f2p0/1514/transcript_HQ_LoMix_transcript25562/f8p0/1295/transcript_HQ_LoMix_transcript25813/f13p0/1318/transcript_HQ_LoMix_transcri…	19
ko00625	Metabolism; Xenobiotics biodegradation and metabolism; Chloroalkane and chloroalkene degradation	7/546	13/5374	0.000106885	0.00159659	0.00130793	transcript_HQ_LoMix_transcript18723/f3p0/1737/transcript_HQ_LoMix_transcript23221/f3p0/1504/transcript_HQ_LoMix_transcript23660/f5p0/1473/transcript_HQ_LoMix_transcript23859/f15p0/1408/transcript_HQ_LoMix_transcript23893/f2p0/1467/transcript_HQ_LoMix_transcript26799/f3p0/1273/transcript_HQ_LoMix_transcript26967/f3p0/1258	7
ko00630	Metabolism; Carbohydrate metabolism; Glyoxylate and dicarboxylate metabolism	23/546	77/5374	1.1394e-06	3.89022e-05	3.18688e-05	transcript_HQ_LoMix_transcript1055/f3p0/4237/transcript_HQ_LoMix_transcript15594/f3p0/1982/transcript_HQ_LoMix_transcript15700/f2p0/1965/transcript_HQ_LoMix_transcript15972/f19p0/1874/transcript_HQ_LoMix_transcript16209/f3p0/1939/transcript_HQ_LoMix_transcript16704/f26p0/1762/transcript_HQ_LoMix_transcript16706/f3p0/1895/transcript_HQ_LoMix_transcript16969/f9p0/1872/transcript_HQ_LoMix_transcript…	23
ko00670	Metabolism; Metabolism of cofactors and vitamins; One carbon pool by folate	7/546	23/5374	0.00618027	0.0403887	0.0330865	transcript_HQ_LoMix_transcript1055/f3p0/4237/transcript_HQ_LoMix_transcript15972/f19p0/1874/transcript_HQ_LoMix_transcript16209/f3p0/1939/transcript_HQ_LoMix_transcript16969/f9p0/1872/transcript_HQ_LoMix_transcript17102/f2p0/1903/transcript_HQ_LoMix_transcript17610/f4p0/1839/transcript_LQ_LoMix_transcript14762/f2p0/2082	7
ko00680	Metabolism; Energy metabolism; Methane metabolism	25/546	62/5374	3.48678e-10	8.3334e-08	6.82674e-08	transcript_HQ_LoMix_transcript10154/f8p0/2439/transcript_HQ_LoMix_transcript1055/f3p0/4237/transcript_HQ_LoMix_transcript10710/f8p0/2383/transcript_HQ_LoMix_transcript13253/f2p0/2170/transcript_HQ_LoMix_transcript1382/f63p0/3981/transcript_HQ_LoMix_transcript15972/f19p0/1874/transcript_HQ_LoMix_transcript16209/f3p0/1939/transcript_HQ_LoMix_transcript16755/f3p0/1920/transcript_HQ_LoMix_transcript1…	25
ko00710	Metabolism; Energy metabolism; Carbon fixation in photosynthetic organisms	25/546	104/5374	2.83616e-05	0.000677842	0.00055529	transcript_HQ_LoMix_transcript10987/f4p0/2356/transcript_HQ_LoMix_transcript11138/f3p0/2367/transcript_HQ_LoMix_transcript12188/f2p0/2273/transcript_HQ_LoMix_transcript1382/f63p0/3981/transcript_HQ_LoMix_transcript15700/f2p0/1965/transcript_HQ_LoMix_transcript16096/f3p0/1967/transcript_HQ_LoMix_transcript16755/f3p0/1920/transcript_HQ_LoMix_transcript22424/f23p0/1539/transcript_HQ_LoMix_transcript…	25
ko00720	Metabolism; Energy metabolism; Carbon fixation pathways in prokaryotes	12/546	54/5374	0.00680064	0.0416796	0.0341441	transcript_HQ_LoMix_transcript1382/f63p0/3981/transcript_HQ_LoMix_transcript15765/f3p0/1960/transcript_HQ_LoMix_transcript16755/f3p0/1920/transcript_HQ_LoMix_transcript18023/f7p0/1784/transcript_HQ_LoMix_transcript18897/f8p0/1705/transcript_HQ_LoMix_transcript20994/f3p0/1722/transcript_HQ_LoMix_transcript21772/f3p0/1597/transcript_HQ_LoMix_transcript3575/f288p0/3264/transcript_HQ_LoMix_transcript…	12
ko00830	Metabolism; Metabolism of cofactors and vitamins; Retinol metabolism	7/546	13/5374	0.000106885	0.00159659	0.00130793	transcript_HQ_LoMix_transcript14145/f2p0/2087/transcript_HQ_LoMix_transcript23221/f3p0/1504/transcript_HQ_LoMix_transcript23660/f5p0/1473/transcript_HQ_LoMix_transcript23859/f15p0/1408/transcript_HQ_LoMix_transcript23893/f2p0/1467/transcript_HQ_LoMix_transcript26799/f3p0/1273/transcript_HQ_LoMix_transcript26967/f3p0/1258	7
ko00910	Metabolism; Energy metabolism; Nitrogen metabolism	12/546	19/5374	2.78473e-08	3.32776e-06	2.72611e-06	transcript_HQ_LoMix_transcript10001/f9p0/2400/transcript_HQ_LoMix_transcript10166/f2p0/2449/transcript_HQ_LoMix_transcript18103/f2p0/1837/transcript_HQ_LoMix_transcript19623/f4p0/1714/transcript_HQ_LoMix_transcript231/f2p0/5481/transcript_HQ_LoMix_transcript25171/f26p0/1333/transcript_HQ_LoMix_transcript25/f10p0/7271/transcript_HQ_LoMix_transcript27078/f3p0/1254/transcript_HQ_LoMix_transcript28/f…	12
ko00950	Metabolism; Biosynthesis of other secondary metabolites; Isoquinoline alkaloid biosynthesis	10/546	28/5374	0.000260015	0.00282471	0.00231401	transcript_HQ_LoMix_transcript10987/f4p0/2356/transcript_HQ_LoMix_transcript12188/f2p0/2273/transcript_HQ_LoMix_transcript13883/f2p0/2125/transcript_HQ_LoMix_transcript15063/f8p0/2018/transcript_HQ_LoMix_transcript22424/f23p0/1539/transcript_HQ_LoMix_transcript24334/f2p0/1433/transcript_HQ_LoMix_transcript7343/f6p0/2755/transcript_HQ_LoMix_transcript7418/f42p0/2674/transcript_HQ_LoMix_transcript7…	10
ko00960	Metabolism; Biosynthesis of other secondary metabolites; Tropane, piperidine and pyridine alkaloid biosynthesis	9/546	21/5374	0.000103503	0.00159659	0.00130793	transcript_HQ_LoMix_transcript10987/f4p0/2356/transcript_HQ_LoMix_transcript12188/f2p0/2273/transcript_HQ_LoMix_transcript13883/f2p0/2125/transcript_HQ_LoMix_transcript22424/f23p0/1539/transcript_HQ_LoMix_transcript24334/f2p0/1433/transcript_HQ_LoMix_transcript7343/f6p0/2755/transcript_HQ_LoMix_transcript7418/f42p0/2674/transcript_HQ_LoMix_transcript7877/f43p0/2652/transcript_HQ_LoMix_transcript9…	9
ko00980	Metabolism; Xenobiotics biodegradation and metabolism; Metabolism of xenobiotics by cytochrome P450	9/546	33/5374	0.00446446	0.0357419	0.0292799	transcript_HQ_LoMix_transcript23221/f3p0/1504/transcript_HQ_LoMix_transcript23660/f5p0/1473/transcript_HQ_LoMix_transcript23859/f15p0/1408/transcript_HQ_LoMix_transcript23893/f2p0/1467/transcript_HQ_LoMix_transcript26799/f3p0/1273/transcript_HQ_LoMix_transcript26967/f3p0/1258/transcript_HQ_LoMix_transcript31235/f2p0/947/transcript_HQ_LoMix_transcript31595/f2p0/907/transcript_HQ_LoMix_transcript32…	9
ko00982	Metabolism; Xenobiotics biodegradation and metabolism; Drug metabolism - cytochrome P450	9/546	35/5374	0.00680128	0.0416796	0.0341441	transcript_HQ_LoMix_transcript23221/f3p0/1504/transcript_HQ_LoMix_transcript23660/f5p0/1473/transcript_HQ_LoMix_transcript23859/f15p0/1408/transcript_HQ_LoMix_transcript23893/f2p0/1467/transcript_HQ_LoMix_transcript26799/f3p0/1273/transcript_HQ_LoMix_transcript26967/f3p0/1258/transcript_HQ_LoMix_transcript31235/f2p0/947/transcript_HQ_LoMix_transcript31595/f2p0/907/transcript_HQ_LoMix_transcript32…	9
ko01200	Metabolism; Global and overview maps; Carbon metabolism	62/546	314/5374	1.08076e-07	6.45752e-06	5.29002e-06	transcript_HQ_LoMix_transcript10154/f8p0/2439/transcript_HQ_LoMix_transcript1055/f3p0/4237/transcript_HQ_LoMix_transcript10710/f8p0/2383/transcript_HQ_LoMix_transcript10987/f4p0/2356/transcript_HQ_LoMix_transcript11138/f3p0/2367/transcript_HQ_LoMix_transcript12188/f2p0/2273/transcript_HQ_LoMix_transcript13253/f2p0/2170/transcript_HQ_LoMix_transcript13581/f3p0/2139/transcript_HQ_LoMix_transcript13…	62
ko01220	Metabolism; Global and overview maps; Degradation of aromatic compounds	7/546	14/5374	0.000195146	0.00232819	0.00190726	transcript_HQ_LoMix_transcript20298/f2p0/1673/transcript_HQ_LoMix_transcript23221/f3p0/1504/transcript_HQ_LoMix_transcript23660/f5p0/1473/transcript_HQ_LoMix_transcript23859/f15p0/1408/transcript_HQ_LoMix_transcript23893/f2p0/1467/transcript_HQ_LoMix_transcript26799/f3p0/1273/transcript_HQ_LoMix_transcript26967/f3p0/1258	7
ko01230	Metabolism; Global and overview maps; Biosynthesis of amino acids	57/546	286/5374	2.65833e-07	1.0589e-05	8.67454e-06	transcript_HQ_LoMix_transcript10019/f2p0/2477/transcript_HQ_LoMix_transcript10020/f2p0/2481/transcript_HQ_LoMix_transcript10154/f8p0/2439/transcript_HQ_LoMix_transcript1055/f3p0/4237/transcript_HQ_LoMix_transcript10710/f8p0/2383/transcript_HQ_LoMix_transcript10987/f4p0/2356/transcript_HQ_LoMix_transcript11138/f3p0/2367/transcript_HQ_LoMix_transcript12188/f2p0/2273/transcript_HQ_LoMix_transcript12…	57
ko01523	Human Diseases; Drug resistance: Antineoplastic; Antifolate resistance	7/546	22/5374	0.0047029	0.0362578	0.0297025	transcript_HQ_LoMix_transcript1055/f3p0/4237/transcript_HQ_LoMix_transcript15972/f19p0/1874/transcript_HQ_LoMix_transcript16209/f3p0/1939/transcript_HQ_LoMix_transcript16969/f9p0/1872/transcript_HQ_LoMix_transcript17102/f2p0/1903/transcript_HQ_LoMix_transcript17610/f4p0/1839/transcript_LQ_LoMix_transcript14762/f2p0/2082	7
ko04016	Environmental Information Processing; Signal transduction; MAPK signaling pathway - plant	23/546	96/5374	6.25041e-05	0.00120865	0.000990129	transcript_HQ_LoMix_transcript10720/f5p0/2378/transcript_HQ_LoMix_transcript12420/f25p0/2187/transcript_HQ_LoMix_transcript13376/f9p0/2148/transcript_HQ_LoMix_transcript14791/f4p0/1952/transcript_HQ_LoMix_transcript16704/f26p0/1762/transcript_HQ_LoMix_transcript20863/f8p0/1623/transcript_HQ_LoMix_transcript20888/f5p0/1623/transcript_HQ_LoMix_transcript21192/f2p0/1626/transcript_HQ_LoMix_transcrip…	23
ko04075	Environmental Information Processing; Signal transduction; Plant hormone signal transduction	38/546	178/5374	5.42623e-06	0.000162109	0.0001328	transcript_HQ_LoMix_transcript10720/f5p0/2378/transcript_HQ_LoMix_transcript11828/f8p0/2218/transcript_HQ_LoMix_transcript12420/f25p0/2187/transcript_HQ_LoMix_transcript13005/f4p0/2197/transcript_HQ_LoMix_transcript13376/f9p0/2148/transcript_HQ_LoMix_transcript14263/f60p0/2003/transcript_HQ_LoMix_transcript14295/f2p0/2086/transcript_HQ_LoMix_transcript14433/f28p0/1991/transcript_HQ_LoMix_transcri…	38
ko04140	Cellular Processes; Transport and catabolism; Autophagy - animal	17/546	86/5374	0.00512834	0.0369586	0.0302766	transcript_HQ_LoMix_transcript10/f5p0/7747/transcript_HQ_LoMix_transcript11395/f2p0/2446/transcript_HQ_LoMix_transcript15050/f3p0/2024/transcript_HQ_LoMix_transcript15688/f4p0/1953/transcript_HQ_LoMix_transcript15831/f2p0/1971/transcript_HQ_LoMix_transcript16035/f12p0/1887/transcript_HQ_LoMix_transcript17114/f5p0/1847/transcript_HQ_LoMix_transcript17712/f4p0/1823/transcript_HQ_LoMix_transcript177…	17
ko04146	Cellular Processes; Transport and catabolism; Peroxisome	20/546	84/5374	0.000204569	0.00232819	0.00190726	transcript_HQ_LoMix_transcript10253/f2p0/2440/transcript_HQ_LoMix_transcript10580/f2p0/2411/transcript_HQ_LoMix_transcript13840/f22p0/2025/transcript_HQ_LoMix_transcript15670/f4p0/1970/transcript_HQ_LoMix_transcript15948/f6p0/1872/transcript_HQ_LoMix_transcript16704/f26p0/1762/transcript_HQ_LoMix_transcript17707/f8p0/1786/transcript_HQ_LoMix_transcript18897/f8p0/1705/transcript_HQ_LoMix_transcrip…	20
ko04152	Environmental Information Processing; Signal transduction; AMPK signaling pathway	19/546	100/5374	0.00501726	0.0369586	0.0302766	transcript_HQ_LoMix_transcript10/f5p0/7747/transcript_HQ_LoMix_transcript12178/f48p0/2193/transcript_HQ_LoMix_transcript13171/f2p0/2178/transcript_HQ_LoMix_transcript13172/f5p0/2119/transcript_HQ_LoMix_transcript13253/f2p0/2170/transcript_HQ_LoMix_transcript15429/f2p0/1997/transcript_HQ_LoMix_transcript15670/f4p0/1970/transcript_HQ_LoMix_transcript15688/f4p0/1953/transcript_HQ_LoMix_transcript158…	19
ko04211	Organismal Systems; Aging; Longevity regulating pathway	14/546	66/5374	0.00558994	0.0381713	0.03127	transcript_HQ_LoMix_transcript10/f5p0/7747/transcript_HQ_LoMix_transcript11395/f2p0/2446/transcript_HQ_LoMix_transcript15050/f3p0/2024/transcript_HQ_LoMix_transcript15688/f4p0/1953/transcript_HQ_LoMix_transcript15831/f2p0/1971/transcript_HQ_LoMix_transcript16035/f12p0/1887/transcript_HQ_LoMix_transcript16704/f26p0/1762/transcript_HQ_LoMix_transcript17114/f5p0/1847/transcript_HQ_LoMix_transcript17…	14
ko04371	Environmental Information Processing; Signal transduction; Apelin signaling pathway	12/546	47/5374	0.00200157	0.0170848	0.0139959	transcript_HQ_LoMix_transcript10/f5p0/7747/transcript_HQ_LoMix_transcript15688/f4p0/1953/transcript_HQ_LoMix_transcript15831/f2p0/1971/transcript_HQ_LoMix_transcript16035/f12p0/1887/transcript_HQ_LoMix_transcript17114/f5p0/1847/transcript_HQ_LoMix_transcript17712/f4p0/1823/transcript_HQ_LoMix_transcript17765/f6p0/1779/transcript_HQ_LoMix_transcript18683/f8p0/1748/transcript_HQ_LoMix_transcript206…	12
ko04920	Organismal Systems; Endocrine system; Adipocytokine signaling pathway	10/546	33/5374	0.00114822	0.010977	0.00899235	transcript_HQ_LoMix_transcript10/f5p0/7747/transcript_HQ_LoMix_transcript15688/f4p0/1953/transcript_HQ_LoMix_transcript15831/f2p0/1971/transcript_HQ_LoMix_transcript16035/f12p0/1887/transcript_HQ_LoMix_transcript17114/f5p0/1847/transcript_HQ_LoMix_transcript17712/f4p0/1823/transcript_HQ_LoMix_transcript17765/f6p0/1779/transcript_HQ_LoMix_transcript18683/f8p0/1748/transcript_HQ_LoMix_transcript274…	10
ko04931	Human Diseases; Endocrine and metabolic diseases; Insulin resistance	17/546	63/5374	0.000119648	0.00168211	0.00137799	transcript_HQ_LoMix_transcript10/f5p0/7747/transcript_HQ_LoMix_transcript12420/f25p0/2187/transcript_HQ_LoMix_transcript13376/f9p0/2148/transcript_HQ_LoMix_transcript15688/f4p0/1953/transcript_HQ_LoMix_transcript15831/f2p0/1971/transcript_HQ_LoMix_transcript16035/f12p0/1887/transcript_HQ_LoMix_transcript17114/f5p0/1847/transcript_HQ_LoMix_transcript17712/f4p0/1823/transcript_HQ_LoMix_transcript17…	17
ko05410	Human Diseases; Cardiovascular diseases; Hypertrophic cardiomyopathy (HCM)	7/546	19/5374	0.00182051	0.0161148	0.0132013	transcript_HQ_LoMix_transcript15688/f4p0/1953/transcript_HQ_LoMix_transcript15831/f2p0/1971/transcript_HQ_LoMix_transcript16035/f12p0/1887/transcript_HQ_LoMix_transcript17114/f5p0/1847/transcript_HQ_LoMix_transcript17712/f4p0/1823/transcript_HQ_LoMix_transcript17765/f6p0/1779/transcript_HQ_LoMix_transcript18683/f8p0/1748	7
ko05322	Human Diseases; Immune diseases; Systemic lupus erythematosus	39/866	70/5374	2.57007e-14	6.19387e-12	6.08701e-12	transcript_HQ_LoMix_transcript28514/f22p0/1140/transcript_HQ_LoMix_transcript29243/f2p0/1104/transcript_HQ_LoMix_transcript32702/f4p0/784/transcript_HQ_LoMix_transcript33221/f3p0/726/transcript_HQ_LoMix_transcript33382/f3p0/712/transcript_HQ_LoMix_transcript33468/f4p0/698/transcript_HQ_LoMix_transcript33502/f6p0/684/transcript_HQ_LoMix_transcript33521/f4p0/668/transcript_HQ_LoMix_transcript33599/…	39	3
ko00195	Metabolism; Energy metabolism; Photosynthesis	34/866	57/5374	7.78399e-14	9.37971e-12	9.21788e-12	transcript_HQ_LoMix_transcript12740/f2p0/2213/transcript_HQ_LoMix_transcript141/f2p0/5950/transcript_HQ_LoMix_transcript15350/f2p0/2009/transcript_HQ_LoMix_transcript1733/f3p0/3986/transcript_HQ_LoMix_transcript17564/f21p0/1726/transcript_HQ_LoMix_transcript19519/f11p0/1710/transcript_HQ_LoMix_transcript22199/f2p0/1568/transcript_HQ_LoMix_transcript2463/f10p0/3599/transcript_HQ_LoMix_transcript25…	34
ko05034	Human Diseases; Substance dependence; Alcoholism	40/866	93/5374	5.00308e-10	4.01914e-08	3.9498e-08	transcript_HQ_LoMix_transcript18444/f2p0/1815/transcript_HQ_LoMix_transcript19005/f2p0/1753/transcript_HQ_LoMix_transcript20331/f4p0/1680/transcript_HQ_LoMix_transcript21394/f2p0/1610/transcript_HQ_LoMix_transcript29243/f2p0/1104/transcript_HQ_LoMix_transcript33221/f3p0/726/transcript_HQ_LoMix_transcript33382/f3p0/712/transcript_HQ_LoMix_transcript33468/f4p0/698/transcript_HQ_LoMix_transcript3350…	40
ko03030	Genetic Information Processing; Replication and repair; DNA replication	23/866	62/5374	4.71384e-05	0.00284009	0.00279109	transcript_HQ_LoMix_transcript10331/f6p0/2400/transcript_HQ_LoMix_transcript12461/f2p0/2230/transcript_HQ_LoMix_transcript15518/f2p0/2017/transcript_HQ_LoMix_transcript18948/f10p0/1730/transcript_HQ_LoMix_transcript19996/f2p0/1629/transcript_HQ_LoMix_transcript21994/f3p0/1564/transcript_HQ_LoMix_transcript24392/f2p0/1421/transcript_HQ_LoMix_transcript2445/f4p0/3613/transcript_HQ_LoMix_transcript2…	23
ko05203	Human Diseases; Cancers: Overview; Viral carcinogenesis	43/866	157/5374	0.00019237	0.00927223	0.00911226	transcript_HQ_LoMix_transcript12506/f5p0/2210/transcript_HQ_LoMix_transcript13404/f90p0/2065/transcript_HQ_LoMix_transcript13830/f2p0/2157/transcript_HQ_LoMix_transcript14037/f37p0/2061/transcript_HQ_LoMix_transcript14840/f4p0/2038/transcript_HQ_LoMix_transcript15499/f2p0/1989/transcript_HQ_LoMix_transcript16574/f2p0/1907/transcript_HQ_LoMix_transcript18444/f2p0/1815/transcript_HQ_LoMix_transcrip…	43
ko03010	Genetic Information Processing; Translation; Ribosome	81/866	359/5374	0.000600347	0.024114	0.0236979	transcript_HQ_LoMix_transcript10645/f5p0/2398/transcript_HQ_LoMix_transcript1314/f4p0/4113/transcript_HQ_LoMix_transcript13624/f2p0/2134/transcript_HQ_LoMix_transcript13719/f2p0/2131/transcript_HQ_LoMix_transcript15767/f3p0/1966/transcript_HQ_LoMix_transcript16670/f2p0/1905/transcript_HQ_LoMix_transcript21466/f3p0/1608/transcript_HQ_LoMix_transcript22990/f2p0/1534/transcript_HQ_LoMix_transcript23…	81
ko03010	Genetic Information Processing; Translation; Ribosome	72/481	359/5374	1.13282e-11	2.66212e-09	2.63529e-09	transcript_HQ_LoMix_transcript22436/f2p0/1544/transcript_HQ_LoMix_transcript25715/f10p0/1317/transcript_HQ_LoMix_transcript28951/f41p0/1065/transcript_HQ_LoMix_transcript29128/f17p0/1066/transcript_HQ_LoMix_transcript29376/f4p0/1095/transcript_HQ_LoMix_transcript29730/f13p0/1054/transcript_HQ_LoMix_transcript29933/f22p0/987/transcript_HQ_LoMix_transcript30175/f3p0/1033/transcript_HQ_LoMix_transcr…	72	4
ko05322	Human Diseases; Immune diseases; Systemic lupus erythematosus	19/517	70/5374	2.03646e-05	0.00271059	0.00263574	transcript_HQ_LoMix_transcript28791/f2p0/1140/transcript_HQ_LoMix_transcript32726/f8p0/737/transcript_HQ_LoMix_transcript33412/f3p0/702/transcript_HQ_LoMix_transcript33487/f2p0/695/transcript_HQ_LoMix_transcript33536/f11p0/677/transcript_HQ_LoMix_transcript33558/f16p0/642/transcript_HQ_LoMix_transcript33582/f5p0/679/transcript_HQ_LoMix_transcript33618/f7p0/655/transcript_HQ_LoMix_transcript33717/…	19	5
ko00196	Metabolism; Energy metabolism; Photosynthesis - antenna proteins	8/517	15/5374	2.43102e-05	0.00271059	0.00263574	transcript_HQ_LoMix_transcript29887/f14p0/1050/transcript_HQ_LoMix_transcript30263/f3p0/1026/transcript_HQ_LoMix_transcript30362/f77p0/955/transcript_HQ_LoMix_transcript30435/f3p0/1022/transcript_HQ_LoMix_transcript30606/f6p0/991/transcript_HQ_LoMix_transcript30871/f2p0/978/transcript_HQ_LoMix_transcript31039/f72p0/931/transcript_HQ_LoMix_transcript31311/f3p0/933	8
ko00400	Metabolism; Amino acid metabolism; Phenylalanine, tyrosine and tryptophan biosynthesis	13/517	41/5374	7.29198e-05	0.00542037	0.00527069	transcript_HQ_LoMix_transcript15011/f6p0/2019/transcript_HQ_LoMix_transcript17274/f6p0/1891/transcript_HQ_LoMix_transcript17290/f3p0/1859/transcript_HQ_LoMix_transcript17637/f4p0/1827/transcript_HQ_LoMix_transcript17869/f7p0/1772/transcript_HQ_LoMix_transcript19122/f2p0/1746/transcript_HQ_LoMix_transcript19196/f3p0/1737/transcript_HQ_LoMix_transcript19471/f2p0/1718/transcript_HQ_LoMix_transcript2…	13
ko00940	Metabolism; Biosynthesis of other secondary metabolites; Phenylpropanoid biosynthesis	17/517	69/5374	0.000204887	0.00984455	0.00957271	transcript_HQ_LoMix_transcript10077/f2p0/2476/transcript_HQ_LoMix_transcript10974/f53p0/2302/transcript_HQ_LoMix_transcript11901/f4p0/2270/transcript_HQ_LoMix_transcript13675/f11p0/2061/transcript_HQ_LoMix_transcript13831/f11p0/2037/transcript_HQ_LoMix_transcript14703/f2p0/2054/transcript_HQ_LoMix_transcript17629/f19p0/1755/transcript_HQ_LoMix_transcript19821/f41p0/1670/transcript_HQ_LoMix_transc…	17
ko00195	Metabolism; Energy metabolism; Photosynthesis	15/517	57/5374	0.00022073	0.00984455	0.00957271	transcript_HQ_LoMix_transcript24367/f2p0/1441/transcript_HQ_LoMix_transcript30022/f6p0/967/transcript_HQ_LoMix_transcript30901/f2p0/949/transcript_HQ_LoMix_transcript31084/f2p0/958/transcript_HQ_LoMix_transcript31599/f6p0/900/transcript_HQ_LoMix_transcript32133/f21p0/801/transcript_HQ_LoMix_transcript32465/f23p0/769/transcript_HQ_LoMix_transcript32788/f4p0/780/transcript_HQ_LoMix_transcript33225/…	15
ko00030	Metabolism; Carbohydrate metabolism; Pentose phosphate pathway	15/517	63/5374	0.000709727	0.0263782	0.0256498	transcript_HQ_LoMix_transcript12142/f5p0/2173/transcript_HQ_LoMix_transcript13006/f4p0/2151/transcript_HQ_LoMix_transcript13714/f3p0/2125/transcript_HQ_LoMix_transcript14794/f2p0/2070/transcript_HQ_LoMix_transcript14948/f2p0/2040/transcript_HQ_LoMix_transcript14984/f2p0/2026/transcript_HQ_LoMix_transcript17072/f3p0/1873/transcript_HQ_LoMix_transcript17920/f16p0/1748/transcript_HQ_LoMix_transcript…	15
ko05034	Human Diseases; Substance dependence; Alcoholism	19/517	93/5374	0.00112257	0.0357619	0.0347744	transcript_HQ_LoMix_transcript28791/f2p0/1140/transcript_HQ_LoMix_transcript32726/f8p0/737/transcript_HQ_LoMix_transcript33412/f3p0/702/transcript_HQ_LoMix_transcript33487/f2p0/695/transcript_HQ_LoMix_transcript33536/f11p0/677/transcript_HQ_LoMix_transcript33558/f16p0/642/transcript_HQ_LoMix_transcript33582/f5p0/679/transcript_HQ_LoMix_transcript33618/f7p0/655/transcript_HQ_LoMix_transcript33717/…	19
ko03040	Genetic Information Processing; Transcription; Spliceosome	51/517	349/5374	0.00128923	0.0359374	0.034945	transcript_HQ_LoMix_transcript10065/f2p0/2465/transcript_HQ_LoMix_transcript10966/f89p0/2198/transcript_HQ_LoMix_transcript12721/f5p0/2238/transcript_HQ_LoMix_transcript13619/f3p0/2196/transcript_HQ_LoMix_transcript14748/f12p0/2039/transcript_HQ_LoMix_transcript14823/f32p0/1913/transcript_HQ_LoMix_transcript15084/f4p0/2016/transcript_HQ_LoMix_transcript15830/f2p0/2013/transcript_HQ_LoMix_transcri…	51
ko00941	Metabolism; Biosynthesis of other secondary metabolites; Flavonoid biosynthesis	6/517	15/5374	0.00180671	0.0402897	0.0391772	transcript_HQ_LoMix_transcript10077/f2p0/2476/transcript_HQ_LoMix_transcript19821/f41p0/1670/transcript_HQ_LoMix_transcript23572/f2p0/1519/transcript_HQ_LoMix_transcript29196/f2p0/1125/transcript_HQ_LoMix_transcript29847/f5p0/1052/transcript_HQ_LoMix_transcript30475/f5p0/965	6
ko00945	Metabolism; Biosynthesis of other secondary metabolites; Stilbenoid, diarylheptanoid and gingerol biosynthesis	6/517	15/5374	0.00180671	0.0402897	0.0391772	transcript_HQ_LoMix_transcript10077/f2p0/2476/transcript_HQ_LoMix_transcript19821/f41p0/1670/transcript_HQ_LoMix_transcript23572/f2p0/1519/transcript_HQ_LoMix_transcript29196/f2p0/1125/transcript_HQ_LoMix_transcript29847/f5p0/1052/transcript_HQ_LoMix_transcript30475/f5p0/965	6
ko03022	Genetic Information Processing; Transcription; Basal transcription factors	18/729	52/5374	9.12012e-05	0.0223443	0.0210243	transcript_HQ_LoMix_transcript10328/f2p0/2431/transcript_HQ_LoMix_transcript13606/f2p0/2178/transcript_HQ_LoMix_transcript16465/f2p0/1970/transcript_HQ_LoMix_transcript17623/f5p0/1820/transcript_HQ_LoMix_transcript19418/f4p0/1726/transcript_HQ_LoMix_transcript20301/f2p0/1687/transcript_HQ_LoMix_transcript20520/f3p0/1609/transcript_HQ_LoMix_transcript20759/f3p0/1668/transcript_HQ_LoMix_transcript2…	18	6
ko04721	Organismal Systems; Nervous system; Synaptic vesicle cycle	23/639	60/5374	1.1723e-07	2.73147e-05	2.55439e-05	transcript_HQ_LoMix_transcript10963/f8p0/2330/transcript_HQ_LoMix_transcript16583/f12p0/1815/transcript_HQ_LoMix_transcript17058/f7p0/1842/transcript_HQ_LoMix_transcript187/f17p0/5662/transcript_HQ_LoMix_transcript1937/f3p0/3829/transcript_HQ_LoMix_transcript1993/f5p0/3787/transcript_HQ_LoMix_transcript21953/f3p0/1591/transcript_HQ_LoMix_transcript22177/f2p0/1564/transcript_HQ_LoMix_transcript232…	23	7
ko00190	Metabolism; Energy metabolism; Oxidative phosphorylation	40/639	162/5374	3.40093e-06	0.000396208	0.000370522	transcript_HQ_LoMix_transcript17058/f7p0/1842/transcript_HQ_LoMix_transcript17716/f5p0/1834/transcript_HQ_LoMix_transcript18536/f2p0/1779/transcript_HQ_LoMix_transcript21953/f3p0/1591/transcript_HQ_LoMix_transcript22177/f2p0/1564/transcript_HQ_LoMix_transcript23292/f16p0/1452/transcript_HQ_LoMix_transcript23769/f2p0/1475/transcript_HQ_LoMix_transcript23818/f2p0/1479/transcript_HQ_LoMix_transcript…	40
ko05016	Human Diseases; Neurodegenerative diseases; Huntington's disease	34/639	135/5374	1.17945e-05	0.000891695	0.000833887	transcript_HQ_LoMix_transcript1024/f5p0/4220/transcript_HQ_LoMix_transcript1057/f3p0/4233/transcript_HQ_LoMix_transcript1324/f2p0/4097/transcript_HQ_LoMix_transcript1430/f2p0/4039/transcript_HQ_LoMix_transcript16583/f12p0/1815/transcript_HQ_LoMix_transcript16967/f17p0/1825/transcript_HQ_LoMix_transcript187/f17p0/5662/transcript_HQ_LoMix_transcript1937/f3p0/3829/transcript_HQ_LoMix_transcript1993/…	34
ko05010	Human Diseases; Neurodegenerative diseases; Alzheimer's disease	28/639	103/5374	1.53081e-05	0.000891695	0.000833887	transcript_HQ_LoMix_transcript10047/f13p0/2404/transcript_HQ_LoMix_transcript17412/f3p0/1855/transcript_HQ_LoMix_transcript22178/f2p0/1571/transcript_HQ_LoMix_transcript22921/f3p0/1546/transcript_HQ_LoMix_transcript24924/f2p0/1395/transcript_HQ_LoMix_transcript25028/f2p0/1387/transcript_HQ_LoMix_transcript25597/f4p0/1312/transcript_HQ_LoMix_transcript25758/f38p0/1249/transcript_HQ_LoMix_transcrip…	28
ko04966	Organismal Systems; Excretory system; Collecting duct acid secretion	14/639	35/5374	2.0763e-05	0.000967555	0.000904829	transcript_HQ_LoMix_transcript17058/f7p0/1842/transcript_HQ_LoMix_transcript21953/f3p0/1591/transcript_HQ_LoMix_transcript22177/f2p0/1564/transcript_HQ_LoMix_transcript23292/f16p0/1452/transcript_HQ_LoMix_transcript23769/f2p0/1475/transcript_HQ_LoMix_transcript23818/f2p0/1479/transcript_HQ_LoMix_transcript2511/f2p0/3614/transcript_HQ_LoMix_transcript2525/f3p0/3636/transcript_HQ_LoMix_transcript27…	14
ko04142	Cellular Processes; Transport and catabolism; Lysosome	21/639	76/5374	0.000137215	0.00532852	0.00498307	transcript_HQ_LoMix_transcript16231/f3p0/1935/transcript_HQ_LoMix_transcript1688/f2p0/3924/transcript_HQ_LoMix_transcript1813/f15p0/3850/transcript_HQ_LoMix_transcript18714/f4p0/1764/transcript_HQ_LoMix_transcript187/f17p0/5662/transcript_HQ_LoMix_transcript23292/f16p0/1452/transcript_HQ_LoMix_transcript23769/f2p0/1475/transcript_HQ_LoMix_transcript24799/f8p0/1365/transcript_HQ_LoMix_transcript26…	21
ko05323	Human Diseases; Immune diseases; Rheumatoid arthritis	13/639	37/5374	0.000196676	0.00613226	0.00573471	transcript_HQ_LoMix_transcript17058/f7p0/1842/transcript_HQ_LoMix_transcript21953/f3p0/1591/transcript_HQ_LoMix_transcript22177/f2p0/1564/transcript_HQ_LoMix_transcript23292/f16p0/1452/transcript_HQ_LoMix_transcript23769/f2p0/1475/transcript_HQ_LoMix_transcript23818/f2p0/1479/transcript_HQ_LoMix_transcript27565/f2p0/1227/transcript_HQ_LoMix_transcript29896/f3p0/1054/transcript_HQ_LoMix_transcript…	13
ko04120	Genetic Information Processing; Folding, sorting and degradation; Ubiquitin mediated proteolysis	33/639	148/5374	0.00021055	0.00613226	0.00573471	transcript_HQ_LoMix_transcript100/f3p0/6157/transcript_HQ_LoMix_transcript117/f5p0/6013/transcript_HQ_LoMix_transcript1313/f13p0/4075/transcript_HQ_LoMix_transcript14126/f2p0/2097/transcript_HQ_LoMix_transcript1519/f4p0/3981/transcript_HQ_LoMix_transcript15812/f2p0/1972/transcript_HQ_LoMix_transcript17472/f2p0/1855/transcript_HQ_LoMix_transcript17494/f2p0/1854/transcript_HQ_LoMix_transcript18056/…	33
ko05110	Human Diseases; Infectious diseases: Bacterial; Vibrio cholerae infection	18/639	64/5374	0.000320831	0.00830596	0.00776749	transcript_HQ_LoMix_transcript15893/f3p0/1947/transcript_HQ_LoMix_transcript16742/f2p0/1920/transcript_HQ_LoMix_transcript16772/f17p0/1818/transcript_HQ_LoMix_transcript17058/f7p0/1842/transcript_HQ_LoMix_transcript20668/f3p0/1656/transcript_HQ_LoMix_transcript21953/f3p0/1591/transcript_HQ_LoMix_transcript22177/f2p0/1564/transcript_HQ_LoMix_transcript23292/f16p0/1452/transcript_HQ_LoMix_transcrip…	18
ko05120	Human Diseases; Infectious diseases: Bacterial; Epithelial cell signaling in Helicobacter pylori infection	13/639	43/5374	0.00102586	0.0239026	0.022353	transcript_HQ_LoMix_transcript17058/f7p0/1842/transcript_HQ_LoMix_transcript21953/f3p0/1591/transcript_HQ_LoMix_transcript22177/f2p0/1564/transcript_HQ_LoMix_transcript23292/f16p0/1452/transcript_HQ_LoMix_transcript23769/f2p0/1475/transcript_HQ_LoMix_transcript23818/f2p0/1479/transcript_HQ_LoMix_transcript27565/f2p0/1227/transcript_HQ_LoMix_transcript29896/f3p0/1054/transcript_HQ_LoMix_transcript…	13
ko04138	Cellular Processes; Transport and catabolism; Autophagy - yeast	20/639	82/5374	0.00114655	0.0242859	0.0227115	transcript_HQ_LoMix_transcript10098/f10p0/2432/transcript_HQ_LoMix_transcript110/f4p0/6067/transcript_HQ_LoMix_transcript15766/f2p0/2005/transcript_HQ_LoMix_transcript21014/f3p0/1637/transcript_HQ_LoMix_transcript21755/f3p0/1589/transcript_HQ_LoMix_transcript23277/f2p0/1502/transcript_HQ_LoMix_transcript25422/f4p0/1338/transcript_HQ_LoMix_transcript26000/f5p0/1327/transcript_HQ_LoMix_transcript27…	20
ko05012	Human Diseases; Neurodegenerative diseases; Parkinson's disease	21/639	93/5374	0.00246132	0.0477906	0.0446924	transcript_HQ_LoMix_transcript17716/f5p0/1834/transcript_HQ_LoMix_transcript25758/f38p0/1249/transcript_HQ_LoMix_transcript26187/f3p0/1315/transcript_HQ_LoMix_transcript28575/f6p0/1141/transcript_HQ_LoMix_transcript2961/f15p0/3507/transcript_HQ_LoMix_transcript29685/f2p0/1079/transcript_HQ_LoMix_transcript29864/f8p0/1039/transcript_HQ_LoMix_transcript30007/f2p0/1042/transcript_HQ_LoMix_transcript…	21
ko03010	Genetic Information Processing; Translation; Ribosome	98/567	359/5374	1.48261e-20	3.48412e-18	3.26173e-18	transcript_HQ_LoMix_transcript15102/f3p0/2058/transcript_HQ_LoMix_transcript19612/f2p0/1684/transcript_HQ_LoMix_transcript21515/f2p0/1604/transcript_HQ_LoMix_transcript23573/f44p0/1423/transcript_HQ_LoMix_transcript26293/f2p0/1304/transcript_HQ_LoMix_transcript26466/f6p0/1304/transcript_HQ_LoMix_transcript26533/f2p0/1294/transcript_HQ_LoMix_transcript26609/f5p0/1286/transcript_HQ_LoMix_transcript…	98	8
ko05130	Human Diseases; Infectious diseases: Bacterial; Pathogenic Escherichia coli infection	12/567	38/5374	0.000347094	0.036122	0.0338163	transcript_HQ_LoMix_transcript18106/f2p0/1808/transcript_HQ_LoMix_transcript18593/f2p0/1772/transcript_HQ_LoMix_transcript19204/f5p0/1734/transcript_HQ_LoMix_transcript19694/f7p0/1698/transcript_HQ_LoMix_transcript20458/f8p0/1657/transcript_HQ_LoMix_transcript20967/f3p0/1626/transcript_HQ_LoMix_transcript28748/f2p0/1137/transcript_HQ_LoMix_transcript31300/f11p0/902/transcript_HQ_LoMix_transcript3…	12
ko04145	Cellular Processes; Transport and catabolism; Phagosome	23/567	105/5374	0.000461132	0.036122	0.0338163	transcript_HQ_LoMix_transcript11538/f2p0/2344/transcript_HQ_LoMix_transcript13716/f2p0/2124/transcript_HQ_LoMix_transcript15197/f3p0/2033/transcript_HQ_LoMix_transcript15671/f2p0/1974/transcript_HQ_LoMix_transcript17175/f3p0/1868/transcript_HQ_LoMix_transcript18106/f2p0/1808/transcript_HQ_LoMix_transcript18593/f2p0/1772/transcript_HQ_LoMix_transcript19204/f5p0/1734/transcript_HQ_LoMix_transcript1…	23
ko03320	Organismal Systems; Endocrine system; PPAR signaling pathway	19/575	43/5374	1.83576e-08	4.33239e-06	3.67151e-06	transcript_HQ_LoMix_transcript11144/f2p0/2365/transcript_HQ_LoMix_transcript11165/f6p0/2333/transcript_HQ_LoMix_transcript11825/f7p0/2259/transcript_HQ_LoMix_transcript13106/f5p0/2174/transcript_HQ_LoMix_transcript13576/f6p0/2130/transcript_HQ_LoMix_transcript17311/f4p0/1832/transcript_HQ_LoMix_transcript18147/f3p0/1747/transcript_HQ_LoMix_transcript18886/f2p0/1735/transcript_HQ_LoMix_transcript1…	19	9
ko04146	Cellular Processes; Transport and catabolism; Peroxisome	23/575	84/5374	1.41779e-05	0.00160924	0.00136376	transcript_HQ_LoMix_transcript11144/f2p0/2365/transcript_HQ_LoMix_transcript11165/f6p0/2333/transcript_HQ_LoMix_transcript11825/f7p0/2259/transcript_HQ_LoMix_transcript13258/f40p0/2048/transcript_HQ_LoMix_transcript16120/f49p0/1872/transcript_HQ_LoMix_transcript17311/f4p0/1832/transcript_HQ_LoMix_transcript18147/f3p0/1747/transcript_HQ_LoMix_transcript18592/f2p0/1782/transcript_HQ_LoMix_transcrip…	23
ko00071	Metabolism; Lipid metabolism; Fatty acid degradation	16/575	48/5374	2.04564e-05	0.00160924	0.00136376	transcript_HQ_LoMix_transcript11144/f2p0/2365/transcript_HQ_LoMix_transcript11165/f6p0/2333/transcript_HQ_LoMix_transcript11825/f7p0/2259/transcript_HQ_LoMix_transcript16564/f16p0/1890/transcript_HQ_LoMix_transcript17311/f4p0/1832/transcript_HQ_LoMix_transcript18147/f3p0/1747/transcript_HQ_LoMix_transcript18886/f2p0/1735/transcript_HQ_LoMix_transcript18915/f21p0/1734/transcript_HQ_LoMix_transcrip…	16
ko00565	Metabolism; Lipid metabolism; Ether lipid metabolism	11/575	26/5374	3.2837e-05	0.00193738	0.00164185	transcript_HQ_LoMix_transcript16148/f4p0/1938/transcript_HQ_LoMix_transcript19189/f2p0/1743/transcript_HQ_LoMix_transcript20041/f2p0/1705/transcript_HQ_LoMix_transcript20944/f3p0/1635/transcript_HQ_LoMix_transcript22106/f2p0/1567/transcript_HQ_LoMix_transcript3273/f3p0/3467/transcript_HQ_LoMix_transcript5659/f3p0/3032/transcript_HQ_LoMix_transcript5879/f2p0/3026/transcript_HQ_LoMix_transcript6403…	11
ko00020	Metabolism; Carbohydrate metabolism; Citrate cycle (TCA cycle)	20/575	75/5374	7.73241e-05	0.0036497	0.00309296	transcript_HQ_LoMix_transcript11079/f4p0/2308/transcript_HQ_LoMix_transcript11442/f2p0/2340/transcript_HQ_LoMix_transcript12813/f2p0/2204/transcript_HQ_LoMix_transcript15396/f3p0/1982/transcript_HQ_LoMix_transcript17188/f8p0/1837/transcript_HQ_LoMix_transcript17292/f3p0/1872/transcript_HQ_LoMix_transcript17802/f4p0/1777/transcript_HQ_LoMix_transcript17963/f4p0/1774/transcript_HQ_LoMix_transcript1…	20
ko04724	Organismal Systems; Nervous system; Glutamatergic synapse	9/575	26/5374	0.00100982	0.0374959	0.0317761	transcript_HQ_LoMix_transcript15412/f2p0/2013/transcript_HQ_LoMix_transcript19977/f3p0/1694/transcript_HQ_LoMix_transcript20462/f3p0/1666/transcript_HQ_LoMix_transcript29200/f2p0/1106/transcript_HQ_LoMix_transcript3273/f3p0/3467/transcript_HQ_LoMix_transcript5659/f3p0/3032/transcript_HQ_LoMix_transcript5879/f2p0/3026/transcript_HQ_LoMix_transcript6946/f83p0/2705/transcript_HQ_LoMix_transcript7456…	9
ko05323	Human Diseases; Immune diseases; Rheumatoid arthritis	11/575	37/5374	0.00121107	0.0374959	0.0317761	transcript_HQ_LoMix_transcript10504/f3p0/2351/transcript_HQ_LoMix_transcript12648/f3p0/2262/transcript_HQ_LoMix_transcript16476/f78p0/1755/transcript_HQ_LoMix_transcript17863/f5p0/1768/transcript_HQ_LoMix_transcript23026/f28p0/1454/transcript_HQ_LoMix_transcript24686/f7p0/1377/transcript_HQ_LoMix_transcript24851/f2p0/1404/transcript_HQ_LoMix_transcript32958/f13p0/734/transcript_HQ_LoMix_transcrip…	11
ko01200	Metabolism; Global and overview maps; Carbon metabolism	51/575	314/5374	0.00127105	0.0374959	0.0317761	transcript_HQ_LoMix_transcript11079/f4p0/2308/transcript_HQ_LoMix_transcript11442/f2p0/2340/transcript_HQ_LoMix_transcript11675/f2p0/2336/transcript_HQ_LoMix_transcript12185/f2p0/2257/transcript_HQ_LoMix_transcript12570/f5p0/2181/transcript_HQ_LoMix_transcript12813/f2p0/2204/transcript_HQ_LoMix_transcript1343/f3p0/4114/transcript_HQ_LoMix_transcript1526/f2p0/3980/transcript_HQ_LoMix_transcript153…	51
ko00190	Metabolism; Energy metabolism; Oxidative phosphorylation	30/575	162/5374	0.00172269	0.0433178	0.03671	transcript_HQ_LoMix_transcript10504/f3p0/2351/transcript_HQ_LoMix_transcript11079/f4p0/2308/transcript_HQ_LoMix_transcript11442/f2p0/2340/transcript_HQ_LoMix_transcript1175/f3p0/4170/transcript_HQ_LoMix_transcript12648/f3p0/2262/transcript_HQ_LoMix_transcript12863/f8p0/2142/transcript_HQ_LoMix_transcript14109/f2p0/2091/transcript_HQ_LoMix_transcript15451/f32p0/1958/transcript_HQ_LoMix_transcript1…	30
ko01040	Metabolism; Lipid metabolism; Biosynthesis of unsaturated fatty acids	9/575	28/5374	0.0018355	0.0433178	0.03671	transcript_HQ_LoMix_transcript11144/f2p0/2365/transcript_HQ_LoMix_transcript11825/f7p0/2259/transcript_HQ_LoMix_transcript17311/f4p0/1832/transcript_HQ_LoMix_transcript18147/f3p0/1747/transcript_HQ_LoMix_transcript18886/f2p0/1735/transcript_HQ_LoMix_transcript18915/f21p0/1734/transcript_HQ_LoMix_transcript28797/f3p0/1147/transcript_HQ_LoMix_transcript30051/f4p0/1030/transcript_HQ_LoMix_transcript…	9
