# Supplementary material for: Transcriptomics-Based Identification of Genes Related to Tapetum Degradation and Microspore Development in Lily
Source: Genes (Basel). 2022 Feb 17;13(2):366. doi: 10.3390/genes13020366 (PMC8872214; doi:10.3390/genes13020366)
Supplement: Supplementary file 1 [file genes-13-00366-s001.zip › Table S3 DEGs of LO6cm vs LO4cm.xls]

## Sheet: Table S3 DEGs of LO6cm vs LO4cm
Table S3 Functional annotation of DEGs identified between LO6cm and LO4cm
Gene_id	LO6cm_readcount	LO4cm_readcount	log2FoldChange	pval	padj	absLog10	UpOrDown	Annotation	nr	Pfam	GO	{SwissProt}	{KEGG}	{KOG}
transcript_HQ_LoMix_transcript25601/f5p0/1344	5677.39	5.15762	10.104	7.68e-92	1.3e-87	86.8863	up	F-box protein	{NA}	{PF01344:Kelch motif PF00646:F-box domain PF12937:F-box-like}	{GO:0005515; protein binding; molecular_function}	{sp|Q9FLS0|FB253_ARATH; F-box protein At5g07610 OS=Arabidopsis thaliana GN=At5g07610 PE=2 SV=1}	{obr:102713690; - - - - -}	{NA}
transcript_HQ_LoMix_transcript27156/f14p0/1244	2237.54	3.69745	9.2412	1.27e-86	1.08e-82	81.9674	up	GOLS1	{XM_008814369.2; PREDICTED: Phoenix dactylifera galactinol synthase 1-like (LOC103723459), mRNA}	{PF11051:Mannosyltransferase putative PF01501:Glycosyl transferase family 8}	{GO:0006486; protein glycosylation; biological_process GO:0016757; transferase activity, transferring glycosyl groups; molecular_function}	{sp|Q9XGN4|GOLS1_AJURE; Galactinol synthase 1 OS=Ajuga reptans GN=GOLS1 PE=1 SV=1}	{nnu:104593178; K18819 GOLS inositol 3-alpha-galactosyltransferase 2.4.1.123 ko00052; Metabolism; Carbohydrate metabolism; Galactose metabolism}	{At1g60470; KOG1950 Glycosyl transferase, family 8 - glycogenin G Carbohydrate transport and metabolism ;}
transcript_HQ_LoMix_transcript17589/f7p0/1741	7260.65	11.2995	9.3277	1.41e-83	7.93e-80	79.1008	up	BGLU22	{XM_016328471.1; PREDICTED: Arachis ipaensis beta-glucosidase 11-like (LOC107625765), mRNA}	{PF00232:Glycosyl hydrolase family 1}	{GO:0005975; carbohydrate metabolic process; biological_process GO:0004553; hydrolase activity, hydrolyzing O-glycosyl compounds; molecular_function}	{sp|Q60DX8|BGL22_ORYSJ; Beta-glucosidase 22 OS=Oryza sativa subsp. japonica GN=BGLU22 PE=2 SV=1}	{egu:105045199; K01188 E3.2.1.21 beta-glucosidase 3.2.1.21 ko00500; Metabolism; Carbohydrate metabolism; Starch and sucrose metabolism | ko00460; Metabolism; Metabolism of other amino acids; Cyanoamino acid metabolism | ko00940; Metabolism; Biosynthesis of other secondary metabolites; Phenylpropanoid biosynthesis}	{At1g02850; KOG0626 Beta-glucosidase, lactase phlorizinhydrolase, and related proteins G Carbohydrate transport and metabolism ;}
transcript_HQ_LoMix_transcript14907/f2p0/2041	14.3477	18542.2	-10.336	3.63e-77	1.53e-73	72.8139	down	GMC oxidoreductase	{XM_010915539.2; PREDICTED: Elaeis guineensis (R)-mandelonitrile lyase-like (LOC105039402), mRNA}	{PF01266:FAD dependent oxidoreductase PF00732:GMC oxidoreductase PF05199:GMC oxidoreductase PF07992:Pyridine nucleotide-disulphide oxidoreductase}	{GO:0016614; oxidoreductase activity, acting on CH-OH group of donors; molecular_function GO:0050660; flavin adenine dinucleotide binding; molecular_function GO:0055114; oxidation-reduction process; biological_process GO:0016491; oxidoreductase activity; molecular_function}	{sp|Q9SSM2|MDLL_ARATH; (R)-mandelonitrile lyase-like OS=Arabidopsis thaliana GN=At1g73050 PE=2 SV=1}	{egu:105039402; K08248 MDL3 (R)-mandelonitrile lyase 4.1.2.10 ko00460; Metabolism; Metabolism of other amino acids; Cyanoamino acid metabolism}	{At1g73050; KOG1238 Glucose dehydrogenase/choline dehydrogenase/mandelonitrile lyase (GMC oxidoreductase family) R General function prediction only ;}
transcript_HQ_LoMix_transcript22355/f14p0/1546	16.7476	3189.96	-7.5734	3.44e-75	1.16e-71	70.9339	down	CYCD3-2	{XM_018825400.1; PREDICTED: Musa acuminata subsp. malaccensis cyclin-D3-2-like (LOC103983202), transcript variant X2, mRNA}	{PF02984:Cyclin, C-terminal domain}	{GO:0005634; nucleus; cellular_component}	{sp|Q0J3H7|CCD32_ORYSJ; Cyclin-D3-2 OS=Oryza sativa subsp. japonica GN=CYCD3-2 PE=2 SV=1}	{pda:103714268; K14505 CYCD3 cyclin D3, plant - ko04075; Environmental Information Processing; Signal transduction; Plant hormone signal transduction}	{At4g34160; KOG0656 G1/S-specific cyclin D D Cell cycle control, cell division, chromosome partitioning ;}
transcript_HQ_LoMix_transcript20347/f2p0/1681	1.56305	1243.05	-9.6353	1.54e-73	4.35e-70	69.3617	down	rpoC1	{KT376489.1; Lilium distichum chloroplast, complete genome}	{PF04997:RNA polymerase Rpb1, domain 1}	{GO:0003899; DNA-directed RNA polymerase activity; molecular_function GO:0006351; transcription, DNA-dependent; biological_process GO:0003677; DNA binding; molecular_function}	{sp|A9L987|RPOC1_LEMMI; DNA-directed RNA polymerase subunit beta' OS=Lemna minor GN=rpoC1 PE=3 SV=1}	{mtr:MTR_0002s0510; - - - - -}	{NA}
transcript_HQ_LoMix_transcript20350/f3p0/1698	0.666496	1284.39	-10.912	2.11e-72	5.09e-69	68.2931	down	APF	{NA}	{NA}	{NA}	{sp|Q8S9J6|ASPA_ARATH; Aspartyl protease family protein At5g10770 OS=Arabidopsis thaliana GN=At5g10770 PE=2 SV=1}	{pda:103708274; - - - - -}	{At1g79720; KOG1339 Aspartyl protease O Posttranslational modification, protein turnover, chaperones ;}
transcript_HQ_LoMix_transcript29070/f4p0/1108	0.62522	1050.02	-10.714	4.14e-70	8.75e-67	66.0578	down	bHLH94	{XM_008798060.2; PREDICTED: Phoenix dactylifera transcription factor bHLH71-like (LOC103711782), mRNA}	{PF00010:Helix-loop-helix DNA-binding domain}	{GO:0046983; protein dimerization activity; molecular_function}	{sp|Q9SK91|BH094_ARATH; Transcription factor bHLH94 OS=Arabidopsis thaliana GN=BHLH94 PE=2 SV=2}	{pda:103704696; - - - - -}	{NA}
transcript_HQ_LoMix_transcript33406/f3p0/703	9.66162	64691.5	-12.709	8.99e-68	1.69e-64	63.7723	down	RIDA	{NA}	{PF03824:High-affinity nickel-transport protein PF02535:ZIP Zinc transporter}	{GO:0055085; transmembrane transport; biological_process GO:0046873; metal ion transmembrane transporter activity; molecular_function GO:0030001; metal ion transport; biological_process GO:0016020; membrane; cellular_component GO:0016021; integral to membrane; cellular_component GO:0046872; metal ion binding; molecular_function GO:0035444; nickel ion transmembrane transport; biological_process GO…	{NA}	{bdi:106865406; - - - - -}	{NA}
transcript_HQ_LoMix_transcript29201/f3p0/1121	29.2381	71220.3	-11.25	4.16e-58	7.04e-55	54.1526	down	RIDA	{XM_009420508.2; PREDICTED: Musa acuminata subsp. malaccensis reactive Intermediate Deaminase A, chloroplastic-like (LOC103998901), mRNA}	{PF13890:Rab3 GTPase-activating protein catalytic subunit}	{GO:0005096; GTPase activator activity; molecular_function}	{sp|Q94JQ4|RIDA_ARATH; Reactive Intermediate Deaminase A, chloroplastic OS=Arabidopsis thaliana GN=RIDA PE=1 SV=1}	{bvg:104891684; - - - - -}	{At3g20390; KOG2317 Putative translation initiation inhibitor UK114/IBM1 J Translation, ribosomal structure and biogenesis ;}
transcript_HQ_LoMix_transcript11469/f2p0/2114	4.14069	185822	-15.454	1.04e-57	1.59e-54	53.7976	down	FAR2	{XM_004305493.2; PREDICTED: Fragaria vesca subsp. vesca fatty acyl-CoA reductase 2 (LOC101311020), transcript variant X2, mRNA}	{PF03435:Saccharopine dehydrogenase NADP binding domain PF01073:3-beta hydroxysteroid dehydrogenase/isomerase family PF01370:NAD dependent epimerase/dehydratase family}	{GO:0055114; oxidation-reduction process; biological_process GO:0016491; oxidoreductase activity; molecular_function GO:0050662; coenzyme binding; molecular_function GO:0003824; NA GO:0006694; steroid biosynthetic process; biological_process GO:0016616; oxidoreductase activity, acting on the CH-OH group of donors, NAD or NADP as acceptor; molecular_function GO:0003854; 3-beta-hydroxy-delta5-stero…	{sp|Q08891|FACR2_ARATH; Fatty acyl-CoA reductase 2 OS=Arabidopsis thaliana GN=FAR2 PE=2 SV=2}	{gmx:100776505; K13356 FAR alcohol-forming fatty acyl-CoA reductase 1.2.1.84 ko00073; Metabolism; Lipid metabolism; Cutin, suberine and wax biosynthesis | ko04146; Cellular Processes; Transport and catabolism; Peroxisome | ko04212; Organismal Systems; Aging; Longevity regulating pathway - worm}	{At3g11980; KOG1221 Acyl-CoA reductase I Lipid transport and metabolism ;}
transcript_HQ_LoMix_transcript23899/f5p0/1453	36.1305	1905.22	-5.7206	1.01e-54	1.43e-51	50.8446	down	clpP	{KT376489.1; Lilium distichum chloroplast, complete genome}	{NA}	{NA}	{sp|Q0G9J4|CLPP_LIRTU; ATP-dependent Clp protease proteolytic subunit OS=Liriodendron tulipifera GN=clpP PE=3 SV=1}	{mtr:MTR_0002s0730; K01358 clpP, CLPP ATP-dependent Clp protease, protease subunit 3.4.21.92 ko04112; Cellular Processes; Cell growth and death; Cell cycle - Caulobacter | ko04212; Organismal Systems; Aging; Longevity regulating pathway - worm}	{AtCh047; KOG0840 ATP-dependent Clp protease, proteolytic subunit O Posttranslational modification, protein turnover, chaperones ;}
transcript_HQ_LoMix_transcript13781/f25p0/2068	29.4504	1588.4	-5.7531	9.32e-53	1.21e-49	48.9161	down	GRF6	{XM_008787515.2; PREDICTED: Phoenix dactylifera growth-regulating factor 6-like (LOC103704286), mRNA}	{PF08880:QLQ}	{GO:0005524; ATP binding; molecular_function GO:0006355; regulation of transcription, DNA-dependent; biological_process GO:0005634; nucleus; cellular_component}	{sp|Q6AWY3|GRF6_ORYSJ; Growth-regulating factor 6 OS=Oryza sativa subsp. japonica GN=GRF6 PE=2 SV=2}	{pda:103707535; - - - - -}	{NA}
transcript_HQ_LoMix_transcript6547/f4p0/2837	38.5801	1856.69	-5.5887	2.12e-52	2.56e-49	48.5925	down		{XM_009412459.2; PREDICTED: Musa acuminata subsp. malaccensis formin-like protein 1 (LOC103992663), mRNA}	{NA}	{NA}	{sp|Q8S0F0|FH1_ORYSJ; Formin-like protein 1 OS=Oryza sativa subsp. japonica GN=FH1 PE=2 SV=1}	{egu:105035041; - - - - -}	{At3g25500; KOG1922 Rho GTPase effector BNI1 and related formins TZ Signal transduction mechanisms ; Cytoskeleton ;}
transcript_HQ_LoMix_transcript34523/f6p0/533	81.682	4494.21	-5.7819	3.51e-52	3.96e-49	48.4025	down		{XM_011047077.1; PREDICTED: Populus euphratica protein GAST1-like (LOC105140300), mRNA}	{NA}	{NA}	{sp|P27057|GAST1_SOLLC; Protein GAST1 OS=Solanum lycopersicum GN=GAST1 PE=2 SV=1}	{egr:104444481; - - - - -}	{NA}
transcript_HQ_LoMix_transcript10616/f2p0/2408	10.6876	1210.57	-6.8236	4.94e-52	5.22e-49	48.2826	down		{KT376489.1; Lilium distichum chloroplast, complete genome}	{PF00033:Cytochrome b/b6/petB PF13631:Cytochrome b(N-terminal)/b6/petB PF01292:Prokaryotic cytochrome b561}	{GO:0009055; NA GO:0016021; integral to membrane; cellular_component GO:0016020; membrane; cellular_component GO:0016491; oxidoreductase activity; molecular_function}	{sp|P05642|CYB6_MAIZE; Cytochrome b6 OS=Zea mays GN=petB PE=2 SV=2}	{nta:107769160; - - - - -}	{AtCh052; KOG4663 Cytochrome b C Energy production and conversion ;}
transcript_HQ_LoMix_transcript4359/f2p0/3293	11.8439	1050.33	-6.4706	1.26e-51	1.26e-48	47.9008	down		{KT376489.1; Lilium distichum chloroplast, complete genome}	{PF01479:S4 domain PF00163:Ribosomal protein S4/S9 N-terminal domain}	{GO:0003723; RNA binding; molecular_function GO:0019843; rRNA binding; molecular_function GO:0005622; intracellular; cellular_component}	{sp|P36461|RR4_IRIPA; 30S ribosomal protein S4, chloroplastic (Fragment) OS=Iris pallida GN=rps4 PE=3 SV=1}	{lja:Lj0g3v0054209.1; K02986 RP-S4, rpsD small subunit ribosomal protein S4 - ko03010; Genetic Information Processing; Translation; Ribosome}	{AtCh025; KOG3301 Ribosomal protein S4 J Translation, ribosomal structure and biogenesis ;}
transcript_HQ_LoMix_transcript1733/f3p0/3986	108.845	7016.67	-6.0104	2.14e-51	2.01e-48	47.6963	down		{KT376489.1; Lilium distichum chloroplast, complete genome}	{PF02874:ATP synthase alpha/beta family, beta-barrel domain PF13145:PPIC-type PPIASE domain PF00006:ATP synthase alpha/beta family, nucleotide-binding domain PF00306:ATP synthase alpha/beta chain, C terminal domain}	{GO:0015992; proton transport; biological_process GO:0016853; isomerase activity; molecular_function GO:0046034; ATP metabolic process; biological_process GO:0005524; ATP binding; molecular_function GO:0015986; ATP synthesis coupled proton transport; biological_process}	{sp|Q7YJY4|ATPA_CALFG; ATP synthase subunit alpha, chloroplastic OS=Calycanthus floridus var. glaucus GN=atpA PE=3 SV=1}	{lja:Ljclg3v0000470.1; K02111 ATPF1A, atpA F-type H+-transporting ATPase subunit alpha 3.6.3.14 ko00190; Metabolism; Energy metabolism; Oxidative phosphorylation | ko00195; Metabolism; Energy metabolism; Photosynthesis}	{AtCh008; KOG1353 F0F1-type ATP synthase, alpha subunit C Energy production and conversion ;}
transcript_HQ_LoMix_transcript274/f17p0/5279	102.389	5650.24	-5.7862	8.04e-51	7.16e-48	47.1452	down		{KT376489.1; Lilium distichum chloroplast, complete genome}	{PF04983:RNA polymerase Rpb1, domain 3 PF05000:RNA polymerase Rpb1, domain 4 PF04998:RNA polymerase Rpb1, domain 5}	{GO:0003899; DNA-directed RNA polymerase activity; molecular_function GO:0006351; transcription, DNA-dependent; biological_process GO:0003677; DNA binding; molecular_function}	{sp|Q3V544|RPOC2_ACOCL; DNA-directed RNA polymerase subunit beta'' OS=Acorus calamus GN=rpoC2 PE=3 SV=1}	{mtr:MTR_0002s0510; - - - - -}	{NA}
transcript_HQ_LoMix_transcript4821/f9p0/3153	112.153	6912.04	-5.9456	1.28e-50	1.08e-47	46.9654	down		{KT376489.1; Lilium distichum chloroplast, complete genome}	{PF02823:ATP synthase, Delta/Epsilon chain, beta-sandwich domain PF00004:ATPase family associated with various cellular activities (AAA) PF00005:ABC transporter PF00910:RNA helicase PF00006:ATP synthase alpha/beta family, nucleotide-binding domain PF01637:ATPase domain predominantly from Archaea PF02874:ATP synthase alpha/beta family, beta-barrel domain PF03193:Protein of unknown function, DUF258}	{GO:0015986; ATP synthesis coupled proton transport; biological_process GO:0003723; RNA binding; molecular_function GO:0005524; ATP binding; molecular_function GO:0003724; RNA helicase activity; molecular_function GO:0003924; GTPase activity; molecular_function GO:0015992; proton transport; biological_process GO:0016887; ATPase activity; molecular_function GO:0046034; ATP metabolic process; biolo…	{sp|Q95DR6|ATPB_AGAAF; ATP synthase subunit beta, chloroplastic OS=Agapanthus africanus GN=atpB PE=3 SV=1}	{sly:101257590; K02112 ATPF1B, atpD F-type H+-transporting ATPase subunit beta 3.6.3.14 ko00190; Metabolism; Energy metabolism; Oxidative phosphorylation | ko00195; Metabolism; Energy metabolism; Photosynthesis}	{AtCh030; KOG1350 F0F1-type ATP synthase, beta subunit C Energy production and conversion ;}
transcript_HQ_LoMix_transcript871/f2p0/4427	48.5925	2019.96	-5.3774	1.39e-50	1.12e-47	46.9505	down		{KT376489.1; Lilium distichum chloroplast, complete genome}	{NA}	{NA}	{sp|Q0G9J3|PSBB_LIRTU; Photosystem II CP47 reaction center protein OS=Liriodendron tulipifera GN=psbB PE=3 SV=1}	{mtr:MTR_0002s0740; K02704 psbB photosystem II CP47 chlorophyll apoprotein - ko00195; Metabolism; Energy metabolism; Photosynthesis}	{NA}
transcript_HQ_LoMix_transcript32808/f3p0/789	36.4227	130197	-11.804	4.05e-50	3.11e-47	46.5068	down		{NA}	{NA}	{NA}	{NA}	{osa:4332873; - - - - -}	{NA}
transcript_HQ_LoMix_transcript21339/f2p0/1627	51.9473	2109.38	-5.3436	4.4e-50	3.23e-47	46.4902	down		{NA}	{NA}	{NA}	{sp|O04496|AED3_ARATH; Aspartyl protease AED3 OS=Arabidopsis thaliana GN=AED3 PE=1 SV=1}	{pda:103701652; - - - - -}	{At3g54400; KOG1339 Aspartyl protease O Posttranslational modification, protein turnover, chaperones ;}
transcript_HQ_LoMix_transcript7971/f2p0/2683	32.5235	1497.39	-5.5248	2.17e-49	1.53e-46	45.8146	down		{KT376489.1; Lilium distichum chloroplast, complete genome}	{NA}	{NA}	{sp|A4QL13|PSBM_DRANE; Photosystem II reaction center protein M OS=Draba nemorosa GN=psbM PE=3 SV=1}	{mtr:MTR_0082s0100; - - - - -}	{NA}
transcript_HQ_LoMix_transcript23248/f2p0/1498	14.4924	247877	-14.062	3.01e-48	2.01e-45	44.696	down		{NA}	{PF08392:FAE1/Type III polyketide synthase-like protein PF08545:3-Oxoacyl-[acyl-carrier-protein (ACP)] synthase III}	{GO:0016747; transferase activity, transferring acyl groups other than amino-acyl groups; molecular_function GO:0004315; 3-oxoacyl-[acyl-carrier-protein] synthase activity; molecular_function GO:0006633; fatty acid biosynthetic process; biological_process GO:0016020; membrane; cellular_component}	{sp|O23674|PKSA_ARATH; Type III polyketide synthase A OS=Arabidopsis thaliana GN=PKSA PE=1 SV=1}	{nnu:104598465; - - - - -}	{NA}
transcript_HQ_LoMix_transcript32765/f2p0/785	150.144	14684.4	-6.6118	3.1e-48	2.01e-45	44.696	down		{D21818.1; Lilium longiflorum LIM12 mRNA, partial cds, clone:plim12}	{NA}	{NA}	{sp|P19242|HSP21_PEA; 17.1 kDa class II heat shock protein OS=Pisum sativum GN=HSP17.7 PE=1 SV=1}	{egu:105040381; K13993 HSP20 HSP20 family protein - ko04141; Genetic Information Processing; Folding, sorting and degradation; Protein processing in endoplasmic reticulum}	{At5g12020; KOG0710 Molecular chaperone (small heat-shock protein Hsp26/Hsp42) O Posttranslational modification, protein turnover, chaperones ;}
transcript_HQ_LoMix_transcript29690/f2p0/1065	74.0576	2534.03	-5.0966	4.14e-48	2.59e-45	44.5862	down		{XM_010698120.2; PREDICTED: Beta vulgaris subsp. vulgaris protein NETWORKED 3A (LOC104908949), transcript variant X3, mRNA}	{PF02183:Homeobox associated leucine zipper PF07765:KIP1-like protein PF00170:bZIP transcription factor PF06005:Protein of unknown function (DUF904)}	{GO:0043565; sequence-specific DNA binding; molecular_function GO:0043093; cytokinesis by binary fission; biological_process GO:0003700; sequence-specific DNA binding transcription factor activity; molecular_function GO:0090529; NA GO:0003779; actin binding; molecular_function GO:0005737; cytoplasm; cellular_component GO:0006355; regulation of transcription, DNA-dependent; biological_process}	{sp|Q66GR8|NET3A_ARATH; Protein NETWORKED 3A OS=Arabidopsis thaliana GN=NET3A PE=2 SV=1}	{egu:105045223; - - - - -}	{NA}
transcript_HQ_LoMix_transcript30517/f2p0/1002	6.42613	808.385	-6.9749	5.06e-48	3.06e-45	44.5149	down		{XM_008793736.2; PREDICTED: Phoenix dactylifera hevamine-A-like (LOC103708686), mRNA}	{NA}	{NA}	{sp|P29060|CHIA_TOBAC; Acidic endochitinase OS=Nicotiana tabacum PE=1 SV=1}	{pda:103708686; K01183 E3.2.1.14 chitinase 3.2.1.14 ko00520; Metabolism; Carbohydrate metabolism; Amino sugar and nucleotide sugar metabolism}	{At5g24090; KOG4701 Chitinase M Cell wall/membrane/envelope biogenesis ;}
transcript_HQ_LoMix_transcript10645/f5p0/2398	56.4175	1975.42	-5.1299	1.08e-47	6.28e-45	44.2018	down		{KT376489.1; Lilium distichum chloroplast, complete genome}	{PF13656:RNA polymerase Rpb3/Rpb11 dimerisation domain}	{GO:0006351; transcription, DNA-dependent; biological_process GO:0046983; protein dimerization activity; molecular_function}	{sp|Q6KGX9|RR7_LILSU; 30S ribosomal protein S7, chloroplastic OS=Lilium superbum GN=rps7 PE=3 SV=1}	{eus:EUTSA_v10011843mg; K02992 RP-S7, MRPS7, rpsG small subunit ribosomal protein S7 - ko03010; Genetic Information Processing; Translation; Ribosome}	{AtCh068; KOG3291 Ribosomal protein S7 J Translation, ribosomal structure and biogenesis ;}
transcript_HQ_LoMix_transcript34368/f2p0/583	4880.92	112.99	5.4329	1.7e-47	9.57e-45	44.0189	up	CASP-like protein	{NA}	{PF01917:Archaebacterial flagellin PF02547:Queuosine biosynthesis protein}	{GO:0008616; queuosine biosynthetic process; biological_process GO:0006928; cellular component movement; biological_process GO:0016740; transferase activity; molecular_function GO:0016853; isomerase activity; molecular_function GO:0005198; NA}	{sp|C5YVA2|CSPLL_SORBI; CASP-like protein 1C1 OS=Sorghum bicolor GN=Sb09g008190 PE=2 SV=1}	{pda:103702479; - - - - -}	{NA}
transcript_HQ_LoMix_transcript11472/f6p0/2270	91.121	3232.21	-5.1486	9.18e-47	5.01e-44	43.3003	down		{XM_011001340.1; PREDICTED: Populus euphratica probable inactive receptor kinase At5g58300 (LOC105107419), transcript variant X5, mRNA}	{PF00560:Leucine Rich Repeat PF01299:Lysosome-associated membrane glycoprotein (Lamp) PF13516:Leucine Rich repeat PF00069:Protein kinase domain PF13855:Leucine rich repeat PF07714:Protein tyrosine kinase}	{GO:0006468; protein phosphorylation; biological_process GO:0005524; ATP binding; molecular_function GO:0004672; protein kinase activity; molecular_function GO:0016020; membrane; cellular_component GO:0005515; protein binding; molecular_function}	{sp|Q9LVM0|Y5830_ARATH; Probable inactive receptor kinase At5g58300 OS=Arabidopsis thaliana GN=At5g58300 PE=2 SV=1}	{pda:103705968; - - - - -}	{NA}
transcript_HQ_LoMix_transcript33427/f2p0/700	25.9789	24584.2	-9.8862	1.84e-46	9.71e-44	43.0127	down		{KJ467620.1; Lilium lancifolium small heat shock protein mRNA, partial cds}	{NA}	{NA}	{sp|P24631|HSP21_MAIZE; 17.5 kDa class II heat shock protein OS=Zea mays PE=2 SV=1}	{egu:105040381; K13993 HSP20 HSP20 family protein - ko04141; Genetic Information Processing; Folding, sorting and degradation; Protein processing in endoplasmic reticulum}	{At5g12020; KOG0710 Molecular chaperone (small heat-shock protein Hsp26/Hsp42) O Posttranslational modification, protein turnover, chaperones ;}
transcript_HQ_LoMix_transcript16832/f7p0/1893	117.402	4594.51	-5.2904	4.79e-46	2.38e-43	42.6233	down		{XM_008807386.2; PREDICTED: Phoenix dactylifera glucan endo-1,3-beta-glucosidase 10-like (LOC103718521), mRNA}	{PF00332:Glycosyl hydrolases family 17}	{GO:0005975; carbohydrate metabolic process; biological_process GO:0004553; hydrolase activity, hydrolyzing O-glycosyl compounds; molecular_function}	{sp|Q9FJU9|E1313_ARATH; Glucan endo-1,3-beta-glucosidase 13 OS=Arabidopsis thaliana GN=At5g56590 PE=1 SV=1}	{pda:103706450; - - - - -}	{NA}
transcript_HQ_LoMix_transcript23849/f4p0/1434	133.824	5884.61	-5.4585	4.66e-46	2.38e-43	42.6233	down		{XM_010944383.2; PREDICTED: Elaeis guineensis peptidyl-prolyl cis-trans isomerase CYP40-like (LOC105060599), mRNA}	{PF00515:Tetratricopeptide repeat PF00160:Cyclophilin type peptidyl-prolyl cis-trans isomerase/CLD PF13181:Tetratricopeptide repeat PF13414:TPR repeat PF13174:Tetratricopeptide repeat PF13176:Tetratricopeptide repeat}	{GO:0000413; protein peptidyl-prolyl isomerization; biological_process GO:0003755; peptidyl-prolyl cis-trans isomerase activity; molecular_function GO:0005515; protein binding; molecular_function GO:0006457; protein folding; biological_process}	{sp|Q9C566|CYP40_ARATH; Peptidyl-prolyl cis-trans isomerase CYP40 OS=Arabidopsis thaliana GN=CYP40 PE=2 SV=1}	{bdi:100846893; K05864 PPID, CYPD peptidyl-prolyl isomerase D 5.2.1.8 -}	{At2g15790; KOG0546 HSP90 co-chaperone CPR7/Cyclophilin O Posttranslational modification, protein turnover, chaperones ;}
transcript_HQ_LoMix_transcript31182/f2p0/939	0.642876	845.235	-10.361	5.63e-46	2.72e-43	42.5655	down		{XM_008808943.2; PREDICTED: Phoenix dactylifera protein LIGHT-DEPENDENT SHORT HYPOCOTYLS 4-like (LOC103719616), transcript variant X2, mRNA}	{PF00016:Ribulose bisphosphate carboxylase large chain, catalytic domain}	{GO:0000287; magnesium ion binding; molecular_function}	{sp|Q9LW68|LSH4_ARATH; Protein LIGHT-DEPENDENT SHORT HYPOCOTYLS 4 OS=Arabidopsis thaliana GN=LSH4 PE=1 SV=1}	{mus:103975163; - - - - -}	{NA}
transcript_HQ_LoMix_transcript32064/f2p0/912	0.666496	730.449	-10.098	1.1e-45	5.17e-43	42.2868	down		{NA}	{NA}	{NA}	{sp|Q00451|PRF1_SOLLC; 36.4 kDa proline-rich protein OS=Solanum lycopersicum GN=TPRP-F1 PE=2 SV=1}	{rcu:8272217; - - - - -}	{NA}
transcript_HQ_LoMix_transcript851/f2p0/4435	7.78292	778.631	-6.6445	1.4e-45	6.41e-43	42.1929	down		{XM_010916673.2; PREDICTED: Elaeis guineensis ABC transporter G family member 39 (LOC105040240), mRNA}	{PF00437:Type II/IV secretion system protein PF06414:Zeta toxin PF00910:RNA helicase PF00005:ABC transporter PF00004:ATPase family associated with various cellular activities (AAA) PF03266:NTPase PF05496:Holliday junction DNA helicase ruvB N-terminus PF01061:ABC-2 type transporter PF07728:AAA domain (dynein-related subfamily) PF03193:Protein of unknown function, DUF258 PF13304:AAA domain, putativ…	{GO:0098519; NA GO:0005525; GTP binding; molecular_function GO:0016887; ATPase activity; molecular_function GO:0003724; RNA helicase activity; molecular_function GO:0003924; GTPase activity; molecular_function GO:0006810; transport; biological_process GO:0009378; four-way junction helicase activity; molecular_function GO:0016301; kinase activity; molecular_function GO:0006310; DNA recombination; …	{sp|Q8GU88|AB39G_ORYSJ; ABC transporter G family member 39 OS=Oryza sativa subsp. japonica GN=ABCG39 PE=3 SV=1}	{egu:105040240; - - - - -}	{At1g15520; KOG0065 Pleiotropic drug resistance proteins (PDR1-15), ABC superfamily Q Secondary metabolites biosynthesis, transport and catabolism ;}
transcript_HQ_LoMix_transcript1153/f12p0/4158	60.9824	1913.32	-4.9715	1.93e-45	8.6e-43	42.0653	down		{KT376489.1; Lilium distichum chloroplast, complete genome}	{PF00562:RNA polymerase Rpb2, domain 6 PF04563:RNA polymerase beta subunit PF10385:RNA polymerase beta subunit external 1 domain PF04561:RNA polymerase Rpb2, domain 2 PF04565:RNA polymerase Rpb2, domain 3 PF04560:RNA polymerase Rpb2, domain 7}	{GO:0003677; DNA binding; molecular_function GO:0006351; transcription, DNA-dependent; biological_process GO:0003899; DNA-directed RNA polymerase activity; molecular_function}	{sp|A9L988|RPOB_LEMMI; DNA-directed RNA polymerase subunit beta OS=Lemna minor GN=rpoB PE=3 SV=1}	{mtr:MTR_0002s0510; - - - - -}	{AtCh015; KOG0214 RNA polymerase II, second largest subunit K Transcription ;}
transcript_HQ_LoMix_transcript452/f3p0/4941	80.8631	3813.07	-5.5593	3.1e-45	1.34e-42	41.8716	down		{KP462883.1; Lilium superbum voucher NCU:Chase, M. W.:112 chloroplast, complete genome}	{PF01193:RNA polymerase Rpb3/Rpb11 dimerisation domain PF01000:RNA polymerase Rpb3/RpoA insert domain}	{GO:0046983; protein dimerization activity; molecular_function GO:0003899; DNA-directed RNA polymerase activity; molecular_function GO:0006351; transcription, DNA-dependent; biological_process}	{sp|A6MMN9|RPOA_DIOEL; DNA-directed RNA polymerase subunit alpha OS=Dioscorea elephantipes GN=rpoA PE=3 SV=1}	{lja:Ljclg3v0010820.1; K03040 rpoA DNA-directed RNA polymerase subunit alpha 2.7.7.6 ko00230; Metabolism; Nucleotide metabolism; Purine metabolism | ko00240; Metabolism; Nucleotide metabolism; Pyrimidine metabolism | ko03020; Genetic Information Processing; Transcription; RNA polymerase}	{NA}
transcript_HQ_LoMix_transcript4408/f4p0/3225	79.6527	2404.96	-4.9161	4.51e-45	1.91e-42	41.7196	down		{XM_009417680.2; PREDICTED: Musa acuminata subsp. malaccensis probably inactive leucine-rich repeat receptor-like protein kinase At3g28040 (LOC103996712), mRNA}	{PF13516:Leucine Rich repeat PF00069:Protein kinase domain PF07714:Protein tyrosine kinase PF13855:Leucine rich repeat PF00560:Leucine Rich Repeat}	{GO:0006468; protein phosphorylation; biological_process GO:0005515; protein binding; molecular_function GO:0004672; protein kinase activity; molecular_function GO:0005524; ATP binding; molecular_function}	{sp|Q9LRT1|Y3804_ARATH; Probably inactive leucine-rich repeat receptor-like protein kinase At3g28040 OS=Arabidopsis thaliana GN=At3g28040 PE=2 SV=1}	{pop:POPTR_0002s23470g; - - - - -}	{NA}
transcript_HQ_LoMix_transcript7117/f2p0/2819	206.36	17286.7	-6.3884	2.56e-44	1.06e-41	40.9764	down		{D21822.1; Lilium longiflorum LIM16 mRNA, partial cds, clone:plim16}	{NA}	{NA}	{sp|Q5F471|PP6R3_CHICK; Serine/threonine-protein phosphatase 6 regulatory subunit 3 OS=Gallus gallus GN=PPP6R3 PE=2 SV=1}	{fve:101310967; K15501 PPP6R3, SAPS3 serine/threonine-protein phosphatase 6 regulatory subunit 3 - -}	{At2g28360; KOG2073 SAP family cell cycle dependent phosphatase-associated protein D Cell cycle control, cell division, chromosome partitioning ;}
transcript_HQ_LoMix_transcript4115/f3p0/3300	75.9814	2108.97	-4.7947	1.57e-43	6.32e-41	40.1992	down		{KT376489.1; Lilium distichum chloroplast, complete genome}	{PF00146:NADH dehydrogenase PF00374:Nickel-dependent hydrogenase PF00346:Respiratory-chain NADH dehydrogenase, 49 Kd subunit}	{GO:0016020; membrane; cellular_component GO:0055114; oxidation-reduction process; biological_process GO:0016651; oxidoreductase activity, acting on NADH or NADPH; molecular_function GO:0048038; quinone binding; molecular_function GO:0051287; NAD binding; molecular_function GO:0016151; nickel ion binding; molecular_function GO:0055114; oxidation-reduction process; biological_process}	{sp|A9LYF6|NDHH_ACOAM; NAD(P)H-quinone oxidoreductase subunit H, chloroplastic OS=Acorus americanus GN=ndhH PE=3 SV=1}	{lja:Ljclg3v0013390.1; K05579 ndhH NAD(P)H-quinone oxidoreductase subunit H 1.6.5.3 ko00190; Metabolism; Energy metabolism; Oxidative phosphorylation}	{AtCh079; KOG2870 NADH:ubiquinone oxidoreductase, NDUFS2/49 kDa subunit C Energy production and conversion ;}
transcript_HQ_LoMix_transcript19099/f3p0/1746	83.4563	2989.68	-5.1628	2.01e-43	7.9e-41	40.1023	down		{NA}	{PF02954:Bacterial regulatory protein, Fis family PF00789:UBX domain}	{GO:0005515; protein binding; molecular_function GO:0043565; sequence-specific DNA binding; molecular_function}	{sp|F4JPR7|PUX8_ARATH; Plant UBX domain-containing protein 8 OS=Arabidopsis thaliana GN=PUX8 PE=1 SV=1}	{mus:104000455; - - - - -}	{At4g23040; KOG1363 Predicted regulator of the ubiquitin pathway (contains UAS and UBX domains) T Signal transduction mechanisms ;}
transcript_HQ_LoMix_transcript24369/f2p0/1456	4785.59	141.03	5.0846	3.13e-43	1.2e-40	39.9196	up		{XM_010933846.1; PREDICTED: Elaeis guineensis cinnamoyl-CoA reductase 1 (LOC105052868), mRNA}	{PF01370:NAD dependent epimerase/dehydratase family PF01073:3-beta hydroxysteroid dehydrogenase/isomerase family}	{GO:0003854; 3-beta-hydroxy-delta5-steroid dehydrogenase activity; molecular_function GO:0003824; NA GO:0016616; oxidoreductase activity, acting on the CH-OH group of donors, NAD or NADP as acceptor; molecular_function GO:0006694; steroid biosynthetic process; biological_process GO:0050662; coenzyme binding; molecular_function GO:0055114; oxidation-reduction process; biological_process}	{sp|Q9SAH9|CCR2_ARATH; Cinnamoyl-CoA reductase 2 OS=Arabidopsis thaliana GN=CCR2 PE=1 SV=1}	{egu:105039428; - - - - -}	{At2g33590; KOG1502 Flavonol reductase/cinnamoyl-CoA reductase V Defense mechanisms ;}
transcript_HQ_LoMix_transcript33547/f2p0/686	93.065	141091	-10.566	4.43e-43	1.66e-40	39.7789	down		{AF021848.1; Lilium longiflorum intracellular pathogenesis-related protein PR-101 (Llpr1) mRNA, complete cds}	{PF00407:Pathogenesis-related protein Bet v I family}	{GO:0009607; response to biotic stimulus; biological_process GO:0006952; defense response; biological_process}	{sp|Q05736|PR1_ASPOF; Pathogenesis-related protein 1 OS=Asparagus officinalis GN=PR1 PE=2 SV=1}	{pda:103707930; - - - - -}	{NA}
transcript_HQ_LoMix_transcript29105/f2p0/1114	464.64	0	Inf	4.72e-43	1.73e-40	39.7608	up	SBH1	{NA}	{PF04116:Fatty acid hydroxylase superfamily}	{GO:0006633; fatty acid biosynthetic process; biological_process GO:0055114; oxidation-reduction process; biological_process GO:0016491; oxidoreductase activity; molecular_function GO:0005506; iron ion binding; molecular_function}	{sp|Q8VYI1|SBH1_ARATH; Sphinganine C4-monooxygenase 1 OS=Arabidopsis thaliana GN=SBH1 PE=1 SV=1}	{jcu:105630430; K04713 SUR2 sphinganine C4-monooxygenase 1.14.18.5 ko00600; Metabolism; Lipid metabolism; Sphingolipid metabolism}	{At1g69640; KOG0874 Sphingolipid hydroxylase I Lipid transport and metabolism ;}
transcript_HQ_LoMix_transcript32751/f3p0/785	5.52093	660.081	-6.9016	5e-43	1.8e-40	39.7448	down		{NA}	{NA}	{NA}	{sp|Q9SUM5|Y4318_ARATH; Uncharacterized protein At4g30180 OS=Arabidopsis thaliana GN=At4g30180 PE=2 SV=1}	{egu:105039278; - - - - -}	{NA}
transcript_HQ_LoMix_transcript17564/f21p0/1726	34.7975	1232.08	-5.146	9.76e-43	3.44e-40	39.4636	down		{KT376489.1; Lilium distichum chloroplast, complete genome}	{PF00137:ATP synthase subunit C}	{GO:0033177; proton-transporting two-sector ATPase complex, proton-transporting domain; cellular_component GO:0015078; hydrogen ion transmembrane transporter activity; molecular_function GO:0015991; ATP hydrolysis coupled proton transport; biological_process}	{sp|Q85FN2|ATPH_ADICA; ATP synthase subunit c, chloroplastic OS=Adiantum capillus-veneris GN=atpH PE=2 SV=2}	{ota:OstapCp45; K02110 ATPF0C, atpE F-type H+-transporting ATPase subunit c - ko00190; Metabolism; Energy metabolism; Oxidative phosphorylation | ko00195; Metabolism; Energy metabolism; Photosynthesis}	{AtCh010; KOG0232 Vacuolar H+-ATPase V0 sector, subunits c/c' C Energy production and conversion ;}
transcript_HQ_LoMix_transcript141/f2p0/5950	72.5577	1946.17	-4.7454	1.25e-42	4.31e-40	39.366	down		{KT376489.1; Lilium distichum chloroplast, complete genome}	{PF00223:Photosystem I psaA/psaB protein}	{GO:0015979; photosynthesis; biological_process GO:0016021; integral to membrane; cellular_component GO:0009522; photosystem I; cellular_component GO:0009579; thylakoid; cellular_component}	{sp|Q0G9L9|PSAA_LIRTU; Photosystem I P700 chlorophyll a apoprotein A1 OS=Liriodendron tulipifera GN=psaA PE=3 SV=1}	{mtr:MTR_0002s0580; K02689 psaA photosystem I P700 chlorophyll a apoprotein A1 - ko00195; Metabolism; Energy metabolism; Photosynthesis}	{NA}
transcript_HQ_LoMix_transcript987/f4p0/4288	94.2078	2432.11	-4.6902	2.55e-42	8.62e-40	39.0643	down		{KT376489.1; Lilium distichum chloroplast, complete genome}	{PF01348:Type II intron maturase}	{GO:0006397; mRNA processing; biological_process}	{sp|Q9GIH9|MATK_LILHE; Maturase K OS=Lilium henryi GN=matK PE=2 SV=1}	{mtr:MTR_0002s0390; K20000 matK maturase K - -}	{NA}
transcript_HQ_LoMix_transcript30425/f4p0/1011	20.6168	982.992	-5.5753	2.77e-42	9.18e-40	39.037	down		{XM_008807386.2; PREDICTED: Phoenix dactylifera glucan endo-1,3-beta-glucosidase 10-like (LOC103718521), mRNA}	{PF00332:Glycosyl hydrolases family 17}	{GO:0005975; carbohydrate metabolic process; biological_process GO:0004553; hydrolase activity, hydrolyzing O-glycosyl compounds; molecular_function}	{sp|O65399|E131_ARATH; Glucan endo-1,3-beta-glucosidase 1 OS=Arabidopsis thaliana GN=At1g11820 PE=1 SV=3}	{vvi:100261876; - - - - -}	{NA}
transcript_HQ_LoMix_transcript26906/f2p0/1267	16.5772	888.513	-5.7441	4e-42	1.3e-39	38.8859	down		{KT376489.1; Lilium distichum chloroplast, complete genome}	{PF00137:ATP synthase subunit C}	{GO:0015991; ATP hydrolysis coupled proton transport; biological_process GO:0015078; hydrogen ion transmembrane transporter activity; molecular_function GO:0033177; proton-transporting two-sector ATPase complex, proton-transporting domain; cellular_component}	{sp|Q7HKY1|ATPH_CALFG; ATP synthase subunit c, chloroplastic OS=Calycanthus floridus var. glaucus GN=atpH PE=3 SV=1}	{ota:OstapCp45; K02110 ATPF0C, atpE F-type H+-transporting ATPase subunit c - ko00190; Metabolism; Energy metabolism; Oxidative phosphorylation | ko00195; Metabolism; Energy metabolism; Photosynthesis}	{AtCh010; KOG0232 Vacuolar H+-ATPase V0 sector, subunits c/c' C Energy production and conversion ;}
transcript_HQ_LoMix_transcript4383/f4p0/3233	17.6834	897.666	-5.6657	8.48e-42	2.71e-39	38.5676	down		{KT376489.1; Lilium distichum chloroplast, complete genome}	{PF04998:RNA polymerase Rpb1, domain 5}	{GO:0003677; DNA binding; molecular_function GO:0006351; transcription, DNA-dependent; biological_process GO:0003899; DNA-directed RNA polymerase activity; molecular_function}	{sp|A6MMJ7|RPOC2_DIOEL; DNA-directed RNA polymerase subunit beta'' OS=Dioscorea elephantipes GN=rpoC2 PE=3 SV=1}	{bdi:106865719; K03046 rpoC DNA-directed RNA polymerase subunit beta' 2.7.7.6 ko00230; Metabolism; Nucleotide metabolism; Purine metabolism | ko00240; Metabolism; Nucleotide metabolism; Pyrimidine metabolism | ko03020; Genetic Information Processing; Transcription; RNA polymerase}	{NA}
transcript_HQ_LoMix_transcript16017/f3p0/1971	1352.96	42.7751	4.9832	9.81e-42	3.07e-39	38.5123	up	CAX1a	{XM_009396191.2; PREDICTED: Musa acuminata subsp. malaccensis vacuolar cation/proton exchanger 1a-like (LOC103979928), transcript variant X3, mRNA}	{PF01699:Sodium/calcium exchanger protein}	{GO:0016021; integral to membrane; cellular_component GO:0055085; transmembrane transport; biological_process}	{sp|Q769E5|CAX1A_ORYSJ; Vacuolar cation/proton exchanger 1a OS=Oryza sativa subsp. japonica GN=CAX1a PE=1 SV=1}	{rcu:8267509; K07300 chaA, CAX Ca2+:H+ antiporter - -}	{At3g51860; KOG1397 Ca2+/H+ antiporter VCX1 and related proteins P Inorganic ion transport and metabolism ;}
transcript_HQ_LoMix_transcript24889/f3p0/1329	49.3421	1444.94	-4.872	1.86e-41	5.72e-39	38.2427	down		{XM_002457593.1; Sorghum bicolor hypothetical protein, mRNA}	{NA}	{NA}	{sp|Q6R053|MYB56_ARATH; Transcription factor MYB56 OS=Arabidopsis thaliana GN=MYB56 PE=1 SV=1}	{egu:105044915; K09422 MYBP myb proto-oncogene protein, plant - -}	{At1g26780; KOG0048 Transcription factor, Myb superfamily K Transcription ;}
transcript_HQ_LoMix_transcript1314/f4p0/4113	120.596	3112.07	-4.6896	2.06e-41	6.21e-39	38.207	down		{KT376489.1; Lilium distichum chloroplast, complete genome}	{PF01479:S4 domain PF00163:Ribosomal protein S4/S9 N-terminal domain}	{GO:0005622; intracellular; cellular_component GO:0019843; rRNA binding; molecular_function GO:0003723; RNA binding; molecular_function}	{sp|P36461|RR4_IRIPA; 30S ribosomal protein S4, chloroplastic (Fragment) OS=Iris pallida GN=rps4 PE=3 SV=1}	{lja:Ljclg3v0000110.1; K02986 RP-S4, rpsD small subunit ribosomal protein S4 - ko03010; Genetic Information Processing; Translation; Ribosome}	{AtCh025; KOG3301 Ribosomal protein S4 J Translation, ribosomal structure and biogenesis ;}
transcript_HQ_LoMix_transcript34785/f2p0/464	75.5028	203004	-11.393	2.22e-41	6.6e-39	38.1804	down		{D21807.1; Lilium longiflorum LIM1 mRNA, complete cds, clone:plim1}	{NA}	{NA}	{sp|Q43533|LIM1_LILLO; Protein LIM1 OS=Lilium longiflorum GN=LIM1 PE=3 SV=1}	{nta:107823443; - - - - -}	{NA}
transcript_HQ_LoMix_transcript690/f2p0/4621	120.108	3517.84	-4.8723	3.31e-41	9.67e-39	38.0148	down		{XM_008781135.2; PREDICTED: Phoenix dactylifera DNA topoisomerase 2 (LOC103699084), mRNA}	{PF00204:DNA gyrase B PF00521:DNA gyrase/topoisomerase IV, subunit A}	{GO:0003918; DNA topoisomerase (ATP-hydrolyzing) activity; molecular_function GO:0003677; DNA binding; molecular_function GO:0005524; ATP binding; molecular_function GO:0006265; DNA topological change; biological_process}	{sp|P30182|TOP2_ARATH; DNA topoisomerase 2 OS=Arabidopsis thaliana GN=TOP2 PE=2 SV=2}	{egu:105044001; K03164 TOP2 DNA topoisomerase II 5.99.1.3 ko01524; Human Diseases; Drug resistance: Antineoplastic; Platinum drug resistance}	{At3g23890; KOG0355 DNA topoisomerase type II B Chromatin structure and dynamics ;}
transcript_HQ_LoMix_transcript27321/f2p0/1238	242.755	13308.6	-5.7767	4.59e-41	1.32e-38	37.8806	down		{XM_016826837.1; PREDICTED: Gossypium hirsutum 2-hydroxy-6-oxononadienedioate/2-hydroxy-6-oxononatrienedioate hydrolase 1-like (LOC107901020), mRNA}	{PF00975:Thioesterase domain PF02230:Phospholipase/Carboxylesterase PF00326:Prolyl oligopeptidase family}	{GO:0009058; biosynthetic process; biological_process GO:0006508; proteolysis; biological_process GO:0008236; serine-type peptidase activity; molecular_function GO:0016788; hydrolase activity, acting on ester bonds; molecular_function GO:0016787; hydrolase activity; molecular_function}	{NA}	{mus:103973465; - - - - -}	{At5g09430; KOG1454 Predicted hydrolase/acyltransferase (alpha/beta hydrolase superfamily) R General function prediction only ;}
transcript_HQ_LoMix_transcript21072/f2p0/1701	16.1498	20284.1	-10.295	8.34e-41	2.35e-38	37.6287	down		{XM_002263091.3; PREDICTED: Vitis vinifera fatty acyl-CoA reductase 3 (LOC100259719), mRNA}	{PF01370:NAD dependent epimerase/dehydratase family}	{GO:0050662; coenzyme binding; molecular_function GO:0003824; NA}	{sp|Q9XGY7|FAR_SIMCH; Alcohol-forming fatty acyl-CoA reductase OS=Simmondsia chinensis PE=1 SV=1}	{atr:18441328; K13356 FAR alcohol-forming fatty acyl-CoA reductase 1.2.1.84 ko00073; Metabolism; Lipid metabolism; Cutin, suberine and wax biosynthesis | ko04146; Cellular Processes; Transport and catabolism; Peroxisome | ko04212; Organismal Systems; Aging; Longevity regulating pathway - worm}	{At3g44540; KOG1221 Acyl-CoA reductase I Lipid transport and metabolism ;}
transcript_HQ_LoMix_transcript34620/f2p0/512	114.494	119126	-10.023	9.83e-41	2.73e-38	37.5645	down		{X80718.1; L.henryii LHm6 mRNA}	{NA}	{NA}	{sp|Q40227|LIM3_LILLO; Protein LIM3 OS=Lilium longiflorum GN=LIM3 PE=3 SV=2}	{cic:CICLE_v10006307mg; - - - - -}	{NA}
transcript_HQ_LoMix_transcript8096/f3p0/2718	4.0226	568.367	-7.1426	4.03e-40	1.1e-37	36.9594	down		{KT376489.1; Lilium distichum chloroplast, complete genome}	{PF00181:Ribosomal Proteins L2, RNA binding domain PF03947:Ribosomal Proteins L2, C-terminal domain}	{GO:0006412; translation; biological_process GO:0005840; ribosome; cellular_component GO:0005622; intracellular; cellular_component GO:0003735; structural constituent of ribosome; molecular_function}	{sp|Q0G9H8|RK2B_LIRTU; 50S ribosomal protein L2-B, chloroplastic OS=Liriodendron tulipifera GN=rpl2-B PE=3 SV=1}	{pmum:107881998; K02886 RP-L2, MRPL2, rplB large subunit ribosomal protein L2 - ko03010; Genetic Information Processing; Translation; Ribosome}	{AtCh087; KOG0438 Mitochondrial/chloroplast ribosomal protein L2 J Translation, ribosomal structure and biogenesis ;}
transcript_HQ_LoMix_transcript32208/f3p0/858	26.725	1008.48	-5.2378	5.75e-40	1.54e-37	36.8114	down		{XM_010912667.2; PREDICTED: Elaeis guineensis uncharacterized LOC105036948 (LOC105036948), mRNA}	{PF00582:Universal stress protein family}	{GO:0006950; response to stress; biological_process}	{NA}	{egu:105036948; - - - - -}	{NA}
transcript_HQ_LoMix_transcript29873/f7p0/1055	290.741	18251.6	-5.9721	7.85e-40	2.07e-37	36.6833	down		{KX592156.1; Lilium fargesii chloroplast, complete genome}	{NA}	{NA}	{sp|Q3BAI2|YCX91_PHAAO; Uncharacterized protein ORF91 OS=Phalaenopsis aphrodite subsp. formosana PE=4 SV=1}	{rcu:107261652; - - - - -}	{NA}
transcript_HQ_LoMix_transcript19665/f3p0/1706	183.441	113711	-9.2758	8.78e-40	2.28e-37	36.6413	down		{XM_004134252.2; PREDICTED: Cucumis sativus cytochrome P450 703A2 (LOC101205312), mRNA}	{PF00067:Cytochrome P450}	{GO:0016705; oxidoreductase activity, acting on paired donors, with incorporation or reduction of molecular oxygen; molecular_function GO:0055114; oxidation-reduction process; biological_process GO:0005506; iron ion binding; molecular_function GO:0020037; heme binding; molecular_function}	{sp|Q9LNJ4|C70A2_ARATH; Cytochrome P450 703A2 OS=Arabidopsis thaliana GN=CYP703A2 PE=1 SV=1}	{rcu:8282130; K20496 CYP703A2 laurate 7-monooxygenase 1.14.13.206 -}	{At1g01280; KOG0156 Cytochrome P450 CYP2 subfamily Q Secondary metabolites biosynthesis, transport and catabolism ;}
transcript_HQ_LoMix_transcript28360/f5p0/1163	310.191	19545.4	-5.9775	1.15e-39	2.91e-37	36.5366	down		{KJ201820.1; Populus trichocarpa class III peroxidase (PRX55) mRNA, complete cds}	{PF00141:Peroxidase}	{GO:0020037; heme binding; molecular_function GO:0006979; response to oxidative stress; biological_process GO:0004601; peroxidase activity; molecular_function GO:0055114; oxidation-reduction process; biological_process}	{sp|O23474|PER40_ARATH; Peroxidase 40 OS=Arabidopsis thaliana GN=PER40 PE=2 SV=2}	{egu:105039378; K00430 E1.11.1.7 peroxidase 1.11.1.7 ko00940; Metabolism; Biosynthesis of other secondary metabolites; Phenylpropanoid biosynthesis}	{NA}
transcript_HQ_LoMix_transcript29596/f6p0/1059	5.80664	610.75	-6.7167	1.15e-39	2.91e-37	36.5366	down		{XM_008795814.1; PREDICTED: Phoenix dactylifera GRF1-interacting factor 1 (LOC103710178), mRNA}	{PF05030:SSXT protein (N-terminal region) PF03153:Transcription factor IIA, alpha/beta subunit}	{GO:0003713; transcription coactivator activity; molecular_function GO:0005672; transcription factor TFIIA complex; cellular_component GO:0006367; transcription initiation from RNA polymerase II promoter; biological_process}	{sp|Q8L8A5|GIF1_ARATH; GRF1-interacting factor 1 OS=Arabidopsis thaliana GN=GIF1 PE=1 SV=1}	{egu:105053169; - - - - -}	{At5g28640; KOG3227 Calcium-responsive transcription coactivator K Transcription ;}
transcript_HQ_LoMix_transcript27770/f2p0/1222	319.291	32403.8	-6.6651	2.61e-39	6.48e-37	36.1884	down		{XM_016826837.1; PREDICTED: Gossypium hirsutum 2-hydroxy-6-oxononadienedioate/2-hydroxy-6-oxononatrienedioate hydrolase 1-like (LOC107901020), mRNA}	{PF00975:Thioesterase domain PF00326:Prolyl oligopeptidase family PF02230:Phospholipase/Carboxylesterase}	{GO:0016787; hydrolase activity; molecular_function GO:0016788; hydrolase activity, acting on ester bonds; molecular_function GO:0008236; serine-type peptidase activity; molecular_function GO:0006508; proteolysis; biological_process GO:0009058; biosynthetic process; biological_process}	{sp|Q9KWQ6|HSAD_RHOJR; 4,5:9,10-diseco-3-hydroxy-5,9,17-trioxoandrosta-1(10),2-diene-4-oate hydrolase OS=Rhodococcus jostii (strain RHA1) GN=hsaD PE=1 SV=1}	{mus:103973465; - - - - -}	{At1g72620; KOG1454 Predicted hydrolase/acyltransferase (alpha/beta hydrolase superfamily) R General function prediction only ;}
transcript_HQ_LoMix_transcript24980/f2p0/1398	101.832	2221.55	-4.4473	4.33e-39	1.06e-36	35.9738	down		{XM_008779539.1; PREDICTED: Phoenix dactylifera SNAP25 homologous protein SNAP33-like (LOC103697631), mRNA}	{NA}	{NA}	{sp|Q9S7P9|SNP33_ARATH; SNAP25 homologous protein SNAP33 OS=Arabidopsis thaliana GN=SNAP33 PE=1 SV=1}	{egu:105058104; K18211 SNAP25 synaptosomal-associated protein 25 - ko04911; Organismal Systems; Endocrine system; Insulin secretion | ko04721; Organismal Systems; Nervous system; Synaptic vesicle cycle}	{At5g61210; KOG3065 SNAP-25 (synaptosome-associated protein) component of SNARE complex U Intracellular trafficking, secretion, and vesicular transport ;}
transcript_HQ_LoMix_transcript23797/f2p0/1467	166.156	4210.06	-4.6632	6.11e-39	1.48e-36	35.8306	down		{NA}	{NA}	{NA}	{NA}	{egu:105038799; - - - - -}	{NA}
transcript_HQ_LoMix_transcript10136/f2p0/2472	267.172	10400	-5.2827	7.42e-39	1.77e-36	35.7525	down		{XR_001879304.1; PREDICTED: Phoenix dactylifera inositol-tetrakisphosphate 1-kinase 5-like (LOC103704715), transcript variant X3, misc_RNA}	{PF05770:Inositol 1, 3, 4-trisphosphate 5/6-kinase}	{GO:0047325; inositol tetrakisphosphate 1-kinase activity; molecular_function GO:0032957; inositol trisphosphate metabolic process; biological_process GO:0005524; ATP binding; molecular_function GO:0052726; NA GO:0052725; NA GO:0005622; intracellular; cellular_component GO:0000287; magnesium ion binding; molecular_function}	{sp|A0JJZ6|ITPK5_ORYSI; Inositol-tetrakisphosphate 1-kinase 5 OS=Oryza sativa subsp. indica GN=ITPK5 PE=3 SV=1}	{pda:103704715; K00913 ITPK1 inositol-1,3,4-trisphosphate 5/6-kinase / inositol-tetrakisphosphate 1-kinase [EC:2.7.1.159 2.7.1.134] 2.7.1.159,2.7.1.134 ko00562; Metabolism; Carbohydrate metabolism; Inositol phosphate metabolism | ko04070; Environmental Information Processing; Signal transduction; Phosphatidylinositol signaling system}	{NA}
transcript_HQ_LoMix_transcript19192/f2p0/1750	27.9898	2367.48	-6.4023	7.88e-39	1.85e-36	35.7325	down		{XM_006338014.2; PREDICTED: Solanum tuberosum aspartic proteinase nepenthesin-1-like (LOC102583658), mRNA}	{NA}	{NA}	{sp|O04496|AED3_ARATH; Aspartyl protease AED3 OS=Arabidopsis thaliana GN=AED3 PE=1 SV=1}	{egu:105041396; - - - - -}	{At3g54400; KOG1339 Aspartyl protease O Posttranslational modification, protein turnover, chaperones ;}
transcript_HQ_LoMix_transcript3936/f2p0/3328	37.0707	1116.43	-4.9125	2.34e-38	5.43e-36	35.2654	down		{KT376489.1; Lilium distichum chloroplast, complete genome}	{NA}	{NA}	{sp|Q3BAJ8|RR3_PHAAO; 30S ribosomal protein S3, chloroplastic OS=Phalaenopsis aphrodite subsp. formosana GN=rps3 PE=3 SV=1}	{sly:101259659; K02982 RP-S3, rpsC small subunit ribosomal protein S3 - ko03010; Genetic Information Processing; Translation; Ribosome}	{NA}
transcript_HQ_LoMix_transcript20415/f4p0/1664	288.553	10880.7	-5.2368	4.33e-38	9.89e-36	35.0048	down		{XM_010944302.2; PREDICTED: Elaeis guineensis acetyl-CoA acetyltransferase, cytosolic 1 (LOC105060540), transcript variant X2, mRNA}	{PF00108:Thiolase, N-terminal domain PF02803:Thiolase, C-terminal domain}	{GO:0016747; transferase activity, transferring acyl groups other than amino-acyl groups; molecular_function GO:0008152; NA}	{sp|Q8S4Y1|THIC1_ARATH; Acetyl-CoA acetyltransferase, cytosolic 1 OS=Arabidopsis thaliana GN=AAT1 PE=2 SV=1}	{mus:103981201; K00626 E2.3.1.9, atoB acetyl-CoA C-acetyltransferase 2.3.1.9 ko01200; Metabolism; Global and overview maps; Carbon metabolism | ko01212; Metabolism; Global and overview maps; Fatty acid metabolism | ko00620; Metabolism; Carbohydrate metabolism; Pyruvate metabolism | ko00630; Metabolism; Carbohydrate metabolism; Glyoxylate and dicarboxylate metabolism | ko00640; Metabolism; Carbohy…	{At5g48230; KOG1390 Acetyl-CoA acetyltransferase I Lipid transport and metabolism ;}
transcript_HQ_LoMix_transcript965/f2p0/4319	22.2839	2894.6	-7.0212	6.3e-38	1.42e-35	34.8475	down		{XM_019224507.1; PREDICTED: Vitis vinifera telomerase reverse transcriptase (LOC104881309), transcript variant X3, mRNA}	{PF12009:Telomerase ribonucleoprotein complex - RNA binding domain}	{GO:0003964; RNA-directed DNA polymerase activity; molecular_function}	{sp|Q9SPU7|TERT_ARATH; Telomerase reverse transcriptase OS=Arabidopsis thaliana GN=TERT PE=1 SV=1}	{nnu:104597430; K11126 TERT, EST2 telomerase reverse transcriptase 2.7.7.49 ko05166; Human Diseases; Infectious diseases: Viral; HTLV-I infection}	{At5g16850; KOG1005 Telomerase catalytic subunit/reverse transcriptase TERT LB Replication, recombination and repair ; Chromatin structure and dynamics ;}
transcript_HQ_LoMix_transcript23173/f6p0/1496	20300.2	351.107	5.8534	9.56e-38	2.13e-35	34.6721	up	UFGT	{NA}	{PF00201:UDP-glucoronosyl and UDP-glucosyl transferase}	{GO:0016758; transferase activity, transferring hexosyl groups; molecular_function GO:0008152; NA}	{sp|P51094|UFOG_VITVI; Anthocyanidin 3-O-glucosyltransferase 2 OS=Vitis vinifera GN=UFGT PE=1 SV=2}	{mus:103969068; K12930 BZ1 anthocyanidin 3-O-glucosyltransferase 2.4.1.115 ko00942; Metabolism; Biosynthesis of other secondary metabolites; Anthocyanin biosynthesis}	{At5g17050; KOG1192 UDP-glucuronosyl and UDP-glucosyl transferase GC Carbohydrate transport and metabolism ; Energy production and conversion ;}
transcript_HQ_LoMix_transcript9908/f3p0/2486	40.2472	1125.41	-4.8054	1.2e-37	2.63e-35	34.5806	down		{KT376489.1; Lilium distichum chloroplast, complete genome}	{PF13656:RNA polymerase Rpb3/Rpb11 dimerisation domain}	{GO:0046983; protein dimerization activity; molecular_function GO:0006351; transcription, DNA-dependent; biological_process}	{sp|Q6KGX9|RR7_LILSU; 30S ribosomal protein S7, chloroplastic OS=Lilium superbum GN=rps7 PE=3 SV=1}	{eus:EUTSA_v10011843mg; K02992 RP-S7, MRPS7, rpsG small subunit ribosomal protein S7 - ko03010; Genetic Information Processing; Translation; Ribosome}	{AtCh068; KOG3291 Ribosomal protein S7 J Translation, ribosomal structure and biogenesis ;}
transcript_HQ_LoMix_transcript12740/f2p0/2213	28.1851	947.782	-5.0715	1.57e-37	3.4e-35	34.4686	down		{KT376489.1; Lilium distichum chloroplast, complete genome}	{PF00318:Ribosomal protein S2}	{GO:0006412; translation; biological_process GO:0005840; ribosome; cellular_component GO:0005622; intracellular; cellular_component GO:0003735; structural constituent of ribosome; molecular_function}	{sp|Q3BAQ4|ATPI_PHAAO; ATP synthase subunit a, chloroplastic OS=Phalaenopsis aphrodite subsp. formosana GN=atpI PE=3 SV=1}	{mtr:MTR_0002s0530; K02108 ATPF0A, atpB F-type H+-transporting ATPase subunit a - ko00190; Metabolism; Energy metabolism; Oxidative phosphorylation | ko00195; Metabolism; Energy metabolism; Photosynthesis}	{AtCh011; KOG4665 ATP synthase F0 subunit 6 and related proteins C Energy production and conversion ;}
transcript_HQ_LoMix_transcript34297/f9p0/578	118.29	243712	-11.009	2.61e-37	5.59e-35	34.253	down		{NA}	{NA}	{NA}	{NA}	{NA}	{NA}
transcript_HQ_LoMix_transcript33584/f13p0/649	151.15	205234	-10.407	3.77e-37	7.97e-35	34.0983	down		{AF021852.1; Lilium longiflorum intracellular pathogenesis-related protein PR-106 (Llpr6) mRNA, complete cds}	{PF00407:Pathogenesis-related protein Bet v I family}	{GO:0006952; defense response; biological_process GO:0009607; response to biotic stimulus; biological_process}	{sp|Q05736|PR1_ASPOF; Pathogenesis-related protein 1 OS=Asparagus officinalis GN=PR1 PE=2 SV=1}	{pda:103707930; - - - - -}	{NA}
transcript_HQ_LoMix_transcript27125/f2p0/1255	175.105	3759.99	-4.4244	1.01e-36	2.12e-34	33.6742	down		{XM_008808146.1; PREDICTED: Phoenix dactylifera 2-keto-3-deoxy-L-rhamnonate aldolase-like (LOC103719075), mRNA}	{PF03328:HpcH/HpaI aldolase/citrate lyase family PF01215:Cytochrome c oxidase subunit Vb}	{GO:0005740; mitochondrial envelope; cellular_component GO:0004129; cytochrome-c oxidase activity; molecular_function GO:0003824; NA}	{sp|B1LLJ9|RHMA_ECOSM; 2-keto-3-deoxy-L-rhamnonate aldolase OS=Escherichia coli (strain SMS-3-5 / SECEC) GN=rhmA PE=3 SV=1}	{mus:103979241; - - - - -}	{NA}
transcript_HQ_LoMix_transcript26839/f3p0/1265	8.11605	595.942	-6.1983	1.1e-36	2.27e-34	33.6434	down		{XM_008790129.2; PREDICTED: Phoenix dactylifera NAC domain-containing protein 35-like (LOC103706123), mRNA}	{PF02365:No apical meristem (NAM) protein}	{GO:0003677; DNA binding; molecular_function GO:0006355; regulation of transcription, DNA-dependent; biological_process}	{sp|Q9ZVP8|NAC35_ARATH; NAC domain-containing protein 35 OS=Arabidopsis thaliana GN=NAC035 PE=1 SV=2}	{nnu:104593891; - - - - -}	{NA}
transcript_HQ_LoMix_transcript5359/f2p0/3062	19.2402	791.089	-5.3616	2.14e-36	4.36e-34	33.3607	down		{KT376489.1; Lilium distichum chloroplast, complete genome}	{PF05758:Ycf1 PF00439:Bromodomain}	{GO:0005515; protein binding; molecular_function GO:0016021; integral to membrane; cellular_component}	{sp|A9L9E2|TI214_LEMMI; Protein TIC 214 OS=Lemna minor GN=TIC214 PE=3 SV=1}	{pmum:103323769; - - - - -}	{NA}
transcript_HQ_LoMix_transcript27819/f2p0/1213	2964.3	150.65	4.2984	2.2e-36	4.42e-34	33.3546	up	HOS3	{XM_010943634.2; PREDICTED: Elaeis guineensis elongation of fatty acids protein 3-like (LOC105060047), mRNA}	{PF01151:GNS1/SUR4 family}	{GO:0016021; integral to membrane; cellular_component}	{sp|Q9SYY4|ELO3L_ARATH; Elongation of fatty acids protein 3-like OS=Arabidopsis thaliana GN=HOS3 PE=2 SV=1}	{egu:105060086; - - - - -}	{At4g36830; KOG3071 Fatty acyl-CoA elongase/Polyunsaturated fatty acid specific elongation enzyme I Lipid transport and metabolism ;}
transcript_HQ_LoMix_transcript9166/f4p0/2559	15.3859	2019.96	-7.0366	3.37e-36	6.7e-34	33.1742	down		{KT376489.1; Lilium distichum chloroplast, complete genome}	{PF13656:RNA polymerase Rpb3/Rpb11 dimerisation domain}	{GO:0046983; protein dimerization activity; molecular_function GO:0006351; transcription, DNA-dependent; biological_process}	{sp|Q6KGX9|RR7_LILSU; 30S ribosomal protein S7, chloroplastic OS=Lilium superbum GN=rps7 PE=3 SV=1}	{eus:EUTSA_v10011843mg; K02992 RP-S7, MRPS7, rpsG small subunit ribosomal protein S7 - ko03010; Genetic Information Processing; Translation; Ribosome}	{AtCh068; KOG3291 Ribosomal protein S7 J Translation, ribosomal structure and biogenesis ;}
transcript_HQ_LoMix_transcript25243/f3p0/1386	65.1402	1387.6	-4.4129	5.76e-36	1.13e-33	32.9456	down		{XM_010932757.2; PREDICTED: Elaeis guineensis coiled-coil domain-containing protein R3HCC1L (LOC105052060), mRNA}	{PF08675:RNA binding domain PF10309:Protein of unknown function (DUF2414)}	{GO:0003729; mRNA binding; molecular_function GO:0000340; RNA 7-methylguanosine cap binding; molecular_function GO:0005634; nucleus; cellular_component GO:0004535; poly(A)-specific ribonuclease activity; molecular_function GO:0005737; cytoplasm; cellular_component GO:0006402; mRNA catabolic process; biological_process GO:0046872; metal ion binding; molecular_function GO:0003723; RNA binding; mole…	{sp|Q8BJM3|R3HCL_MOUSE; Coiled-coil domain-containing protein R3HCC1L OS=Mus musculus GN=R3hcc1l PE=1 SV=1}	{mus:103968370; - - - - -}	{7292295; KOG4483 Uncharacterized conserved protein S Function unknown ;}
transcript_HQ_LoMix_transcript34697/f2p0/494	41.9453	1113.26	-4.7301	7.6e-36	1.48e-33	32.8307	down		{NA}	{NA}	{NA}	{sp|P47926|RSI1_SOLLC; Protein RSI-1 OS=Solanum lycopersicum GN=RSI-1 PE=2 SV=1}	{brp:103843639; - - - - -}	{NA}
transcript_HQ_LoMix_transcript16670/f2p0/1905	18.2881	736.586	-5.3319	1.76e-35	3.38e-33	32.4712	down		{KT376489.1; Lilium distichum chloroplast, complete genome}	{PF00886:Ribosomal protein S16}	{GO:0006412; translation; biological_process GO:0005622; intracellular; cellular_component GO:0005840; ribosome; cellular_component GO:0003735; structural constituent of ribosome; molecular_function}	{sp|Q3BAR0|RR16_PHAAO; 30S ribosomal protein S16, chloroplastic OS=Phalaenopsis aphrodite subsp. formosana GN=rps16 PE=3 SV=1}	{eus:EUTSA_v10028241mg; K02959 RP-S16, MRPS16, rpsP small subunit ribosomal protein S16 - ko03010; Genetic Information Processing; Translation; Ribosome}	{AtCh005; KOG3419 Mitochondrial/chloroplast ribosomal protein S16 J Translation, ribosomal structure and biogenesis ;}
transcript_HQ_LoMix_transcript19882/f2p0/1699	213.178	4389.8	-4.364	2.78e-35	5.28e-33	32.2773	down		{XM_008783170.2; PREDICTED: Phoenix dactylifera serine decarboxylase 1 (LOC103701195), mRNA}	{PF00282:Pyridoxal-dependent decarboxylase conserved domain}	{GO:0030170; pyridoxal phosphate binding; molecular_function GO:0019752; carboxylic acid metabolic process; biological_process GO:0016831; carboxy-lyase activity; molecular_function}	{sp|Q6ESZ9|SDC1_ORYSJ; Serine decarboxylase 1 OS=Oryza sativa subsp. japonica GN=SDC1 PE=3 SV=1}	{cit:102629552; K01590 hdc, HDC histidine decarboxylase 4.1.1.22 ko00340; Metabolism; Amino acid metabolism; Histidine metabolism}	{At1g43710; KOG0629 Glutamate decarboxylase and related proteins E Amino acid transport and metabolism ;}
transcript_HQ_LoMix_transcript15385/f4p0/1991	15.8604	706.705	-5.4776	4.12e-35	7.75e-33	32.1107	down		{XM_008807386.2; PREDICTED: Phoenix dactylifera glucan endo-1,3-beta-glucosidase 10-like (LOC103718521), mRNA}	{PF00332:Glycosyl hydrolases family 17}	{GO:0004553; hydrolase activity, hydrolyzing O-glycosyl compounds; molecular_function GO:0005975; carbohydrate metabolic process; biological_process}	{sp|Q8VYE5|E1312_ARATH; Glucan endo-1,3-beta-glucosidase 12 OS=Arabidopsis thaliana GN=At4g29360 PE=1 SV=1}	{pda:103706450; - - - - -}	{NA}
transcript_HQ_LoMix_transcript23166/f2p0/1506	3.21438	460.762	-7.1633	7.46e-35	1.39e-32	31.8579	down		{NA}	{PF00096:Zinc finger, C2H2 type}	{GO:0046872; metal ion binding; molecular_function}	{NA}	{pda:103701262; - - - - -}	{NA}
transcript_HQ_LoMix_transcript30941/f2p0/968	6.08084	527.53	-6.4388	8.2e-35	1.51e-32	31.8215	down		{XM_008795814.1; PREDICTED: Phoenix dactylifera GRF1-interacting factor 1 (LOC103710178), mRNA}	{PF03153:Transcription factor IIA, alpha/beta subunit PF05030:SSXT protein (N-terminal region)}	{GO:0003713; transcription coactivator activity; molecular_function GO:0005672; transcription factor TFIIA complex; cellular_component GO:0006367; transcription initiation from RNA polymerase II promoter; biological_process}	{sp|Q8L8A5|GIF1_ARATH; GRF1-interacting factor 1 OS=Arabidopsis thaliana GN=GIF1 PE=1 SV=1}	{egu:105053169; - - - - -}	{At5g28640; KOG3227 Calcium-responsive transcription coactivator K Transcription ;}
transcript_HQ_LoMix_transcript15719/f5p0/1973	96.545	5475.6	-5.8257	1.74e-34	3.17e-32	31.4985	down		{KM388883.1; Hevea brasiliensis endo-1,4-beta-glucanase (Eg7) mRNA, complete cds}	{PF00728:Glycosyl hydrolase family 20, catalytic domain}	{GO:0005975; carbohydrate metabolic process; biological_process GO:0004553; hydrolase activity, hydrolyzing O-glycosyl compounds; molecular_function}	{sp|Q8L7S6|HEXO3_ARATH; Beta-hexosaminidase 3 OS=Arabidopsis thaliana GN=HEXO3 PE=1 SV=1}	{pda:103706065; K12373 HEXA_B hexosaminidase 3.2.1.52 ko00520; Metabolism; Carbohydrate metabolism; Amino sugar and nucleotide sugar metabolism | ko00513; Metabolism; Glycan biosynthesis and metabolism; Various types of N-glycan biosynthesis | ko00531; Metabolism; Glycan biosynthesis and metabolism; Glycosaminoglycan degradation | ko00603; Metabolism; Glycan biosynthesis and metabolism; Glycosphi…	{At3g55260; KOG2499 Beta-N-acetylhexosaminidase G Carbohydrate transport and metabolism ;}
transcript_HQ_LoMix_transcript13663/f2p0/2140	71.1988	1363.61	-4.2594	2.94e-34	5.3e-32	31.276	down		{KT376489.1; Lilium distichum chloroplast, complete genome}	{NA}	{NA}	{sp|P0CC48|NU2C1_COFAR; NAD(P)H-quinone oxidoreductase subunit 2 A, chloroplastic OS=Coffea arabica GN=ndhB1 PE=3 SV=1}	{bdi:106865720; K05573 ndhB NAD(P)H-quinone oxidoreductase subunit 2 1.6.5.3 ko00190; Metabolism; Energy metabolism; Oxidative phosphorylation}	{AtCh067; KOG4668 NADH dehydrogenase subunits 2, 5, and related proteins C Energy production and conversion ;}
transcript_HQ_LoMix_transcript5311/f2p0/3068	95.4204	1632.82	-4.0969	3.77e-34	6.71e-32	31.173	down		{KT376489.1; Lilium distichum chloroplast, complete genome}	{NA}	{NA}	{sp|Q06RB5|PSBE_JASNU; Cytochrome b559 subunit alpha OS=Jasminum nudiflorum GN=psbE PE=3 SV=1}	{apro:F751_0130; K02707 psbE photosystem II cytochrome b559 subunit alpha - ko00195; Metabolism; Energy metabolism; Photosynthesis; apro:F751_0130; K02707 psbE photosystem II cytochrome b559 subunit alpha - ko00195; Metabolism; Energy metabolism; Photosynthesis}	{NA}
transcript_HQ_LoMix_transcript25039/f2p0/1389	386.849	1.06178	8.5091	4.07e-34	7.17e-32	31.1444	up	GOLS1	{XM_008802503.2; PREDICTED: Phoenix dactylifera galactinol synthase 1-like (LOC103715004), mRNA}	{PF01501:Glycosyl transferase family 8}	{GO:0016757; transferase activity, transferring glycosyl groups; molecular_function}	{sp|Q9XGN4|GOLS1_AJURE; Galactinol synthase 1 OS=Ajuga reptans GN=GOLS1 PE=1 SV=1}	{pmum:103321778; K18819 GOLS inositol 3-alpha-galactosyltransferase 2.4.1.123 ko00052; Metabolism; Carbohydrate metabolism; Galactose metabolism}	{At1g60470; KOG1950 Glycosyl transferase, family 8 - glycogenin G Carbohydrate transport and metabolism ;}
transcript_HQ_LoMix_transcript14827/f2p0/2041	1104.1	48.9165	4.4964	5.67e-34	9.89e-32	31.0049	up		{NA}	{PF00216:Bacterial DNA-binding protein PF07839:Plant calmodulin-binding domain}	{GO:0003677; DNA binding; molecular_function GO:0005516; calmodulin binding; molecular_function}	{NA}	{thj:104803167; - - - - -}	{NA}
transcript_HQ_LoMix_transcript1206/f2p0/4138	41.002	1000.57	-4.609	5.87e-34	1.01e-31	30.9944	down		{KX592156.1; Lilium fargesii chloroplast, complete genome}	{PF00146:NADH dehydrogenase}	{GO:0016020; membrane; cellular_component GO:0055114; oxidation-reduction process; biological_process}	{sp|A1XG09|NDHI_NUPAD; NAD(P)H-quinone oxidoreductase subunit I, chloroplastic OS=Nuphar advena GN=ndhI PE=3 SV=1}	{mtr:MTR_7g021700; K05572 ndhA NAD(P)H-quinone oxidoreductase subunit 1 1.6.5.3 ko00190; Metabolism; Energy metabolism; Oxidative phosphorylation}	{AtCh078; KOG4770 NADH dehydrogenase subunit 1 C Energy production and conversion ;}
transcript_HQ_LoMix_transcript689/f2p0/4639	0	329.288	#NAME?	1.72e-33	2.93e-31	30.533	#NAME?		{KP462883.1; Lilium superbum voucher NCU:Chase, M. W.:112 chloroplast, complete genome}	{PF01193:RNA polymerase Rpb3/Rpb11 dimerisation domain PF01000:RNA polymerase Rpb3/RpoA insert domain}	{GO:0006351; transcription, DNA-dependent; biological_process GO:0003899; DNA-directed RNA polymerase activity; molecular_function GO:0046983; protein dimerization activity; molecular_function}	{sp|A6MMN9|RPOA_DIOEL; DNA-directed RNA polymerase subunit alpha OS=Dioscorea elephantipes GN=rpoA PE=3 SV=1}	{mtr:MTR_0002s0760; K03040 rpoA DNA-directed RNA polymerase subunit alpha 2.7.7.6 ko00230; Metabolism; Nucleotide metabolism; Purine metabolism | ko00240; Metabolism; Nucleotide metabolism; Pyrimidine metabolism | ko03020; Genetic Information Processing; Transcription; RNA polymerase}	{NA}
transcript_HQ_LoMix_transcript5710/f2p0/3007	45.0686	1036.28	-4.5231	1.95e-33	3.31e-31	30.4807	down		{KT376489.1; Lilium distichum chloroplast, complete genome}	{PF05695:Plant protein of unknown function (DUF825) PF00004:ATPase family associated with various cellular activities (AAA)}	{GO:0009507; chloroplast; cellular_component GO:0005524; ATP binding; molecular_function}	{sp|Q0G9F7|YCF2_LIRTU; Protein Ycf2 OS=Liriodendron tulipifera GN=ycf2-A PE=3 SV=1}	{sly:101257292; - - - - -}	{NA}
transcript_HQ_LoMix_transcript25835/f3p0/1341	209.357	3458.69	-4.0462	4.05e-33	6.78e-31	30.1686	down		{NA}	{NA}	{NA}	{NA}	{pda:103704293; - - - - -}	{NA}
transcript_HQ_LoMix_transcript33495/f2p0/692	14.3773	627.293	-5.4473	5.52e-33	9.15e-31	30.0388	down		{KT376489.1; Lilium distichum chloroplast, complete genome}	{PF00453:Ribosomal protein L20}	{GO:0003735; structural constituent of ribosome; molecular_function GO:0019843; rRNA binding; molecular_function GO:0006412; translation; biological_process GO:0005622; intracellular; cellular_component GO:0005840; ribosome; cellular_component}	{sp|A6MMN0|RK20_DIOEL; 50S ribosomal protein L20, chloroplastic OS=Dioscorea elephantipes GN=rpl20 PE=3 SV=1}	{cann:107854001; - - - - -}	{AtCh046; KOG4707 Mitochondrial/chloroplast ribosomal protein L20 J Translation, ribosomal structure and biogenesis ;}
transcript_HQ_LoMix_transcript24727/f2p0/1406	214.535	3647.53	-4.0876	1.03e-32	1.69e-30	29.7716	down		{XM_006647599.2; PREDICTED: Oryza brachyantha GDSL esterase/lipase At5g55050-like (LOC102705317), mRNA}	{PF00657:GDSL-like Lipase/Acylhydrolase}	{GO:0016788; hydrolase activity, acting on ester bonds; molecular_function}	{sp|Q9FIA1|GDL87_ARATH; GDSL esterase/lipase At5g55050 OS=Arabidopsis thaliana GN=At5g55050 PE=2 SV=1}	{obr:102705317; - - - - -}	{NA}
transcript_HQ_LoMix_transcript2175/f2p0/3765	388.05	9699.9	-4.6437	1.24e-32	2.02e-30	29.6941	down		{XM_002278334.4; PREDICTED: Vitis vinifera protein TSS (LOC100263581), transcript variant X3, mRNA}	{PF13176:Tetratricopeptide repeat PF13371:Tetratricopeptide repeat PF13374:Tetratricopeptide repeat PF13181:Tetratricopeptide repeat PF00515:Tetratricopeptide repeat}	{GO:0005515; protein binding; molecular_function}	{sp|F4JKH6|TSS_ARATH; Protein TSS OS=Arabidopsis thaliana GN=TSS PE=1 SV=1}	{egu:105040890; K03255 TIF31, CLU1 protein TIF31 - -}	{At1g01320; KOG1839 Uncharacterized protein CLU1/cluA/TIF31 involved in mitochondrial morphology/distribution, also found associated with eIF-3 R General function prediction only ;}
transcript_HQ_LoMix_transcript21995/f3p0/1574	147.64	4050.3	-4.7779	1.68e-32	2.71e-30	29.5668	down		{XM_010928681.2; PREDICTED: Elaeis guineensis aspartyl protease AED3-like (LOC105049122), mRNA}	{NA}	{NA}	{sp|O04496|AED3_ARATH; Aspartyl protease AED3 OS=Arabidopsis thaliana GN=AED3 PE=1 SV=1}	{pda:103701652; - - - - -}	{At3g54400; KOG1339 Aspartyl protease O Posttranslational modification, protein turnover, chaperones ;}
transcript_HQ_LoMix_transcript310/f6p0/5212	9759.27	395.15	4.6263	1.84e-32	2.94e-30	29.5319	up		{XM_008799940.2; PREDICTED: Phoenix dactylifera L-arabinokinase-like (LOC103713125), mRNA}	{PF00288:GHMP kinases N terminal domain PF10589:NADH-ubiquinone oxidoreductase-F iron-sulfur binding region}	{GO:0005524; ATP binding; molecular_function GO:0051539; 4 iron, 4 sulfur cluster binding; molecular_function}	{sp|O23461|ARAK_ARATH; L-arabinokinase OS=Arabidopsis thaliana GN=ARA1 PE=1 SV=1}	{mus:103969041; K12446 E2.7.1.46 L-arabinokinase 2.7.1.46 ko00520; Metabolism; Carbohydrate metabolism; Amino sugar and nucleotide sugar metabolism}	{At4g16130; KOG0631 Galactokinase G Carbohydrate transport and metabolism ;}
transcript_HQ_LoMix_transcript16574/f2p0/1907	44.1128	996.088	-4.497	2.32e-32	3.67e-30	29.4359	down		{XM_008807964.2; PREDICTED: Phoenix dactylifera cyclin-A1-4 (LOC103718916), transcript variant X1, mRNA}	{PF02984:Cyclin, C-terminal domain}	{GO:0005634; nucleus; cellular_component}	{sp|Q7F830|CCA11_ORYSJ; Cyclin-A1-1 OS=Oryza sativa subsp. japonica GN=CYCA1-1 PE=2 SV=1}	{pda:103718916; K06627 CCNA cyclin A - ko04152; Environmental Information Processing; Signal transduction; AMPK signaling pathway | ko04110; Cellular Processes; Cell growth and death; Cell cycle | ko04914; Organismal Systems; Endocrine system; Progesterone-mediated oocyte maturation | ko05203; Human Diseases; Cancers: Overview; Viral carcinogenesis | ko05161; Human Diseases; Infectious diseases: …	{At1g44110; KOG0654 G2/Mitotic-specific cyclin A D Cell cycle control, cell division, chromosome partitioning ;}
transcript_HQ_LoMix_transcript33391/f2p0/727	1.01155	837.566	-9.6935	6.58e-32	1.03e-29	28.987	down		{NA}	{NA}	{NA}	{NA}	{NA}	{NA}
transcript_HQ_LoMix_transcript5204/f3p0/3093	141.277	2097.98	-3.8924	7.12e-32	1.1e-29	28.9568	down		{XM_009417680.2; PREDICTED: Musa acuminata subsp. malaccensis probably inactive leucine-rich repeat receptor-like protein kinase At3g28040 (LOC103996712), mRNA}	{PF00069:Protein kinase domain PF13516:Leucine Rich repeat PF13855:Leucine rich repeat PF07714:Protein tyrosine kinase PF00560:Leucine Rich Repeat}	{GO:0006468; protein phosphorylation; biological_process GO:0004672; protein kinase activity; molecular_function GO:0005524; ATP binding; molecular_function GO:0005515; protein binding; molecular_function}	{sp|Q9LRT1|Y3804_ARATH; Probably inactive leucine-rich repeat receptor-like protein kinase At3g28040 OS=Arabidopsis thaliana GN=At3g28040 PE=2 SV=1}	{pop:POPTR_0002s23470g; - - - - -}	{NA}
transcript_HQ_LoMix_transcript17971/f3p0/1807	129.396	2073.14	-4.0019	1.5e-31	2.31e-29	28.6357	down		{XM_008225512.2; PREDICTED: Prunus mume 4-coumarate--CoA ligase 2-like (LOC103323519), mRNA}	{PF00501:AMP-binding enzyme}	{GO:0008152; NA GO:0003824; NA}	{sp|O24146|4CL2_TOBAC; 4-coumarate--CoA ligase 2 OS=Nicotiana tabacum GN=4CL2 PE=1 SV=1}	{egu:105039619; K01904 4CL 4-coumarate--CoA ligase 6.2.1.12 ko00360; Metabolism; Amino acid metabolism; Phenylalanine metabolism | ko00130; Metabolism; Metabolism of cofactors and vitamins; Ubiquinone and other terpenoid-quinone biosynthesis | ko00940; Metabolism; Biosynthesis of other secondary metabolites; Phenylpropanoid biosynthesis}	{At3g21240; KOG1176 Acyl-CoA synthetase I Lipid transport and metabolism ;}
transcript_HQ_LoMix_transcript10475/f3p0/2421	3.05828	398.878	-7.0271	1.88e-31	2.86e-29	28.5432	down		{NA}	{NA}	{NA}	{sp|Q9SUM5|Y4318_ARATH; Uncharacterized protein At4g30180 OS=Arabidopsis thaliana GN=At4g30180 PE=2 SV=1}	{egu:105039278; - - - - -}	{NA}
transcript_HQ_LoMix_transcript2693/f2p0/3597	449.742	10635.1	-4.5636	2.15e-31	3.25e-29	28.4879	down		{KP462883.1; Lilium superbum voucher NCU:Chase, M. W.:112 chloroplast, complete genome}	{PF03947:Ribosomal Proteins L2, C-terminal domain}	{GO:0006412; translation; biological_process GO:0005840; ribosome; cellular_component GO:0003735; structural constituent of ribosome; molecular_function}	{sp|Q06H17|PSBA_DRIGR; Photosystem II protein D1 OS=Drimys granadensis GN=psbA PE=3 SV=1}	{eus:EUTSA_v10028093mg; K02703 psbA photosystem II P680 reaction center D1 protein 1.10.3.9 ko00195; Metabolism; Energy metabolism; Photosynthesis}	{NA}
transcript_HQ_LoMix_transcript15213/f3p0/2002	5249.92	300.329	4.1277	2.34e-31	3.51e-29	28.4552	up		{XM_010939730.2; PREDICTED: Elaeis guineensis serine/threonine-protein kinase AtPK2/AtPK19 (LOC105057217), mRNA}	{PF06293:Lipopolysaccharide kinase (Kdo/WaaP) family PF07714:Protein tyrosine kinase PF00069:Protein kinase domain PF00433:Protein kinase C terminal domain}	{GO:0005524; ATP binding; molecular_function GO:0016773; phosphotransferase activity, alcohol group as acceptor; molecular_function GO:0004672; protein kinase activity; molecular_function GO:0016020; membrane; cellular_component GO:0004674; protein serine/threonine kinase activity; molecular_function GO:0006468; protein phosphorylation; biological_process}	{sp|Q39030|KPK2_ARATH; Serine/threonine-protein kinase AtPK2/AtPK19 OS=Arabidopsis thaliana GN=ATPK2 PE=1 SV=2}	{egu:105044843; K04688 RPS6KB ribosomal protein S6 kinase beta 2.7.11.1 ko04012; Environmental Information Processing; Signal transduction; ErbB signaling pathway | ko04350; Environmental Information Processing; Signal transduction; TGF-beta signaling pathway | ko04371; Environmental Information Processing; Signal transduction; Apelin signaling pathway | ko04066; Environmental Information Process…	{At3g08720; KOG0598 Ribosomal protein S6 kinase and related proteins RT General function prediction only ; Signal transduction mechanisms ;}
transcript_HQ_LoMix_transcript32040/f12p0/854	3510.86	230.303	3.9302	3.71e-31	5.5e-29	28.2596	up		{XM_003577987.3; PREDICTED: Brachypodium distachyon heavy metal-associated isoprenylated plant protein 26-like (LOC100837619), mRNA}	{PF00403:Heavy-metal-associated domain}	{GO:0030001; metal ion transport; biological_process GO:0046872; metal ion binding; molecular_function}	{sp|Q67ZW1|HIP27_ARATH; Heavy metal-associated isoprenylated plant protein 27 OS=Arabidopsis thaliana GN=HIPP27 PE=1 SV=1}	{mus:103994394; - - - - -}	{At4g38580; KOG1603 Copper chaperone P Inorganic ion transport and metabolism ;}
transcript_HQ_LoMix_transcript18236/f12p0/1752	7.7887	3614.68	-8.8583	5.76e-31	8.48e-29	28.0718	down		{KX168703.1; Fritillaria cirrhosa isolate isotig05364 cytochrome P450 90B1 (CYP90B1) mRNA, complete cds}	{PF00067:Cytochrome P450}	{GO:0055114; oxidation-reduction process; biological_process GO:0016705; oxidoreductase activity, acting on paired donors, with incorporation or reduction of molecular oxygen; molecular_function GO:0005506; iron ion binding; molecular_function GO:0020037; heme binding; molecular_function}	{sp|Q5CCK3|C90B2_ORYSJ; Cytochrome P450 90B2 OS=Oryza sativa subsp. japonica GN=CYP90B2 PE=1 SV=1}	{pda:103707598; K09587 CYP90B1, DWF4 steroid 22-alpha-hydroxylase 1.14.13.- ko00905; Metabolism; Metabolism of terpenoids and polyketides; Brassinosteroid biosynthesis}	{At3g50660; KOG0157 Cytochrome P450 CYP4/CYP19/CYP26 subfamilies QI Secondary metabolites biosynthesis, transport and catabolism ; Lipid transport and metabolism ;}
transcript_HQ_LoMix_transcript34299/f2p0/584	1403.44	92.3204	3.9262	6.8e-31	9.92e-29	28.0035	up		{NA}	{NA}	{NA}	{NA}	{NA}	{NA}
transcript_HQ_LoMix_transcript24870/f2p0/1408	1385.24	87.5741	3.9835	7.27e-31	1.05e-28	27.9784	up		{NA}	{PF00646:F-box domain PF12937:F-box-like}	{GO:0005515; protein binding; molecular_function}	{sp|Q3EBZ2|SKI23_ARATH; F-box protein SKIP23 OS=Arabidopsis thaliana GN=SKIP23 PE=1 SV=1}	{cit:102626382; - - - - -}	{NA}
transcript_HQ_LoMix_transcript24354/f7p0/1434	1343.46	84.8628	3.9847	1.26e-30	1.81e-28	27.7423	up		{XM_010922810.2; PREDICTED: Elaeis guineensis CBL-interacting serine/threonine-protein kinase 14-like (LOC105044794), mRNA}	{PF06293:Lipopolysaccharide kinase (Kdo/WaaP) family PF07714:Protein tyrosine kinase PF00069:Protein kinase domain PF03822:NAF domain}	{GO:0016773; phosphotransferase activity, alcohol group as acceptor; molecular_function GO:0004672; protein kinase activity; molecular_function GO:0016020; membrane; cellular_component GO:0005524; ATP binding; molecular_function GO:0006468; protein phosphorylation; biological_process GO:0007165; signal transduction; biological_process}	{sp|O22932|CIPKB_ARATH; CBL-interacting serine/threonine-protein kinase 11 OS=Arabidopsis thaliana GN=CIPK11 PE=1 SV=1}	{egu:105045950; - - - - -}	{At2g30360; KOG0583 Serine/threonine protein kinase T Signal transduction mechanisms ;}
transcript_HQ_LoMix_transcript18255/f2p0/1793	106.118	1540.09	-3.8593	1.39e-30	1.97e-28	27.7049	down		{XM_009392491.2; PREDICTED: Musa acuminata subsp. malaccensis amino acid permease 4-like (LOC103977079), mRNA}	{NA}	{NA}	{sp|Q38967|AAP2_ARATH; Amino acid permease 2 OS=Arabidopsis thaliana GN=AAP2 PE=1 SV=1}	{pda:103701370; - - - - -}	{At5g09220; KOG1303 Amino acid transporters E Amino acid transport and metabolism ;}
transcript_HQ_LoMix_transcript9451/f4p0/2543	66.4919	1199.81	-4.1735	1.5e-30	2.12e-28	27.6742	down		{XM_010269278.2; PREDICTED: Nelumbo nucifera auxin response factor 18 (LOC104604767), mRNA}	{PF06507:Auxin response factor PF02362:B3 DNA binding domain}	{GO:0009725; response to hormone stimulus; biological_process GO:0005634; nucleus; cellular_component GO:0006355; regulation of transcription, DNA-dependent; biological_process GO:0003677; DNA binding; molecular_function}	{sp|Q9XED8|ARFI_ARATH; Auxin response factor 9 OS=Arabidopsis thaliana GN=ARF9 PE=1 SV=1}	{egu:105038157; - - - - -}	{NA}
transcript_HQ_LoMix_transcript30992/f9p0/960	206.922	2924.38	-3.821	1.68e-30	2.34e-28	27.63	down		{NA}	{NA}	{NA}	{NA}	{NA}	{NA}
transcript_HQ_LoMix_transcript17764/f16p0/1763	2706.88	193.86	3.8035	2.08e-30	2.88e-28	27.541	up		{XM_006846342.2; PREDICTED: Amborella trichopoda uncharacterized LOC18436321 (LOC18436321), transcript variant X2, mRNA}	{NA}	{NA}	{sp|B9DFK5|RETIC_ARATH; Protein RETICULATA, chloroplastic OS=Arabidopsis thaliana GN=RE PE=1 SV=1}	{nnu:104597077; - - - - -}	{NA}
transcript_HQ_LoMix_transcript6076/f2p0/2946	1282.89	80.4182	3.9957	3.05e-30	4.2e-28	27.3769	up		{KJ093302.1; Lilium davidii var. unicolor sucrose synthase 2 (SuSy2) mRNA, complete cds}	{PF00185:Aspartate/ornithine carbamoyltransferase, Asp/Orn binding domain PF00862:Sucrose synthase}	{GO:0016157; sucrose synthase activity; molecular_function GO:0016743; carboxyl- or carbamoyltransferase activity; molecular_function GO:0016597; amino acid binding; molecular_function GO:0005985; sucrose metabolic process; biological_process GO:0006520; cellular amino acid metabolic process; biological_process}	{sp|Q10LP5|SUS4_ORYSJ; Sucrose synthase 4 OS=Oryza sativa subsp. japonica GN=SUS4 PE=2 SV=1}	{pda:103707262; K00695 E2.4.1.13 sucrose synthase 2.4.1.13 ko00500; Metabolism; Carbohydrate metabolism; Starch and sucrose metabolism}	{At4g02280; KOG0853 Glycosyltransferase M Cell wall/membrane/envelope biogenesis ;}
transcript_HQ_LoMix_transcript11826/f3p0/2238	144.193	1944.99	-3.7537	3.57e-30	4.87e-28	27.3125	down		{NA}	{NA}	{NA}	{sp|F4I8B9|Y1501_ARATH; Putative WEB family protein At1g65010, chloroplastic OS=Arabidopsis thaliana GN=At1g65010 PE=1 SV=1}	{pda:103707959; - - - - -}	{NA}
transcript_HQ_LoMix_transcript350/f4p0/5105	122.188	1692.49	-3.792	4.07e-30	5.5e-28	27.2595	down		{KT376489.1; Lilium distichum chloroplast, complete genome}	{PF00223:Photosystem I psaA/psaB protein}	{GO:0009579; thylakoid; cellular_component GO:0009522; photosystem I; cellular_component GO:0015979; photosynthesis; biological_process GO:0016021; integral to membrane; cellular_component}	{sp|Q0G9L9|PSAA_LIRTU; Photosystem I P700 chlorophyll a apoprotein A1 OS=Liriodendron tulipifera GN=psaA PE=3 SV=1}	{mtr:MTR_0002s0580; K02689 psaA photosystem I P700 chlorophyll a apoprotein A1 - ko00195; Metabolism; Energy metabolism; Photosynthesis}	{NA}
transcript_HQ_LoMix_transcript13377/f2p0/2147	241.653	3461.05	-3.8402	6.27e-30	8.42e-28	27.0747	down		{XM_008800612.2; PREDICTED: Phoenix dactylifera 65-kDa microtubule-associated protein 1 (LOC103713614), mRNA}	{PF05478:Prominin}	{GO:0016021; integral to membrane; cellular_component}	{sp|Q9FLP0|MA651_ARATH; 65-kDa microtubule-associated protein 1 OS=Arabidopsis thaliana GN=MAP65-1 PE=1 SV=1}	{pda:103702328; K16732 PRC1 protein regulator of cytokinesis 1 - -}	{At5g55230; KOG4302 Microtubule-associated protein essential for anaphase spindle elongation DZ Cell cycle control, cell division, chromosome partitioning ; Cytoskeleton ;}
transcript_HQ_LoMix_transcript24101/f4p0/1441	137.231	1838.62	-3.7439	6.72e-30	8.95e-28	27.048	down		{XM_008785088.1; PREDICTED: Phoenix dactylifera DNA repair protein RAD51 homolog (LOC103702594), mRNA}	{PF03796:DnaB-like helicase C terminal domain PF00154:recA bacterial DNA recombination protein}	{GO:0005524; ATP binding; molecular_function GO:0006281; DNA repair; biological_process GO:0003678; DNA helicase activity; molecular_function GO:0006260; DNA replication; biological_process GO:0003697; single-stranded DNA binding; molecular_function}	{sp|Q40134|RAD51_SOLLC; DNA repair protein RAD51 homolog OS=Solanum lycopersicum GN=RAD51 PE=2 SV=1}	{vvi:100252629; K04482 RAD51 DNA repair protein RAD51 - ko03440; Genetic Information Processing; Replication and repair; Homologous recombination | ko03460; Genetic Information Processing; Replication and repair; Fanconi anemia pathway | ko05200; Human Diseases; Cancers: Overview; Pathways in cancer | ko05212; Human Diseases; Cancers: Specific types; Pancreatic cancer}	{At5g20850; KOG1433 DNA repair protein RAD51/RHP55 L Replication, recombination and repair ;}
transcript_HQ_LoMix_transcript31752/f3p0/885	0	506.115	#NAME?	7.41e-30	9.79e-28	27.0091	#NAME?		{XM_008788410.2; PREDICTED: Phoenix dactylifera germin-like protein 8-14 (LOC103704905), mRNA}	{PF00190:Cupin}	{GO:0045735; NA}	{sp|Q6ZBZ2|GL814_ORYSJ; Germin-like protein 8-14 OS=Oryza sativa subsp. japonica GN=GER5 PE=1 SV=1}	{pda:103704905; - - - - -}	{NA}
transcript_HQ_LoMix_transcript21579/f3p0/1591	28318.9	719.996	5.2976	8.63e-30	1.13e-27	26.9464	up		{NA}	{NA}	{NA}	{sp|Q8S9J6|ASPA_ARATH; Aspartyl protease family protein At5g10770 OS=Arabidopsis thaliana GN=At5g10770 PE=2 SV=1}	{egu:105038997; - - - - -}	{At5g10770; KOG1339 Aspartyl protease O Posttranslational modification, protein turnover, chaperones ;}
transcript_HQ_LoMix_transcript20974/f2p0/1640	26.3186	700.683	-4.7346	1.13e-29	1.47e-27	26.8317	down		{NA}	{NA}	{NA}	{NA}	{pda:103704293; - - - - -}	{NA}
transcript_HQ_LoMix_transcript12282/f3p0/2257	49.8207	932.633	-4.2265	1.17e-29	1.51e-27	26.8225	down		{XM_012209527.1; PREDICTED: Jatropha curcas ethylene-responsive transcription factor RAP2-7 (LOC105628165), transcript variant X2, mRNA}	{PF00847:AP2 domain}	{GO:0003700; sequence-specific DNA binding transcription factor activity; molecular_function GO:0006355; regulation of transcription, DNA-dependent; biological_process}	{sp|P47927|AP2_ARATH; Floral homeotic protein APETALA 2 OS=Arabidopsis thaliana GN=AP2 PE=1 SV=1}	{pda:103706643; K09284 AP2 AP2-like factor, euAP2 lineage - -}	{NA}
transcript_HQ_LoMix_transcript31281/f3p0/931	37386.2	786	5.5718	1.46e-29	1.87e-27	26.7292	up		{NA}	{PF00403:Heavy-metal-associated domain PF05887:Procyclic acidic repetitive protein (PARP)}	{GO:0016020; membrane; cellular_component GO:0046872; metal ion binding; molecular_function GO:0030001; metal ion transport; biological_process}	{sp|A2XT03|PI21_ORYSI; Protein PYRICULARIA ORYZAE RESISTANCE 21 OS=Oryza sativa subsp. indica GN=PI21 PE=4 SV=1}	{mus:104000413; - - - - -}	{NA}
transcript_HQ_LoMix_transcript15498/f5p0/1988	664.315	20858.3	-4.9726	1.64e-29	2.09e-27	26.6802	down		{GU471230.1; Lilium lancifolium lycopene beta-cyclase mRNA, complete cds}	{PF01134:Glucose inhibited division protein A PF01494:FAD binding domain PF07992:Pyridine nucleotide-disulphide oxidoreductase PF00070:Pyridine nucleotide-disulphide oxidoreductase PF01266:FAD dependent oxidoreductase PF12831:FAD dependent oxidoreductase}	{GO:0071949; FAD binding; molecular_function GO:0055114; oxidation-reduction process; biological_process GO:0016491; oxidoreductase activity; molecular_function GO:0008033; tRNA processing; biological_process GO:0050660; flavin adenine dinucleotide binding; molecular_function}	{sp|Q43503|LCYB_SOLLC; Lycopene beta cyclase, chloroplastic OS=Solanum lycopersicum GN=LCY1 PE=1 SV=1}	{rcu:8286646; K06443 lcyB, crtL1, crtY lycopene beta-cyclase 5.5.1.19 ko00906; Metabolism; Metabolism of terpenoids and polyketides; Carotenoid biosynthesis}	{NA}
transcript_HQ_LoMix_transcript20674/f2p0/1700	1374.49	96.8691	3.8267	2.03e-29	2.57e-27	26.5904	up		{KT347093.1; Iris sp. ser. Hexagonae phytochelatin synthases PCS1 mRNA, complete cds}	{PF09328:Domain of unknown function (DUF1984) PF05023:Phytochelatin synthase}	{GO:0010038; response to metal ion; biological_process GO:0016756; glutathione gamma-glutamylcysteinyltransferase activity; molecular_function GO:0046872; metal ion binding; molecular_function GO:0046938; phytochelatin biosynthetic process; biological_process}	{sp|Q9SWW5|PCS1_WHEAT; Glutathione gamma-glutamylcysteinyltransferase 1 OS=Triticum aestivum GN=PCS1 PE=2 SV=1}	{pda:103721843; K05941 E2.3.2.15 glutathione gamma-glutamylcysteinyltransferase 2.3.2.15 -}	{At5g44070; KOG0632 Phytochelatin synthase P Inorganic ion transport and metabolism ;}
transcript_HQ_LoMix_transcript28730/f2p0/1149	4675.05	312.262	3.9042	2.07e-29	2.6e-27	26.5858	up		{NA}	{NA}	{NA}	{NA}	{mdm:103453300; - - - - -}	{NA}
transcript_HQ_LoMix_transcript20536/f2p0/1661	87.4823	28261.1	-8.3356	3.16e-29	3.93e-27	26.4057	down		{XM_010919560.2; PREDICTED: Elaeis guineensis ammonium transporter 3 member 1 (LOC105042382), mRNA}	{PF00909:Ammonium Transporter Family}	{GO:0015696; ammonium transport; biological_process GO:0016020; membrane; cellular_component GO:0008519; ammonium transmembrane transporter activity; molecular_function}	{sp|Q84KJ6|AMT31_ORYSJ; Ammonium transporter 3 member 1 OS=Oryza sativa subsp. japonica GN=AMT3-1 PE=2 SV=1}	{mus:103989426; K03320 amt, AMT, MEP ammonium transporter, Amt family - -}	{At2g38290; KOG0682 Ammonia permease P Inorganic ion transport and metabolism ;}
transcript_HQ_LoMix_transcript30304/f2p0/1023	3.97249	381.422	-6.5852	9.46e-29	1.17e-26	25.9327	down		{NA}	{PF03083:Sugar efflux transporter for intercellular exchange PF05297:Herpesvirus latent membrane protein 1 (LMP1)}	{GO:0016021; integral to membrane; cellular_component GO:0019087; transformation of host cell by virus; biological_process}	{sp|A2X3S3|SWET4_ORYSI; Bidirectional sugar transporter SWEET4 OS=Oryza sativa subsp. indica GN=SWEET4 PE=2 SV=1}	{egu:105038333; K15382 SLC50A, SWEET solute carrier family 50 (sugar transporter) - -}	{At1g66770; KOG1623 Multitransmembrane protein R General function prediction only ;}
transcript_HQ_LoMix_transcript17642/f4p0/1840	26.2446	2714.34	-6.6924	1.01e-28	1.24e-26	25.9062	down		{XM_010937202.2; PREDICTED: Elaeis guineensis BTB/POZ domain-containing protein At3g19850 (LOC105055404), mRNA}	{PF00651:BTB/POZ domain}	{GO:0005515; protein binding; molecular_function}	{sp|Q9LT24|Y3985_ARATH; BTB/POZ domain-containing protein At3g19850 OS=Arabidopsis thaliana GN=At3g19850 PE=2 SV=1}	{pda:103717133; - - - - -}	{NA}
transcript_HQ_LoMix_transcript3956/f9p0/3321	3432.87	257.797	3.7351	1.11e-28	1.35e-26	25.8693	up		{XM_017843784.1; PREDICTED: Phoenix dactylifera receptor-like protein kinase HSL1 (LOC103711101), mRNA}	{PF08133:Anticodon nuclease activator family PF00560:Leucine Rich Repeat PF00069:Protein kinase domain PF13516:Leucine Rich repeat PF07714:Protein tyrosine kinase PF13855:Leucine rich repeat}	{GO:0050792; regulation of viral reproduction; biological_process GO:0005515; protein binding; molecular_function GO:0005524; ATP binding; molecular_function GO:0004672; protein kinase activity; molecular_function GO:0004518; nuclease activity; molecular_function GO:0006468; protein phosphorylation; biological_process}	{sp|Q9SGP2|HSL1_ARATH; Receptor-like protein kinase HSL1 OS=Arabidopsis thaliana GN=HSL1 PE=2 SV=1}	{egu:105038515; - - - - -}	{NA}
transcript_HQ_LoMix_transcript13799/f15p0/2089	47.4208	897.547	-4.2424	1.38e-28	1.67e-26	25.7785	down		{XM_008777039.2; PREDICTED: Phoenix dactylifera protein ECERIFERUM 3-like (LOC103695662), mRNA}	{PF04116:Fatty acid hydroxylase superfamily}	{GO:0005506; iron ion binding; molecular_function GO:0006633; fatty acid biosynthetic process; biological_process GO:0055114; oxidation-reduction process; biological_process GO:0016491; oxidoreductase activity; molecular_function}	{sp|Q8H1Z0|CER3_ARATH; Protein ECERIFERUM 3 OS=Arabidopsis thaliana GN=CER3 PE=1 SV=1}	{egu:105039570; - - - - -}	{NA}
transcript_HQ_LoMix_transcript11900/f3p0/2318	2851.05	232.333	3.6172	3.02e-28	3.63e-26	25.4405	up		{XM_014659388.1; PREDICTED: Vigna radiata var. radiata probable mediator of RNA polymerase II transcription subunit 26b (LOC106772796), mRNA}	{PF08711:TFIIS helical bundle-like domain}	{GO:0005634; nucleus; cellular_component}	{sp|Q9FHK9|MD26B_ARATH; Probable mediator of RNA polymerase II transcription subunit 26b OS=Arabidopsis thaliana GN=MED26B PE=2 SV=1}	{mus:103973964; - - - - -}	{NA}
transcript_HQ_LoMix_transcript17213/f43p0/1833	14152.2	628.515	4.4929	3.73e-28	4.45e-26	25.352	up		{XM_009396191.2; PREDICTED: Musa acuminata subsp. malaccensis vacuolar cation/proton exchanger 1a-like (LOC103979928), transcript variant X3, mRNA}	{PF01699:Sodium/calcium exchanger protein}	{GO:0055085; transmembrane transport; biological_process GO:0016021; integral to membrane; cellular_component}	{sp|Q769E5|CAX1A_ORYSJ; Vacuolar cation/proton exchanger 1a OS=Oryza sativa subsp. japonica GN=CAX1a PE=1 SV=1}	{rcu:8267509; K07300 chaA, CAX Ca2+:H+ antiporter - -}	{At3g51860; KOG1397 Ca2+/H+ antiporter VCX1 and related proteins P Inorganic ion transport and metabolism ;}
transcript_HQ_LoMix_transcript15594/f3p0/1982	2759.55	227.759	3.5989	4.76e-28	5.63e-26	25.2491	up		{XM_010691645.2; PREDICTED: Beta vulgaris subsp. vulgaris citrate synthase, glyoxysomal (LOC104903582), mRNA}	{PF00285:Citrate synthase, C-terminal domain}	{GO:0046912; transferase activity, transferring acyl groups, acyl groups converted into alkyl on transfer; molecular_function}	{sp|P49299|CYSZ_CUCMA; Citrate synthase, glyoxysomal OS=Cucurbita maxima PE=1 SV=1}	{atr:18437501; K01647 CS, gltA citrate synthase 2.3.3.1 ko01200; Metabolism; Global and overview maps; Carbon metabolism | ko01210; Metabolism; Global and overview maps; 2-Oxocarboxylic acid metabolism | ko01230; Metabolism; Global and overview maps; Biosynthesis of amino acids | ko00020; Metabolism; Carbohydrate metabolism; Citrate cycle (TCA cycle) | ko00630; Metabolism; Carbohydrate metabolism…	{At3g58750; KOG2617 Citrate synthase C Energy production and conversion ;}
transcript_HQ_LoMix_transcript17151/f4p0/1883	1453.3	75.0128	4.2761	5.54e-28	6.51e-26	25.1864	up		{XM_009407455.2; PREDICTED: Musa acuminata subsp. malaccensis sugar transport protein 14-like (LOC103988812), mRNA}	{PF07690:Major Facilitator Superfamily PF00083:Sugar (and other) transporter}	{GO:0022857; transmembrane transporter activity; molecular_function GO:0016021; integral to membrane; cellular_component GO:0055085; transmembrane transport; biological_process}	{sp|Q8GW61|STP14_ARATH; Sugar transport protein 14 OS=Arabidopsis thaliana GN=STP14 PE=2 SV=2}	{egu:105042296; - - - - -}	{At1g77210; KOG0254 Predicted transporter (major facilitator superfamily) R General function prediction only ;}
transcript_HQ_LoMix_transcript23524/f2p0/1498	1515.33	4.75476	8.316	9.73e-28	1.13e-25	24.9451	up		{XM_010071731.2; PREDICTED: Eucalyptus grandis UDP-glycosyltransferase 72E1 (LOC104456857), mRNA}	{PF04101:Glycosyltransferase family 28 C-terminal domain PF00201:UDP-glucoronosyl and UDP-glucosyl transferase}	{GO:0008152; NA GO:0016758; transferase activity, transferring hexosyl groups; molecular_function}	{sp|Q9AR73|HQGT_RAUSE; Hydroquinone glucosyltransferase OS=Rauvolfia serpentina GN=AS PE=1 SV=1}	{egu:105039511; K08237 E2.4.1.218 hydroquinone glucosyltransferase 2.4.1.218 -}	{At1g01420; KOG1192 UDP-glucuronosyl and UDP-glucosyl transferase GC Carbohydrate transport and metabolism ; Energy production and conversion ;}
transcript_HQ_LoMix_transcript22185/f5p0/1552	147.393	1759.81	-3.5777	1.04e-27	1.21e-25	24.9183	down		{XM_009399691.2; PREDICTED: Musa acuminata subsp. malaccensis uncharacterized LOC103982698 (LOC103982698), mRNA}	{NA}	{NA}	{NA}	{bdi:100843630; - - - - -}	{NA}
transcript_HQ_LoMix_transcript15580/f8p0/1959	276.429	6552.25	-4.567	1.3e-27	1.49e-25	24.8262	down		{XM_008813505.1; PREDICTED: Phoenix dactylifera mitochondrial substrate carrier family protein P (LOC103722813), transcript variant X1, mRNA}	{NA}	{NA}	{sp|Q8C0K5|GDC_MOUSE; Graves disease carrier protein homolog OS=Mus musculus GN=Slc25a16 PE=1 SV=1}	{mus:103969426; K15084 SLC25A16, GDA, LEU5 solute carrier family 25 (mitochondrial carrier protein), member 16 - -}	{At4g26180; KOG0752 Mitochondrial solute carrier protein C Energy production and conversion ;}
transcript_HQ_LoMix_transcript22047/f4p0/1569	474.259	7320.05	-3.9481	1.96e-27	2.24e-25	24.6492	down		{XM_008788343.2; PREDICTED: Phoenix dactylifera probable choline kinase 2 (LOC103704865), mRNA}	{PF04428:Choline kinase N terminus PF02023:SCAN domain PF00069:Protein kinase domain}	{GO:0005524; ATP binding; molecular_function GO:0003700; sequence-specific DNA binding transcription factor activity; molecular_function GO:0004672; protein kinase activity; molecular_function GO:0016773; phosphotransferase activity, alcohol group as acceptor; molecular_function GO:0006355; regulation of transcription, DNA-dependent; biological_process GO:0006468; protein phosphorylation; biologi…	{sp|Q8L518|CK2_ARATH; Probable choline kinase 2 OS=Arabidopsis thaliana GN=At1g74320 PE=2 SV=1}	{egu:105050243; K14156 CHK choline/ethanolamine kinase [EC:2.7.1.32 2.7.1.82] 2.7.1.32,2.7.1.82 ko00564; Metabolism; Lipid metabolism; Glycerophospholipid metabolism | ko05231; Human Diseases; Cancers: Overview; Choline metabolism in cancer}	{At1g74320; KOG2686 Choline kinase M Cell wall/membrane/envelope biogenesis ;}
transcript_HQ_LoMix_transcript15858/f41p0/1870	5022.94	370.708	3.7602	1.99e-27	2.26e-25	24.6456	up		{XM_009414692.2; PREDICTED: Musa acuminata subsp. malaccensis protein NUCLEAR FUSION DEFECTIVE 4-like (LOC103994365), mRNA}	{NA}	{NA}	{sp|F4I9E1|NFD4_ARATH; Protein NUCLEAR FUSION DEFECTIVE 4 OS=Arabidopsis thaliana GN=NFD4 PE=3 SV=1}	{mus:103994365; - - - - -}	{NA}
transcript_HQ_LoMix_transcript26147/f29p0/1244	244.744	2897.81	-3.5656	3.62e-27	4.08e-25	24.3893	down		{NA}	{NA}	{NA}	{sp|Q7XII4|REM41_ORYSJ; Remorin 4.1 OS=Oryza sativa subsp. japonica GN=REM4.1 PE=1 SV=1}	{pda:103723817; - - - - -}	{NA}
transcript_HQ_LoMix_transcript15757/f3p0/1970	17715.5	476.487	5.2164	4.41e-27	4.94e-25	24.3059	up		{XM_010907438.2; PREDICTED: Elaeis guineensis uncharacterized LOC105032859 (LOC105032859), mRNA}	{PF03171:2OG-Fe(II) oxygenase superfamily}	{GO:0055114; oxidation-reduction process; biological_process GO:0016491; oxidoreductase activity; molecular_function}	{NA}	{nnu:104596380; - - - - -}	{At4g02940; KOG4176 Uncharacterized conserved protein S Function unknown ;}
transcript_HQ_LoMix_transcript20384/f2p0/1676	57.4135	1079.32	-4.2326	6.48e-27	7.21e-25	24.1422	down		{XM_010923056.1; PREDICTED: Elaeis guineensis polygalacturonase At1g48100 (LOC105044949), mRNA}	{PF00295:Glycosyl hydrolases family 28}	{GO:0004650; polygalacturonase activity; molecular_function GO:0005975; carbohydrate metabolic process; biological_process}	{sp|Q949Z1|PGLR4_ARATH; Polygalacturonase At1g48100 OS=Arabidopsis thaliana GN=At1g48100 PE=2 SV=1}	{egu:105040015; - - - - -}	{NA}
transcript_HQ_LoMix_transcript8938/f7p0/2568	126.342	1443.15	-3.5138	1.36e-26	1.51e-24	23.8214	down		{XM_010269278.2; PREDICTED: Nelumbo nucifera auxin response factor 18 (LOC104604767), mRNA}	{PF02362:B3 DNA binding domain PF06507:Auxin response factor}	{GO:0003677; DNA binding; molecular_function GO:0006355; regulation of transcription, DNA-dependent; biological_process GO:0005634; nucleus; cellular_component GO:0009725; response to hormone stimulus; biological_process}	{sp|Q9XED8|ARFI_ARATH; Auxin response factor 9 OS=Arabidopsis thaliana GN=ARF9 PE=1 SV=1}	{egu:105038157; - - - - -}	{NA}
transcript_HQ_LoMix_transcript18135/f3p0/1808	2540.71	231.583	3.4556	1.5e-26	1.64e-24	23.7844	up		{XM_009414692.2; PREDICTED: Musa acuminata subsp. malaccensis protein NUCLEAR FUSION DEFECTIVE 4-like (LOC103994365), mRNA}	{NA}	{NA}	{sp|F4I9E1|NFD4_ARATH; Protein NUCLEAR FUSION DEFECTIVE 4 OS=Arabidopsis thaliana GN=NFD4 PE=3 SV=1}	{mus:103994365; - - - - -}	{NA}
transcript_HQ_LoMix_transcript16044/f2p0/2020	369.992	7618.16	-4.3639	1.76e-26	1.92e-24	23.7156	down		{KT376489.1; Lilium distichum chloroplast, complete genome}	{NA}	{NA}	{sp|A6MML5|RBL_DIOEL; Ribulose bisphosphate carboxylase large chain OS=Dioscorea elephantipes GN=rbcL PE=3 SV=1}	{pmum:103343922; K01601 rbcL ribulose-bisphosphate carboxylase large chain 4.1.1.39 ko01200; Metabolism; Global and overview maps; Carbon metabolism | ko00630; Metabolism; Carbohydrate metabolism; Glyoxylate and dicarboxylate metabolism | ko00710; Metabolism; Energy metabolism; Carbon fixation in photosynthetic organisms}	{NA}
transcript_HQ_LoMix_transcript13548/f2p0/2147	33.2684	1880.4	-5.8207	1.78e-26	1.93e-24	23.7154	down		{NA}	{NA}	{NA}	{sp|Q8GWK5|GASA9_ARATH; Gibberellin-regulated protein 9 OS=Arabidopsis thaliana GN=GASA9 PE=2 SV=1}	{nnu:104596782; - - - - -}	{NA}
transcript_HQ_LoMix_transcript22221/f4p0/1459	114.167	1546.26	-3.7596	2.84e-26	3.05e-24	23.5151	down		{XM_006858838.2; PREDICTED: Amborella trichopoda pollen-specific protein SF21 (LOC18448974), transcript variant X2, mRNA}	{NA}	{NA}	{sp|O23969|SF21_HELAN; Pollen-specific protein SF21 OS=Helianthus annuus GN=SF21 PE=2 SV=1}	{pda:103702006; - - - - -}	{At5g56750; KOG2931 Differentiation-related gene 1 protein (NDR1 protein), related proteins S Function unknown ;}
transcript_HQ_LoMix_transcript25395/f3p0/1378	71.1181	1398.98	-4.298	3.38e-26	3.61e-24	23.4419	down		{NA}	{NA}	{NA}	{NA}	{NA}	{NA}
transcript_HQ_LoMix_transcript8653/f3p0/2614	9475.64	593.232	3.9976	3.83e-26	4.07e-24	23.3905	up		{XM_013602515.1; Medicago truncatula diacylglycerol kinase domain protein mRNA}	{PF00781:Diacylglycerol kinase catalytic domain PF00130:Phorbol esters/diacylglycerol binding domain (C1 domain) PF00609:Diacylglycerol kinase accessory domain}	{GO:0016301; kinase activity; molecular_function GO:0035556; intracellular signal transduction; biological_process GO:0007205; activation of protein kinase C activity by G-protein coupled receptor protein signaling pathway; biological_process GO:0004143; diacylglycerol kinase activity; molecular_function}	{sp|Q39017|DGK1_ARATH; Diacylglycerol kinase 1 OS=Arabidopsis thaliana GN=DGK1 PE=1 SV=2}	{nnu:104597980; K00901 dgkA, DGK diacylglycerol kinase (ATP) 2.7.1.107 ko00561; Metabolism; Lipid metabolism; Glycerolipid metabolism | ko00564; Metabolism; Lipid metabolism; Glycerophospholipid metabolism | ko04070; Environmental Information Processing; Signal transduction; Phosphatidylinositol signaling system | ko04072; Environmental Information Processing; Signal transduction; Phospholipase D…	{At5g07920; KOG1169 Diacylglycerol kinase IT Lipid transport and metabolism ; Signal transduction mechanisms ;}
transcript_HQ_LoMix_transcript27824/f4p0/1206	62.9464	3448.29	-5.7756	4.37e-26	4.62e-24	23.3353	down		{NA}	{NA}	{NA}	{NA}	{NA}	{NA}
transcript_HQ_LoMix_transcript12418/f2p0/2233	134.979	1528.43	-3.5012	6.35e-26	6.67e-24	23.1758	down		{XM_004305978.2; PREDICTED: Fragaria vesca subsp. vesca uncharacterized LOC101307718 (LOC101307718), mRNA}	{NA}	{NA}	{sp|Q96GN5|CDA7L_HUMAN; Cell division cycle-associated 7-like protein OS=Homo sapiens GN=CDCA7L PE=1 SV=2}	{egu:105041279; - - - - -}	{NA}
transcript_HQ_LoMix_transcript34345/f9p0/572	266.358	2984.79	-3.4862	7.24e-26	7.56e-24	23.1216	down		{FP099648.1; Phyllostachys edulis cDNA clone: bbasst002l01, full insert sequence}	{PF15630:CENP-S protein PF15715:PCNA-associated factor PF02291:Transcription initiation factor IID, 31kD subunit PF00125:Core histone H2A/H2B/H3/H4}	{GO:0071821; FANCM-MHF complex; cellular_component GO:0003677; DNA binding; molecular_function GO:0006352; transcription initiation, DNA-dependent; biological_process GO:0051726; regulation of cell cycle; biological_process GO:0006974; response to DNA damage stimulus; biological_process}	{sp|Q402E1|H32_LILLO; Histone H3.2 OS=Lilium longiflorum GN=YAH3 PE=1 SV=3}	{lang:109358075; K11253 H3 histone H3 - ko05202; Human Diseases; Cancers: Overview; Transcriptional misregulation in cancer | ko05322; Human Diseases; Immune diseases; Systemic lupus erythematosus | ko05034; Human Diseases; Substance dependence; Alcoholism; lang:109358075; - - - - -}	{At5g10400; KOG1745 Histones H3 and H4 B Chromatin structure and dynamics ;}
transcript_HQ_LoMix_transcript27256/f2p0/1244	205.875	4634.28	-4.4925	9.04e-26	9.38e-24	23.028	down		{NA}	{NA}	{NA}	{NA}	{pda:103717405; - - - - -}	{NA}
transcript_HQ_LoMix_transcript19732/f2p0/1711	840.795	17260.5	-4.3596	1.19e-25	1.23e-23	22.9101	down		{XM_008783170.2; PREDICTED: Phoenix dactylifera serine decarboxylase 1 (LOC103701195), mRNA}	{PF00282:Pyridoxal-dependent decarboxylase conserved domain}	{GO:0030170; pyridoxal phosphate binding; molecular_function GO:0016831; carboxy-lyase activity; molecular_function GO:0019752; carboxylic acid metabolic process; biological_process}	{sp|Q6ESZ9|SDC1_ORYSJ; Serine decarboxylase 1 OS=Oryza sativa subsp. japonica GN=SDC1 PE=3 SV=1}	{pda:103701195; K01590 hdc, HDC histidine decarboxylase 4.1.1.22 ko00340; Metabolism; Amino acid metabolism; Histidine metabolism}	{At1g43710; KOG0629 Glutamate decarboxylase and related proteins E Amino acid transport and metabolism ;}
transcript_HQ_LoMix_transcript29039/f6p0/1088	210.754	3540.64	-4.0704	1.34e-25	1.38e-23	22.8611	down		{XM_018827638.1; PREDICTED: Musa acuminata subsp. malaccensis homeobox-leucine zipper protein HOX21-like (LOC103987738), mRNA}	{PF05920:Homeobox KN domain PF02183:Homeobox associated leucine zipper PF01486:K-box region PF00046:Homeobox domain PF04977:Septum formation initiator PF06156:Protein of unknown function (DUF972) PF08492:SRP72 RNA-binding domain}	{GO:0003677; DNA binding; molecular_function GO:0006614; SRP-dependent cotranslational protein targeting to membrane; biological_process GO:0043565; sequence-specific DNA binding; molecular_function GO:0008312; 7S RNA binding; molecular_function GO:0005634; nucleus; cellular_component GO:0006355; regulation of transcription, DNA-dependent; biological_process GO:0006260; DNA replication; biologica…	{sp|A2XD08|HOX21_ORYSI; Homeobox-leucine zipper protein HOX21 OS=Oryza sativa subsp. indica GN=HOX21 PE=2 SV=2}	{egu:105041709; K09338 HD-ZIP homeobox-leucine zipper protein - -}	{At1g69780; KOG0483 Transcription factor HEX, contains HOX and HALZ domains K Transcription ;}
transcript_HQ_LoMix_transcript19446/f17p0/1668	52.4732	1981.36	-5.2388	1.43e-25	1.46e-23	22.8362	down		{XM_017841803.1; PREDICTED: Phoenix dactylifera transcription factor PCF5-like (LOC103703014), transcript variant X4, mRNA}	{NA}	{NA}	{sp|Q9MAH8|TCP3_ARATH; Transcription factor TCP3 OS=Arabidopsis thaliana GN=TCP3 PE=1 SV=1}	{egu:105040653; - - - - -}	{NA}
transcript_HQ_LoMix_transcript8871/f4p0/2592	10268.1	659.511	3.9606	2.89e-25	2.93e-23	22.5335	up		{XM_019848450.1; PREDICTED: Elaeis guineensis BEL1-like homeodomain protein 1 (LOC105038319), transcript variant X2, mRNA}	{PF05920:Homeobox KN domain PF00046:Homeobox domain}	{GO:0003677; DNA binding; molecular_function GO:0006355; regulation of transcription, DNA-dependent; biological_process}	{sp|Q9SJ56|BLH1_ARATH; BEL1-like homeodomain protein 1 OS=Arabidopsis thaliana GN=BLH1 PE=1 SV=1}	{pda:103703148; - - - - -}	{At2g35940; KOG0773 Transcription factor MEIS1 and related HOX domain proteins K Transcription ;}
transcript_HQ_LoMix_transcript20497/f2p0/1671	26.74	590.084	-4.4638	3.67e-25	3.7e-23	22.4323	down		{XM_018826069.1; PREDICTED: Musa acuminata subsp. malaccensis transcription factor TCP4-like (LOC103984376), partial mRNA}	{NA}	{NA}	{sp|A2WM14|PCF5_ORYSI; Transcription factor PCF5 OS=Oryza sativa subsp. indica GN=PCF5 PE=4 SV=1}	{egu:105040653; - - - - -}	{NA}
transcript_HQ_LoMix_transcript34117/f5p0/573	234.147	2699.5	-3.5272	3.89e-25	3.89e-23	22.4095	down		{LN906628.1; Lilium davidii var. unicolor mRNA for H4 (histone gene)}	{PF15630:CENP-S protein PF02969:TATA box binding protein associated factor (TAF) PF02291:Transcription initiation factor IID, 31kD subunit PF00125:Core histone H2A/H2B/H3/H4}	{GO:0006352; transcription initiation, DNA-dependent; biological_process GO:0071821; FANCM-MHF complex; cellular_component GO:0003677; DNA binding; molecular_function}	{sp|P59259|H4_ARATH; Histone H4 OS=Arabidopsis thaliana GN=At1g07660 PE=1 SV=2}	{ats:F775_29706; K11254 H4 histone H4 - ko05203; Human Diseases; Cancers: Overview; Viral carcinogenesis | ko05322; Human Diseases; Immune diseases; Systemic lupus erythematosus | ko05034; Human Diseases; Substance dependence; Alcoholism}	{At1g07820; KOG3467 Histone H4 B Chromatin structure and dynamics ;}
transcript_HQ_LoMix_transcript25162/f3p0/1394	10.1714	419.049	-5.3645	4.22e-25	4.19e-23	22.3774	down		{XM_018824984.1; PREDICTED: Musa acuminata subsp. malaccensis squamosa promoter-binding-like protein 10 (LOC103983496), transcript variant X2, mRNA}	{PF03110:SBP domain}	{GO:0003677; DNA binding; molecular_function GO:0005634; nucleus; cellular_component}	{sp|Q0DAE8|SPL10_ORYSJ; Squamosa promoter-binding-like protein 10 OS=Oryza sativa subsp. japonica GN=SPL10 PE=2 SV=1}	{egu:105039279; - - - - -}	{NA}
transcript_HQ_LoMix_transcript24995/f11p0/1309	754.737	12910.8	-4.0965	4.35e-25	4.3e-23	22.3662	down		{XM_018971129.1; PREDICTED: Juglans regia random slug protein 5 (LOC108995548), transcript variant X2, mRNA}	{PF08281:Sigma-70, region 4}	{GO:0006355; regulation of transcription, DNA-dependent; biological_process GO:0003677; DNA binding; molecular_function GO:0003700; sequence-specific DNA binding transcription factor activity; molecular_function GO:0016987; sigma factor activity; molecular_function GO:0006352; transcription initiation, DNA-dependent; biological_process}	{sp|Q55CU8|RSC5_DICDI; Random slug protein 5 OS=Dictyostelium discoideum GN=rsc5 PE=2 SV=1}	{pda:103704242; - - - - -}	{At1g75170; KOG1470 Phosphatidylinositol transfer protein PDR16 and related proteins I Lipid transport and metabolism ;}
transcript_HQ_LoMix_transcript32328/f2p0/837	34.8644	670.563	-4.2655	5.07e-25	4.98e-23	22.3024	down		{NA}	{PF01284:Membrane-associating domain}	{GO:0016020; membrane; cellular_component}	{sp|A7P756|CSPLD_VITVI; CASP-like protein 3A1 OS=Vitis vinifera GN=VIT_09s0002g03780 PE=2 SV=1}	{egu:105040765; - - - - -}	{NA}
transcript_HQ_LoMix_transcript5666/f2p0/3011	7015.1	540.399	3.6984	5.14e-25	5.03e-23	22.2987	up		{XM_010922517.2; PREDICTED: Elaeis guineensis probable AMP deaminase (LOC105044580), mRNA}	{PF00962:Adenosine/AMP deaminase}	{GO:0019239; deaminase activity; molecular_function}	{sp|O80452|AMPD_ARATH; AMP deaminase OS=Arabidopsis thaliana GN=AMPD PE=1 SV=2}	{egu:105044580; K01490 AMPD AMP deaminase 3.5.4.6 ko00230; Metabolism; Nucleotide metabolism; Purine metabolism}	{At2g38280; KOG1096 Adenosine monophosphate deaminase F Nucleotide transport and metabolism ;}
transcript_HQ_LoMix_transcript20217/f4p0/1660	4659.12	402.962	3.5313	6.15e-25	5.98e-23	22.2234	up		{XM_016609465.1; PREDICTED: Nicotiana tabacum cysteine proteinase RD21a-like (LOC107787852), mRNA}	{PF03051:Peptidase C1-like family PF00112:Papain family cysteine protease}	{GO:0008234; cysteine-type peptidase activity; molecular_function GO:0004197; cysteine-type endopeptidase activity; molecular_function GO:0006508; proteolysis; biological_process}	{sp|Q9FMH8|RD21B_ARATH; Probable cysteine protease RD21B OS=Arabidopsis thaliana GN=RD21B PE=1 SV=1}	{pda:103714409; - - - - -}	{At5g43060_1; KOG1543 Cysteine proteinase Cathepsin L O Posttranslational modification, protein turnover, chaperones ;}
transcript_HQ_LoMix_transcript3792/f4p0/3369	2800.56	272.258	3.3627	7.3e-25	7.05e-23	22.1515	up		{XM_017843784.1; PREDICTED: Phoenix dactylifera receptor-like protein kinase HSL1 (LOC103711101), mRNA}	{PF07714:Protein tyrosine kinase PF13855:Leucine rich repeat PF00069:Protein kinase domain PF13516:Leucine Rich repeat PF00560:Leucine Rich Repeat PF08133:Anticodon nuclease activator family}	{GO:0004518; nuclease activity; molecular_function GO:0006468; protein phosphorylation; biological_process GO:0005515; protein binding; molecular_function GO:0050792; regulation of viral reproduction; biological_process GO:0004672; protein kinase activity; molecular_function GO:0005524; ATP binding; molecular_function}	{sp|Q9SGP2|HSL1_ARATH; Receptor-like protein kinase HSL1 OS=Arabidopsis thaliana GN=HSL1 PE=2 SV=1}	{egu:105038515; - - - - -}	{NA}
transcript_HQ_LoMix_transcript1037/f2p0/4256	63.2232	3658.38	-5.8546	9.1e-25	8.75e-23	22.0581	down		{XM_008791639.2; PREDICTED: Phoenix dactylifera putative E3 ubiquitin-protein ligase LIN-1 (LOC103707236), transcript variant X1, mRNA}	{PF00400:WD domain, G-beta repeat}	{GO:0005515; protein binding; molecular_function}	{sp|C6L7U1|LIN1_LOTJA; Putative E3 ubiquitin-protein ligase LIN-1 OS=Lotus japonicus GN=CERBERUS PE=2 SV=2}	{pda:103707236; - - - - -}	{NA}
transcript_HQ_LoMix_transcript1559/f2p0/3985	108.995	1215.28	-3.4789	9.69e-25	9.26e-23	22.0336	down		{KT376489.1; Lilium distichum chloroplast, complete genome}	{PF01058:NADH ubiquinone oxidoreductase, 20 Kd subunit}	{GO:0051536; iron-sulfur cluster binding; molecular_function GO:0055114; oxidation-reduction process; biological_process}	{sp|A9LYA5|NDHK_ACOAM; NAD(P)H-quinone oxidoreductase subunit K, chloroplastic OS=Acorus americanus GN=ndhK PE=3 SV=1}	{sly:101260256; K05582 ndhK NAD(P)H-quinone oxidoreductase subunit K 1.6.5.3 ko00190; Metabolism; Energy metabolism; Oxidative phosphorylation}	{AtCh027; KOG1687 NADH-ubiquinone oxidoreductase, NUFS7/PSST/20 kDa subunit C Energy production and conversion ;}
transcript_HQ_LoMix_transcript537/f3p0/4838	125.134	2409.11	-4.267	1.92e-24	1.83e-22	21.7383	down		{KF773742.1; Lilium hybrid cultivar Siberia alpha amylase (AMY) mRNA, partial cds}	{NA}	{NA}	{sp|P27939|AMY3C_ORYSJ; Alpha-amylase isozyme 3C OS=Oryza sativa subsp. japonica GN=AMY1.7 PE=2 SV=2}	{mus:103969994; K01176 AMY, amyA, malS alpha-amylase 3.2.1.1 ko00500; Metabolism; Carbohydrate metabolism; Starch and sucrose metabolism | ko04973; Organismal Systems; Digestive system; Carbohydrate digestion and absorption}	{At4g25000; KOG0471 Alpha-amylase G Carbohydrate transport and metabolism ;}
transcript_HQ_LoMix_transcript22007/f5p0/1552	132.522	1391.89	-3.3927	2.16e-24	2.04e-22	21.6894	down		{NA}	{PF02458:Transferase family}	{GO:0016747; transferase activity, transferring acyl groups other than amino-acyl groups; molecular_function}	{sp|Q8GT21|BEBT_CLABR; Benzyl alcohol O-benzoyltransferase OS=Clarkia breweri PE=1 SV=1}	{csv:101205621; K19861 BEBT, AMAT benzyl alcohol O-benzoyltransferase [EC:2.3.1.196 2.3.1.232] 2.3.1.196,2.3.1.232 -}	{NA}
transcript_HQ_LoMix_transcript13428/f2p0/2166	2535.56	262.967	3.2694	2.86e-24	2.69e-22	21.5706	up		{XM_014897675.1; PREDICTED: Brachypodium distachyon protein NUCLEAR FUSION DEFECTIVE 4-like (LOC100822987), mRNA}	{PF07690:Major Facilitator Superfamily}	{GO:0016021; integral to membrane; cellular_component GO:0055085; transmembrane transport; biological_process}	{NA}	{egu:105053707; - - - - -}	{NA}
transcript_HQ_LoMix_transcript14564/f3p0/2078	2347.64	246.156	3.2536	2.9e-24	2.71e-22	21.5665	up		{XM_008794635.2; PREDICTED: Phoenix dactylifera uncharacterized LOC103709336 (LOC103709336), transcript variant X2, mRNA}	{NA}	{NA}	{NA}	{egu:105042047; - - - - -}	{NA}
transcript_HQ_LoMix_transcript22679/f2p0/1516	206.148	1957.05	-3.2469	3.02e-24	2.81e-22	21.5515	down		{NA}	{PF12937:F-box-like PF01344:Kelch motif PF00646:F-box domain PF07646:Kelch motif}	{GO:0005515; protein binding; molecular_function}	{sp|Q9M1W7|SKI30_ARATH; F-box/kelch-repeat protein SKIP30 OS=Arabidopsis thaliana GN=SKIP30 PE=1 SV=2}	{egu:105042311; - - - - -}	{At3g63220; KOG1072 FOG: Kelch repeat R General function prediction only ;}
transcript_HQ_LoMix_transcript34338/f5p0/563	6579.42	544.432	3.5951	3.2e-24	2.95e-22	21.5296	up		{DQ019449.1; Lilium longiflorum clone LP01 cystatin-like mRNA, partial sequence}	{NA}	{NA}	{sp|A2XS65|CYT10_ORYSI; Cysteine proteinase inhibitor 10 OS=Oryza sativa subsp. indica GN=OsI_014908 PE=3 SV=2}	{ini:109175195; - - - - -}	{NA}
transcript_HQ_LoMix_transcript26100/f2p0/1317	1242.86	88.8983	3.8054	4.59e-24	4.22e-22	21.375	up		{NA}	{PF00646:F-box domain PF12937:F-box-like}	{GO:0005515; protein binding; molecular_function}	{sp|Q3EBZ2|SKI23_ARATH; F-box protein SKIP23 OS=Arabidopsis thaliana GN=SKIP23 PE=1 SV=1}	{cit:102626382; - - - - -}	{NA}
transcript_HQ_LoMix_transcript33361/f4p0/701	329.019	4697.4	-3.8356	5.15e-24	4.7e-22	21.3275	down		{NA}	{NA}	{NA}	{sp|B9KAB9|DNAJ_THENN; Chaperone protein DnaJ OS=Thermotoga neapolitana (strain ATCC 49049 / DSM 4359 / NS-E) GN=dnaJ PE=3 SV=1}	{pda:103703349; - - - - -}	{At1g56300; KOG0714 Molecular chaperone (DnaJ superfamily) O Posttranslational modification, protein turnover, chaperones ;}
transcript_HQ_LoMix_transcript27960/f3p0/1204	964.783	77.7615	3.6331	6.26e-24	5.66e-22	21.2471	up		{XM_008777496.2; PREDICTED: Phoenix dactylifera mitogen-activated protein kinase kinase 9-like (LOC103696013), mRNA}	{PF07714:Protein tyrosine kinase PF00069:Protein kinase domain}	{GO:0005524; ATP binding; molecular_function GO:0004672; protein kinase activity; molecular_function GO:0006468; protein phosphorylation; biological_process}	{sp|Q9FX43|M2K9_ARATH; Mitogen-activated protein kinase kinase 9 OS=Arabidopsis thaliana GN=MKK9 PE=1 SV=1}	{pda:103696013; K20604 MKK9 mitogen-activated protein kinase kinase 9 2.7.12.2 ko04016; Environmental Information Processing; Signal transduction; MAPK signaling pathway - plant}	{At1g73500; KOG0581 Mitogen-activated protein kinase kinase (MAP2K) T Signal transduction mechanisms ;}
transcript_HQ_LoMix_transcript31839/f3p0/890	152.8	1507.34	-3.3023	6.25e-24	5.66e-22	21.2471	down		{NA}	{PF00347:Ribosomal protein L6}	{GO:0005840; ribosome; cellular_component GO:0019843; rRNA binding; molecular_function GO:0006412; translation; biological_process GO:0003735; structural constituent of ribosome; molecular_function}	{sp|P26861|RM06_MARPO; 60S ribosomal protein L6, mitochondrial OS=Marchantia polymorpha GN=RPL6 PE=3 SV=2}	{pda:108511333; K02933 RP-L6, MRPL6, rplF large subunit ribosomal protein L6 - ko03010; Genetic Information Processing; Translation; Ribosome}	{At2g18400; KOG3254 Mitochondrial/chloroplast ribosomal protein L6 J Translation, ribosomal structure and biogenesis ;}
transcript_HQ_LoMix_transcript13596/f2p0/2149	1535.65	52051.1	-5.083	6.69e-24	6.02e-22	21.2203	down		{XM_011040556.1; PREDICTED: Populus euphratica ABC transporter G family member 26 (LOC105135603), mRNA}	{PF02367:Threonylcarbamoyl adenosine biosynthesis protein TsaE PF01695:IstB-like ATP binding protein PF13304:AAA domain, putative AbiEii toxin, Type IV TA system PF03193:Protein of unknown function, DUF258 PF01200:Ribosomal protein S28e PF07728:AAA domain (dynein-related subfamily) PF01061:ABC-2 type transporter PF00910:RNA helicase PF00005:ABC transporter PF02224:Cytidylate kinase PF00437:Type I…	{GO:0006139; nucleobase, nucleoside, nucleotide and nucleic acid metabolic process; biological_process GO:0004127; cytidylate kinase activity; molecular_function GO:0005524; ATP binding; molecular_function GO:0003723; RNA binding; molecular_function GO:0016020; membrane; cellular_component GO:0006412; translation; biological_process GO:0006810; transport; biological_process GO:0003924; GTPase act…	{sp|Q9LK50|AB26G_ARATH; ABC transporter G family member 26 OS=Arabidopsis thaliana GN=ABCG26 PE=3 SV=2}	{cit:102616572; - - - - -}	{At3g13220; KOG0061 Transporter, ABC superfamily (Breast cancer resistance protein) Q Secondary metabolites biosynthesis, transport and catabolism ;}
transcript_HQ_LoMix_transcript21471/f2p0/1624	20.8302	502.601	-4.5927	7.44e-24	6.66e-22	21.1768	down		{XM_019847377.1; PREDICTED: Elaeis guineensis transcription factor TGA2.2-like (LOC105035615), transcript variant X3, mRNA}	{PF07716:Basic region leucine zipper PF00170:bZIP transcription factor PF14144:Seed dormancy control PF03178:CPSF A subunit region}	{GO:0003676; nucleic acid binding; molecular_function GO:0005634; nucleus; cellular_component GO:0006355; regulation of transcription, DNA-dependent; biological_process GO:0006351; transcription, DNA-dependent; biological_process GO:0043565; sequence-specific DNA binding; molecular_function GO:0003700; sequence-specific DNA binding transcription factor activity; molecular_function}	{sp|Q5Z6N9|TGAL3_ORYSJ; Transcription factor TGAL3 OS=Oryza sativa subsp. japonica GN=TGAL3 PE=1 SV=1}	{pda:103706198; K14431 TGA transcription factor TGA - ko04075; Environmental Information Processing; Signal transduction; Plant hormone signal transduction}	{NA}
transcript_HQ_LoMix_transcript18388/f10p0/1760	446.348	4838.54	-3.4383	7.57e-24	6.74e-22	21.1714	down		{XM_017752610.1; PREDICTED: Gossypium arboreum uncharacterized LOC108454225 (LOC108454225), mRNA}	{PF07500:Transcription factor S-II (TFIIS), central domain PF01426:BAH domain}	{GO:0003682; chromatin binding; molecular_function GO:0006351; transcription, DNA-dependent; biological_process}	{NA}	{pda:103698541; - - - - -}	{At4g11560; KOG1886 BAH domain proteins K Transcription ;}
transcript_HQ_LoMix_transcript5548/f3p0/3032	34.7947	984	-4.8217	8.44e-24	7.47e-22	21.1267	down		{KT376489.1; Lilium distichum chloroplast, complete genome}	{PF00421:Photosystem II protein}	{GO:0016020; membrane; cellular_component GO:0009521; photosystem; cellular_component GO:0016168; chlorophyll binding; molecular_function GO:0019684; photosynthesis, light reaction; biological_process GO:0009767; photosynthetic electron transport chain; biological_process}	{sp|Q2L901|PSBC_GOSHI; Photosystem II CP43 reaction center protein OS=Gossypium hirsutum GN=psbC PE=3 SV=1}	{pmum:107881089; K02705 psbC photosystem II CP43 chlorophyll apoprotein - ko00195; Metabolism; Energy metabolism; Photosynthesis}	{NA}
transcript_HQ_LoMix_transcript19035/f4p0/1743	13997.5	862.596	4.0203	9.66e-24	8.51e-22	21.0703	up		{NA}	{PF01764:Lipase (class 3)}	{GO:0006629; lipid metabolic process; biological_process}	{sp|P61872|LIP_RHIOR; Lipase OS=Rhizopus oryzae PE=1 SV=1}	{egu:105041962; - - - - -}	{At3g14360; KOG4569 Predicted lipase I Lipid transport and metabolism ;}
transcript_HQ_LoMix_transcript749/f3p0/4521	0	712.705	#NAME?	1.06e-23	9.25e-22	21.0336	#NAME?		{KT376489.1; Lilium distichum chloroplast, complete genome}	{NA}	{NA}	{sp|Q3BAJ8|RR3_PHAAO; 30S ribosomal protein S3, chloroplastic OS=Phalaenopsis aphrodite subsp. formosana GN=rps3 PE=3 SV=1}	{sly:101259659; K02982 RP-S3, rpsC small subunit ribosomal protein S3 - ko03010; Genetic Information Processing; Translation; Ribosome}	{NA}
transcript_HQ_LoMix_transcript2387/f2p0/3679	12.522	423.781	-5.0808	1.07e-23	9.3e-22	21.0316	down		{KT376489.1; Lilium distichum chloroplast, complete genome}	{NA}	{NA}	{sp|A6MMJ7|RPOC2_DIOEL; DNA-directed RNA polymerase subunit beta'' OS=Dioscorea elephantipes GN=rpoC2 PE=3 SV=1}	{mtr:MTR_0002s0510; - - - - -}	{NA}
transcript_HQ_LoMix_transcript14835/f2p0/2043	19.2305	1635.48	-6.4102	1.19e-23	1.04e-21	20.9845	down		{NA}	{NA}	{NA}	{sp|Q8GWK5|GASA9_ARATH; Gibberellin-regulated protein 9 OS=Arabidopsis thaliana GN=GASA9 PE=2 SV=1}	{nnu:104596782; - - - - -}	{NA}
transcript_HQ_LoMix_transcript29566/f7p0/1084	5.87463	1055.02	-7.4886	1.25e-23	1.08e-21	20.9685	down		{XM_008809780.2; PREDICTED: Phoenix dactylifera protein EXORDIUM-like (LOC103720183), mRNA}	{PF00751:DM DNA binding domain}	{GO:0043565; sequence-specific DNA binding; molecular_function GO:0006355; regulation of transcription, DNA-dependent; biological_process}	{sp|Q9FE06|EXOL2_ARATH; Protein EXORDIUM-like 2 OS=Arabidopsis thaliana GN=EXL2 PE=2 SV=1}	{pda:103707945; - - - - -}	{NA}
transcript_HQ_LoMix_transcript17062/f10p0/1838	41.8218	679.043	-4.0212	1.55e-23	1.33e-21	20.8751	down		{NA}	{PF01061:ABC-2 type transporter PF03193:Protein of unknown function, DUF258 PF13304:AAA domain, putative AbiEii toxin, Type IV TA system PF00005:ABC transporter PF12679:ABC-2 family transporter protein}	{GO:0006810; transport; biological_process GO:0003924; GTPase activity; molecular_function GO:0005525; GTP binding; molecular_function GO:0016887; ATPase activity; molecular_function GO:0005524; ATP binding; molecular_function GO:0016020; membrane; cellular_component}	{sp|Q9FLX5|AB8G_ARATH; ABC transporter G family member 8 OS=Arabidopsis thaliana GN=ABCG8 PE=2 SV=1}	{egu:105040782; - - - - -}	{At5g52860; KOG0061 Transporter, ABC superfamily (Breast cancer resistance protein) Q Secondary metabolites biosynthesis, transport and catabolism ;}
transcript_HQ_LoMix_transcript34436/f4p0/537	59.931	872.504	-3.8638	1.98e-23	1.69e-21	20.7718	down		{XM_019846886.1; PREDICTED: Elaeis guineensis histone H4 (LOC105034139), mRNA}	{PF00125:Core histone H2A/H2B/H3/H4 PF02291:Transcription initiation factor IID, 31kD subunit PF02969:TATA box binding protein associated factor (TAF) PF15630:CENP-S protein}	{GO:0006352; transcription initiation, DNA-dependent; biological_process GO:0003677; DNA binding; molecular_function GO:0071821; FANCM-MHF complex; cellular_component}	{sp|P59259|H4_ARATH; Histone H4 OS=Arabidopsis thaliana GN=At1g07660 PE=1 SV=2}	{vra:106759460; K11254 H4 histone H4 - ko05203; Human Diseases; Cancers: Overview; Viral carcinogenesis | ko05322; Human Diseases; Immune diseases; Systemic lupus erythematosus | ko05034; Human Diseases; Substance dependence; Alcoholism}	{At1g07660; KOG3467 Histone H4 B Chromatin structure and dynamics ;}
transcript_HQ_LoMix_transcript25226/f3p0/1377	329.432	3143.93	-3.2545	2.59e-23	2.2e-21	20.6579	down		{XM_009390084.2; PREDICTED: Musa acuminata subsp. malaccensis fasciclin-like arabinogalactan protein 2 (LOC103975175), mRNA}	{NA}	{NA}	{sp|Q9FM65|FLA1_ARATH; Fasciclin-like arabinogalactan protein 1 OS=Arabidopsis thaliana GN=FLA1 PE=1 SV=1}	{mus:103975175; - - - - -}	{NA}
transcript_HQ_LoMix_transcript11712/f7p0/2285	777.06	55.7331	3.8014	5.28e-23	4.47e-21	20.3502	up		{GQ168943.1; Lilium speciosum NCED3 mRNA, complete cds}	{PF03055:Retinal pigment epithelial membrane protein}	{GO:0055114; oxidation-reduction process; biological_process GO:0016702; oxidoreductase activity, acting on single donors with incorporation of molecular oxygen, incorporation of two atoms of oxygen; molecular_function}	{sp|C3VEQ3|NCED_ONCHC; 9-cis-epoxycarotenoid dioxygenase, chloroplastic OS=Oncidium hybrid cultivar GN=NCED PE=2 SV=1}	{pda:103705744; K09840 NCED 9-cis-epoxycarotenoid dioxygenase 1.13.11.51 ko00906; Metabolism; Metabolism of terpenoids and polyketides; Carotenoid biosynthesis}	{At3g14440; KOG1285 Beta, beta-carotene 15,15'-dioxygenase and related enzymes Q Secondary metabolites biosynthesis, transport and catabolism ;}
transcript_HQ_LoMix_transcript12530/f2p0/2224	15.7777	445.115	-4.8182	6.04e-23	5.09e-21	20.2936	down		{NA}	{PF16740:Spindle and kinetochore-associated protein 2}	{GO:0000940; condensed chromosome outer kinetochore; cellular_component GO:0008017; microtubule binding; molecular_function GO:0007059; chromosome segregation; biological_process GO:0051301; cell division; biological_process GO:0005876; spindle microtubule; cellular_component}	{sp|Q9SS44|TF2B2_ARATH; Transcription initiation factor IIB-2 OS=Arabidopsis thaliana GN=TFIIB2 PE=2 SV=1}	{mus:104000730; - - - - -}	{At3g10330; KOG1597 Transcription initiation factor TFIIB K Transcription ;}
transcript_HQ_LoMix_transcript20151/f2p0/1680	2070.38	235.905	3.1336	6.7e-23	5.61e-21	20.2512	up		{XM_010922583.2; PREDICTED: Elaeis guineensis serine carboxypeptidase-like 27 (LOC105044625), mRNA}	{PF00450:Serine carboxypeptidase}	{GO:0004185; serine-type carboxypeptidase activity; molecular_function GO:0006508; proteolysis; biological_process}	{sp|Q9SFB5|SCP27_ARATH; Serine carboxypeptidase-like 27 OS=Arabidopsis thaliana GN=SCPL27 PE=2 SV=1}	{pda:103706670; K16297 SCPL-II serine carboxypeptidase-like clade II 3.4.16.- -}	{At3g07990; KOG1282 Serine carboxypeptidases (lysosomal cathepsin A) OE Posttranslational modification, protein turnover, chaperones ; Amino acid transport and metabolism ;}
transcript_HQ_LoMix_transcript19568/f5p0/1720	10935	723.174	3.9185	1.02e-22	8.46e-21	20.0727	up		{XM_008809712.2; PREDICTED: Phoenix dactylifera pectin acetylesterase 10-like (LOC103720137), transcript variant X1, mRNA}	{PF03283:Pectinacetylesterase}	{GO:0016787; hydrolase activity; molecular_function}	{sp|Q9SFF6|PAE12_ARATH; Pectin acetylesterase 12 OS=Arabidopsis thaliana GN=PAE12 PE=2 SV=1}	{sita:101782770; - - - - -}	{At1g57590; KOG4287 Pectin acetylesterase and similar proteins M Cell wall/membrane/envelope biogenesis ;}
transcript_HQ_LoMix_transcript23189/f2p0/1510	2141.21	248.281	3.1084	1.05e-22	8.67e-21	20.0618	up		{EU969845.1; Zea mays clone 336404 mRNA sequence}	{NA}	{NA}	{sp|Q56YP2|PI5K1_ARATH; Phosphatidylinositol 4-phosphate 5-kinase 1 OS=Arabidopsis thaliana GN=PIP5K1 PE=1 SV=1}	{sita:101753053; - - - - -}	{At1g21920; KOG0231 Junctional membrane complex protein Junctophilin and related MORN repeat proteins R General function prediction only ;}
transcript_HQ_LoMix_transcript25128/f2p0/1396	2338.18	270.953	3.1093	1.08e-22	8.92e-21	20.0497	up		{NA}	{PF00085:Thioredoxin}	{GO:0045454; cell redox homeostasis; biological_process}	{sp|Q10M18|TRL12_ORYSJ; Thioredoxin-like 1-2, chloroplastic OS=Oryza sativa subsp. japonica GN=Os03g0326500 PE=2 SV=1}	{pda:103702209; - - - - -}	{At1g08570; KOG0907 Thioredoxin O Posttranslational modification, protein turnover, chaperones ;}
transcript_HQ_LoMix_transcript17070/f2p0/1876	13.1766	412.163	-4.9672	1.11e-22	9.11e-21	20.0406	down		{XM_010933933.2; PREDICTED: Elaeis guineensis lysosomal Pro-X carboxypeptidase (LOC105052949), transcript variant X1, mRNA}	{PF07859:alpha/beta hydrolase fold PF05577:Serine carboxypeptidase S28 PF00326:Prolyl oligopeptidase family}	{GO:0006508; proteolysis; biological_process GO:0008152; NA GO:0008236; serine-type peptidase activity; molecular_function GO:0016787; hydrolase activity; molecular_function}	{sp|Q2TA14|PCP_BOVIN; Lysosomal Pro-X carboxypeptidase OS=Bos taurus GN=PRCP PE=2 SV=1}	{vvi:100853380; K01285 PRCP lysosomal Pro-X carboxypeptidase 3.4.16.2 ko04614; Organismal Systems; Endocrine system; Renin-angiotensin system | ko04974; Organismal Systems; Digestive system; Protein digestion and absorption}	{At2g24280; KOG2183 Prolylcarboxypeptidase (angiotensinase C) OR Posttranslational modification, protein turnover, chaperones ; General function prediction only ;}
transcript_HQ_LoMix_transcript22440/f3p0/1546	0	203.812	#NAME?	1.2e-22	9.79e-21	20.0094	#NAME?		{NA}	{NA}	{NA}	{NA}	{pda:103707154; K01094 GEP4 phosphatidylglycerophosphatase GEP4 3.1.3.27 ko00564; Metabolism; Lipid metabolism; Glycerophospholipid metabolism}	{At3g58830; KOG2961 Predicted hydrolase (HAD superfamily) R General function prediction only ;}
transcript_HQ_LoMix_transcript32590/f3p0/806	0	202.68	#NAME?	1.44e-22	1.17e-20	19.9324	#NAME?		{XR_001803357.1; PREDICTED: Daucus carota subsp. sativus serine/arginine-rich splicing factor RSZ22A (LOC108203379), transcript variant X2, misc_RNA}	{PF00076:RNA recognition motif. (a.k.a. RRM, RBD, or RNP domain) PF00098:Zinc knuckle}	{GO:0008270; zinc ion binding; molecular_function GO:0003676; nucleic acid binding; molecular_function}	{sp|O81126|RSZ22_ARATH; Serine/arginine-rich splicing factor RSZ22 OS=Arabidopsis thaliana GN=RSZ22 PE=1 SV=1}	{sind:105161477; K12896 SFRS7 splicing factor, arginine/serine-rich 7 - ko03040; Genetic Information Processing; Transcription; Spliceosome | ko05168; Human Diseases; Infectious diseases: Viral; Herpes simplex infection}	{At4g31580; KOG0107 Alternative splicing factor SRp20/9G8 (RRM superfamily) A RNA processing and modification ;}
transcript_HQ_LoMix_transcript2973/f8p0/3525	434.256	6475.46	-3.8984	1.82e-22	1.47e-20	19.8324	down		{XM_010243333.2; PREDICTED: Nelumbo nucifera uncharacterized LOC104586175 (LOC104586175), mRNA}	{NA}	{NA}	{NA}	{egu:105042926; - - - - -}	{NA}
transcript_HQ_LoMix_transcript19720/f2p0/1712	17745.9	1099.64	4.0124	1.89e-22	1.52e-20	19.8176	up		{XM_010908239.2; PREDICTED: Elaeis guineensis oryzain alpha chain (CPRZ), mRNA}	{PF00112:Papain family cysteine protease}	{GO:0006508; proteolysis; biological_process GO:0008234; cysteine-type peptidase activity; molecular_function}	{sp|Q9FMH8|RD21B_ARATH; Probable cysteine protease RD21B OS=Arabidopsis thaliana GN=RD21B PE=1 SV=1}	{pda:103714409; - - - - -}	{At1g47128_1; KOG1543 Cysteine proteinase Cathepsin L O Posttranslational modification, protein turnover, chaperones ;}
transcript_HQ_LoMix_transcript18553/f4p0/1775	68.3757	832.305	-3.6056	2.13e-22	1.71e-20	19.7678	down		{JF811030.1; Cinnamomum osmophloeum 4-coumarate-CoA ligase (4Cl1) mRNA, complete cds}	{PF00501:AMP-binding enzyme}	{GO:0008152; NA GO:0003824; NA}	{sp|O24146|4CL2_TOBAC; 4-coumarate--CoA ligase 2 OS=Nicotiana tabacum GN=4CL2 PE=1 SV=1}	{egu:105039619; K01904 4CL 4-coumarate--CoA ligase 6.2.1.12 ko00360; Metabolism; Amino acid metabolism; Phenylalanine metabolism | ko00130; Metabolism; Metabolism of cofactors and vitamins; Ubiquinone and other terpenoid-quinone biosynthesis | ko00940; Metabolism; Biosynthesis of other secondary metabolites; Phenylpropanoid biosynthesis}	{At3g21240; KOG1176 Acyl-CoA synthetase I Lipid transport and metabolism ;}
transcript_HQ_LoMix_transcript19158/f2p0/1757	3349.24	368.25	3.1851	2.23e-22	1.78e-20	19.7498	up		{NA}	{PF00201:UDP-glucoronosyl and UDP-glucosyl transferase PF04101:Glycosyltransferase family 28 C-terminal domain}	{GO:0016758; transferase activity, transferring hexosyl groups; molecular_function GO:0008152; NA}	{sp|Q9M156|U72B1_ARATH; UDP-glycosyltransferase 72B1 OS=Arabidopsis thaliana GN=UGT72B1 PE=1 SV=1}	{pda:103708237; K08237 E2.4.1.218 hydroquinone glucosyltransferase 2.4.1.218 -}	{At4g01070; KOG1192 UDP-glucuronosyl and UDP-glucosyl transferase GC Carbohydrate transport and metabolism ; Energy production and conversion ;}
transcript_HQ_LoMix_transcript29243/f2p0/1104	430.779	4198.4	-3.2848	2.83e-22	2.25e-20	19.6488	down		{KF573580.1; Lilium hybrid cultivar Sorbonne LS-ZJU43 microsatellite sequence}	{PF03847:Transcription initiation factor TFIID subunit A PF05132:RNA polymerase III RPC4 PF00125:Core histone H2A/H2B/H3/H4}	{GO:0005666; DNA-directed RNA polymerase III complex; cellular_component GO:0003677; DNA binding; molecular_function GO:0006383; transcription from RNA polymerase III promoter; biological_process GO:0005669; transcription factor TFIID complex; cellular_component GO:0003899; DNA-directed RNA polymerase activity; molecular_function GO:0006352; transcription initiation, DNA-dependent; biological_pro…	{sp|Q1S9I9|H2B1_MEDTR; Probable histone H2B.1 OS=Medicago truncatula PE=3 SV=3}	{jcu:105628000; K11252 H2B histone H2B - ko05203; Human Diseases; Cancers: Overview; Viral carcinogenesis | ko05322; Human Diseases; Immune diseases; Systemic lupus erythematosus | ko05034; Human Diseases; Substance dependence; Alcoholism}	{At1g07790; KOG1744 Histone H2B B Chromatin structure and dynamics ;}
transcript_HQ_LoMix_transcript6736/f2p0/2844	267.167	2236	-3.0651	2.9e-22	2.29e-20	19.6398	down		{XM_012227804.1; PREDICTED: Jatropha curcas auxin response factor 18 (LOC105642833), mRNA}	{PF02362:B3 DNA binding domain PF06507:Auxin response factor}	{GO:0005634; nucleus; cellular_component GO:0009725; response to hormone stimulus; biological_process GO:0003677; DNA binding; molecular_function GO:0006355; regulation of transcription, DNA-dependent; biological_process}	{sp|Q9XED8|ARFI_ARATH; Auxin response factor 9 OS=Arabidopsis thaliana GN=ARF9 PE=1 SV=1}	{egu:105040924; - - - - -}	{NA}
transcript_HQ_LoMix_transcript5013/f7p0/3052	3962.64	426.88	3.2146	3.15e-22	2.48e-20	19.6058	up		{XM_010916873.2; PREDICTED: Elaeis guineensis aminopeptidase M1 (LOC105040383), mRNA}	{PF01433:Peptidase family M1}	{GO:0008270; zinc ion binding; molecular_function GO:0008237; metallopeptidase activity; molecular_function}	{sp|Q8VZH2|APM1_ARATH; Aminopeptidase M1 OS=Arabidopsis thaliana GN=APM1 PE=1 SV=1}	{egu:105040383; K08776 NPEPPS puromycin-sensitive aminopeptidase 3.4.11.- -}	{At4g33090; KOG1046 Puromycin-sensitive aminopeptidase and related aminopeptidases EO Amino acid transport and metabolism ; Posttranslational modification, protein turnover, chaperones ;}
transcript_HQ_LoMix_transcript29719/f3p0/1066	1189.38	123.024	3.2732	3.6e-22	2.82e-20	19.5497	up		{XM_008785603.2; PREDICTED: Phoenix dactylifera dihydroflavonol-4-reductase-like (LOC103702949), mRNA}	{PF01370:NAD dependent epimerase/dehydratase family PF01073:3-beta hydroxysteroid dehydrogenase/isomerase family}	{GO:0055114; oxidation-reduction process; biological_process GO:0050662; coenzyme binding; molecular_function GO:0006694; steroid biosynthetic process; biological_process GO:0016616; oxidoreductase activity, acting on the CH-OH group of donors, NAD or NADP as acceptor; molecular_function GO:0003824; NA GO:0003854; 3-beta-hydroxy-delta5-steroid dehydrogenase activity; molecular_function}	{sp|Q7PCC4|ANRCH_VITVI; Anthocyanidin reductase ((2S)-flavan-3-ol-forming) OS=Vitis vinifera GN=ANR PE=1 SV=1}	{pda:103702949; - - - - -}	{At1g61720; KOG1502 Flavonol reductase/cinnamoyl-CoA reductase V Defense mechanisms ;}
transcript_HQ_LoMix_transcript4866/f2p0/3174	12.516	392.358	-4.9703	3.81e-22	2.97e-20	19.5277	down		{KT376489.1; Lilium distichum chloroplast, complete genome}	{PF05758:Ycf1}	{GO:0016021; integral to membrane; cellular_component}	{sp|A6MMQ5|TI214_DIOEL; Protein TIC 214 OS=Dioscorea elephantipes GN=TIC214 PE=3 SV=1}	{pmum:103323769; - - - - -}	{NA}
transcript_HQ_LoMix_transcript26927/f2p0/1280	137.11	3054.31	-4.4774	4.5e-22	3.49e-20	19.4567	down		{XM_010262971.2; PREDICTED: Nelumbo nucifera protein SCO1 homolog 2, mitochondrial (LOC104600128), transcript variant X2, mRNA}	{PF00578:AhpC/TSA family}	{GO:0016209; NA GO:0016491; oxidoreductase activity; molecular_function GO:0055114; oxidation-reduction process; biological_process}	{sp|Q8LAL0|SCO12_ARATH; Protein SCO1 homolog 2, mitochondrial OS=Arabidopsis thaliana GN=HCC2 PE=2 SV=1}	{nnu:104600128; K07152 SCO1_2 protein SCO1/2 - -}	{At4g39740; KOG2792 Putative cytochrome C oxidase assembly protein C Energy production and conversion ;}
transcript_HQ_LoMix_transcript17732/f2p0/1827	11951.2	905.128	3.7229	4.8e-22	3.7e-20	19.4314	up		{NA}	{NA}	{NA}	{NA}	{NA}	{NA}
transcript_HQ_LoMix_transcript17694/f2p0/1852	188.915	1618.78	-3.0991	7.39e-22	5.68e-20	19.2454	down		{XM_017842469.1; PREDICTED: Phoenix dactylifera F-box/LRR-repeat protein 17-like (LOC103705978), transcript variant X2, mRNA}	{PF00646:F-box domain PF12937:F-box-like}	{GO:0005515; protein binding; molecular_function}	{sp|Q8W104|FBL17_ARATH; F-box/LRR-repeat protein 17 OS=Arabidopsis thaliana GN=FBL17 PE=1 SV=1}	{pda:103704535; - - - - -}	{NA}
transcript_HQ_LoMix_transcript33627/f4p0/671	507.387	5017.87	-3.3059	7.83e-22	5.99e-20	19.2227	down		{LN906614.1; Lilium davidii var. unicolor partial mRNA for H2A.W.3 (histone gene)}	{PF00125:Core histone H2A/H2B/H3/H4}	{GO:0003677; DNA binding; molecular_function}	{sp|Q75L11|H2A6_ORYSJ; Probable histone H2A.6 OS=Oryza sativa subsp. japonica GN=Os05g0113900 PE=2 SV=2}	{sot:102587010; K11251 H2A histone H2A - ko05322; Human Diseases; Immune diseases; Systemic lupus erythematosus | ko05034; Human Diseases; Substance dependence; Alcoholism}	{At5g02560; KOG1756 Histone 2A B Chromatin structure and dynamics ;}
transcript_HQ_LoMix_transcript9723/f5p0/2435	396.971	4490.2	-3.4997	8.42e-22	6.41e-20	19.1929	down		{XM_010912086.2; PREDICTED: Elaeis guineensis protein NSP-INTERACTING KINASE 3-like (LOC105036317), mRNA}	{PF13516:Leucine Rich repeat PF00069:Protein kinase domain PF13855:Leucine rich repeat PF07714:Protein tyrosine kinase PF00560:Leucine Rich Repeat}	{GO:0006468; protein phosphorylation; biological_process GO:0004672; protein kinase activity; molecular_function GO:0005524; ATP binding; molecular_function GO:0005515; protein binding; molecular_function}	{sp|Q93ZS4|NIK3_ARATH; Protein NSP-INTERACTING KINASE 3 OS=Arabidopsis thaliana GN=NIK3 PE=1 SV=1}	{nnu:104593152; - - - - -}	{NA}
transcript_HQ_LoMix_transcript30844/f8p0/928	33.26	967.57	-4.8625	8.67e-22	6.58e-20	19.182	down		{XM_008809408.1; PREDICTED: Phoenix dactylifera thaumatin-like protein (LOC103719925), mRNA}	{NA}	{NA}	{sp|P50699|TLPH_ARATH; Thaumatin-like protein OS=Arabidopsis thaliana GN=At1g18250 PE=2 SV=2}	{nnu:104600952; - - - - -}	{NA}
transcript_HQ_LoMix_transcript7314/f2p0/2780	2178.58	267.432	3.0261	1.09e-21	8.27e-20	19.0827	up		{XM_008811992.1; PREDICTED: Phoenix dactylifera peroxisomal fatty acid beta-oxidation multifunctional protein MFP2 (LOC103721688), mRNA}	{PF00070:Pyridine nucleotide-disulphide oxidoreductase PF02737:3-hydroxyacyl-CoA dehydrogenase, NAD binding domain PF00378:Enoyl-CoA hydratase/isomerase PF16113:Enoyl-CoA hydratase/isomerase PF00725:3-hydroxyacyl-CoA dehydrogenase, C-terminal domain PF07992:Pyridine nucleotide-disulphide oxidoreductase}	{GO:0008152; NA GO:0016491; oxidoreductase activity; molecular_function GO:0055114; oxidation-reduction process; biological_process GO:0003857; 3-hydroxyacyl-CoA dehydrogenase activity; molecular_function GO:0003860; 3-hydroxyisobutyryl-CoA hydrolase activity; molecular_function GO:0003824; NA GO:0006631; fatty acid metabolic process; biological_process}	{sp|Q39659|MFPA_CUCSA; Glyoxysomal fatty acid beta-oxidation multifunctional protein MFP-a OS=Cucumis sativus PE=1 SV=1}	{obr:102715892; K10527 MFP2 enoyl-CoA hydratase/3-hydroxyacyl-CoA dehydrogenase [EC:4.2.1.17 1.1.1.35 1.1.1.211] 4.2.1.17,1.1.1.35,1.1.1.211 ko01212; Metabolism; Global and overview maps; Fatty acid metabolism | ko00071; Metabolism; Lipid metabolism; Fatty acid degradation | ko00592; Metabolism; Lipid metabolism; alpha-Linolenic acid metabolism}	{At3g06860; KOG1683 Hydroxyacyl-CoA dehydrogenase/enoyl-CoA hydratase I Lipid transport and metabolism ;}
transcript_HQ_LoMix_transcript24862/f2p0/1400	313.01	4791.54	-3.9362	1.93e-21	1.45e-19	18.8388	down		{XM_010932757.2; PREDICTED: Elaeis guineensis coiled-coil domain-containing protein R3HCC1L (LOC105052060), mRNA}	{PF10309:Protein of unknown function (DUF2414) PF08675:RNA binding domain}	{GO:0005737; cytoplasm; cellular_component GO:0000340; RNA 7-methylguanosine cap binding; molecular_function GO:0004535; poly(A)-specific ribonuclease activity; molecular_function GO:0005634; nucleus; cellular_component GO:0003729; mRNA binding; molecular_function GO:0003723; RNA binding; molecular_function GO:0006402; mRNA catabolic process; biological_process GO:0046872; metal ion binding; mole…	{sp|Q8BJM3|R3HCL_MOUSE; Coiled-coil domain-containing protein R3HCC1L OS=Mus musculus GN=R3hcc1l PE=1 SV=1}	{mus:103968370; - - - - -}	{7292295; KOG4483 Uncharacterized conserved protein S Function unknown ;}
transcript_HQ_LoMix_transcript2072/f3p0/3769	21.2986	1323.89	-5.9579	2.12e-21	1.58e-19	18.8003	down		{XM_008802853.2; PREDICTED: Phoenix dactylifera uncharacterized LOC103715277 (LOC103715277), transcript variant X2, mRNA}	{PF00910:RNA helicase PF06068:TIP49 C-terminus PF00004:ATPase family associated with various cellular activities (AAA) PF05496:Holliday junction DNA helicase ruvB N-terminus PF07728:AAA domain (dynein-related subfamily) PF07724:AAA domain (Cdc48 subfamily) PF02562:PhoH-like protein PF00158:Sigma-54 interaction domain PF01695:IstB-like ATP binding protein PF02367:Threonylcarbamoyl adenosine biosyn…	{GO:0008134; transcription factor binding; molecular_function GO:0006310; DNA recombination; biological_process GO:0006281; DNA repair; biological_process GO:0003723; RNA binding; molecular_function GO:0005524; ATP binding; molecular_function GO:0003724; RNA helicase activity; molecular_function GO:0003678; DNA helicase activity; molecular_function GO:0009378; four-way junction helicase activity;…	{sp|B2RYN7|SPAST_RAT; Spastin OS=Rattus norvegicus GN=Spast PE=1 SV=1}	{egu:105045286; - - - - -}	{At1g02890_2; KOG0737 AAA+-type ATPase O Posttranslational modification, protein turnover, chaperones ;}
transcript_HQ_LoMix_transcript26901/f5p0/1209	19.1163	440.498	-4.5263	2.45e-21	1.83e-19	18.7385	down		{KT376489.1; Lilium distichum chloroplast, complete genome}	{NA}	{NA}	{sp|Q06H14|PSBK_DRIGR; Photosystem II reaction center protein K OS=Drimys granadensis GN=psbK PE=3 SV=1}	{lja:Ljclg3v0000530.1; K02712 psbK photosystem II PsbK protein - ko00195; Metabolism; Energy metabolism; Photosynthesis}	{NA}
transcript_HQ_LoMix_transcript771/f16p0/4479	2143.95	99023	-5.5294	2.92e-21	2.16e-19	18.665	down		{KT376489.1; Lilium distichum chloroplast, complete genome}	{NA}	{NA}	{sp|Q49KT9|YCF68_EUCGG; Uncharacterized protein ycf68 OS=Eucalyptus globulus subsp. globulus GN=ycf68-1 PE=3 SV=1}	{mtr:MTR_0002s0250; - - - - -}	{NA}
transcript_HQ_LoMix_transcript22412/f2p0/1556	2969.63	356.778	3.0572	3.05e-21	2.25e-19	18.6473	up		{NA}	{PF09177:Syntaxin 6, N-terminal}	{GO:0016020; membrane; cellular_component GO:0048193; Golgi vesicle transport; biological_process}	{sp|Q946Y7|SYP61_ARATH; Syntaxin-61 OS=Arabidopsis thaliana GN=SYP61 PE=1 SV=1}	{pda:103701560; - - - - -}	{NA}
transcript_HQ_LoMix_transcript34613/f3p0/516	242.207	1940.36	-3.002	4.25e-21	3.12e-19	18.5052	down		{FP100423.1; Phyllostachys edulis cDNA clone: bphyst002n22, full insert sequence}	{PF15630:CENP-S protein PF02969:TATA box binding protein associated factor (TAF) PF02291:Transcription initiation factor IID, 31kD subunit PF00125:Core histone H2A/H2B/H3/H4}	{GO:0003677; DNA binding; molecular_function GO:0071821; FANCM-MHF complex; cellular_component GO:0006352; transcription initiation, DNA-dependent; biological_process}	{sp|P0CG89|H4_SOYBN; Histone H4 OS=Glycine max PE=3 SV=1}	{pxb:103948927; K11254 H4 histone H4 - ko05203; Human Diseases; Cancers: Overview; Viral carcinogenesis | ko05322; Human Diseases; Immune diseases; Systemic lupus erythematosus | ko05034; Human Diseases; Substance dependence; Alcoholism}	{At1g07820; KOG3467 Histone H4 B Chromatin structure and dynamics ;}
transcript_HQ_LoMix_transcript19227/f4p0/1731	2008.32	257.098	2.9656	4.98e-21	3.65e-19	18.4383	up		{XM_010929957.2; PREDICTED: Elaeis guineensis homeobox protein knotted-1-like 13 (LOC105050088), transcript variant X2, mRNA}	{PF03791:KNOX2 domain PF03790:KNOX1 domain PF03789:ELK domain PF00046:Homeobox domain PF05920:Homeobox KN domain}	{GO:0005634; nucleus; cellular_component GO:0003677; DNA binding; molecular_function GO:0006355; regulation of transcription, DNA-dependent; biological_process}	{sp|Q0J6N4|KNOSD_ORYSJ; Homeobox protein knotted-1-like 13 OS=Oryza sativa subsp. japonica GN=OSH45 PE=2 SV=2}	{mus:104000132; - - - - -}	{At5g25220; KOG0773 Transcription factor MEIS1 and related HOX domain proteins K Transcription ;}
transcript_HQ_LoMix_transcript9114/f3p0/2521	8.21649	321.823	-5.2916	6.16e-21	4.49e-19	18.3479	down		{KT376489.1; Lilium distichum chloroplast, complete genome}	{PF13656:RNA polymerase Rpb3/Rpb11 dimerisation domain}	{GO:0046983; protein dimerization activity; molecular_function GO:0006351; transcription, DNA-dependent; biological_process}	{sp|A6MMN2|CLPP_DIOEL; ATP-dependent Clp protease proteolytic subunit OS=Dioscorea elephantipes GN=clpP PE=3 SV=1}	{eus:EUTSA_v10011843mg; K02992 RP-S7, MRPS7, rpsG small subunit ribosomal protein S7 - ko03010; Genetic Information Processing; Translation; Ribosome}	{AtCh047; KOG0840 ATP-dependent Clp protease, proteolytic subunit O Posttranslational modification, protein turnover, chaperones ;}
transcript_HQ_LoMix_transcript25807/f3p0/1341	11383	374.597	4.9254	8.7e-21	6.32e-19	18.1994	up		{NA}	{PF03171:2OG-Fe(II) oxygenase superfamily}	{GO:0055114; oxidation-reduction process; biological_process GO:0016491; oxidoreductase activity; molecular_function}	{sp|Q84MB3|ACCH1_ARATH; 1-aminocyclopropane-1-carboxylate oxidase homolog 1 OS=Arabidopsis thaliana GN=At1g06620 PE=2 SV=1}	{cann:107854980; - - - - -}	{At1g06620; KOG0143 Iron/ascorbate family oxidoreductases QR Secondary metabolites biosynthesis, transport and catabolism ; General function prediction only ;}
transcript_HQ_LoMix_transcript13749/f2p0/2133	385.728	14.2331	4.7603	1.17e-20	8.47e-19	18.0721	up		{XM_009396191.2; PREDICTED: Musa acuminata subsp. malaccensis vacuolar cation/proton exchanger 1a-like (LOC103979928), transcript variant X3, mRNA}	{PF01699:Sodium/calcium exchanger protein}	{GO:0016021; integral to membrane; cellular_component GO:0055085; transmembrane transport; biological_process}	{sp|Q769E5|CAX1A_ORYSJ; Vacuolar cation/proton exchanger 1a OS=Oryza sativa subsp. japonica GN=CAX1a PE=1 SV=1}	{egr:104418515; K07300 chaA, CAX Ca2+:H+ antiporter - -}	{At3g51860; KOG1397 Ca2+/H+ antiporter VCX1 and related proteins P Inorganic ion transport and metabolism ;}
transcript_HQ_LoMix_transcript19565/f2p0/1725	205.274	1769.87	-3.108	1.32e-20	9.49e-19	18.0226	down		{XM_008803594.1; PREDICTED: Phoenix dactylifera vegetative incompatibility protein HET-E-1-like (LOC103715831), mRNA}	{PF00400:WD domain, G-beta repeat}	{GO:0005515; protein binding; molecular_function}	{sp|O48716|JGB_ARATH; Protein JINGUBANG OS=Arabidopsis thaliana GN=JGB PE=1 SV=1}	{nnu:104595826; - - - - -}	{At2g26490; KOG4155 FOG: WD40 repeat R General function prediction only ;}
transcript_HQ_LoMix_transcript6974/f5p0/2809	21328.6	1436.01	3.8927	2.01e-20	1.44e-18	17.8423	up		{KF982842.1; Lilium davidii var. unicolor sucrose synthase (SuSy1) mRNA, complete cds}	{PF00862:Sucrose synthase}	{GO:0016157; sucrose synthase activity; molecular_function GO:0005985; sucrose metabolic process; biological_process}	{sp|Q41608|SUS1_TULGE; Sucrose synthase 1 OS=Tulipa gesneriana PE=2 SV=1}	{pda:103702434; K00695 E2.4.1.13 sucrose synthase 2.4.1.13 ko00500; Metabolism; Carbohydrate metabolism; Starch and sucrose metabolism}	{At3g43190; KOG0853 Glycosyltransferase M Cell wall/membrane/envelope biogenesis ;}
transcript_HQ_LoMix_transcript11898/f2p0/2286	3359.72	417.913	3.0071	2.27e-20	1.62e-18	17.7905	up		{XM_010943941.2; PREDICTED: Elaeis guineensis transcription factor bHLH49-like (LOC105060292), transcript variant X1, mRNA}	{PF00010:Helix-loop-helix DNA-binding domain}	{GO:0046983; protein dimerization activity; molecular_function}	{sp|Q9CAA9|BH049_ARATH; Transcription factor bHLH49 OS=Arabidopsis thaliana GN=BHLH49 PE=1 SV=1}	{pda:103706599; - - - - -}	{NA}
transcript_HQ_LoMix_transcript26525/f3p0/1282	510.452	4290.33	-3.0712	2.55e-20	1.81e-18	17.7419	down		{XM_018123735.1; PREDICTED: Theobroma cacao uncharacterized LOC18595252 (LOC18595252), transcript variant X1, mRNA}	{PF13176:Tetratricopeptide repeat PF01374:Glycosyl hydrolase family 46 PF13181:Tetratricopeptide repeat PF00515:Tetratricopeptide repeat}	{GO:0005576; NA GO:0016977; chitosanase activity; molecular_function GO:0005515; protein binding; molecular_function GO:0005975; carbohydrate metabolic process; biological_process}	{NA}	{nnu:104592449; - - - - -}	{NA}
transcript_HQ_LoMix_transcript21230/f3p0/1621	880.347	9346.52	-3.4083	2.81e-20	1.98e-18	17.7028	down		{NA}	{PF02458:Transferase family}	{GO:0016747; transferase activity, transferring acyl groups other than amino-acyl groups; molecular_function}	{sp|Q0DKA5|AT7_ORYSJ; Acyl transferase 7 OS=Oryza sativa subsp. japonica GN=AT7 PE=2 SV=1}	{pda:103704519; - - - - -}	{NA}
transcript_HQ_LoMix_transcript8282/f2p0/2669	959.181	101.326	3.2428	2.81e-20	1.98e-18	17.7028	up		{NA}	{PF00860:Permease family}	{GO:0005215; NA GO:0006810; transport; biological_process GO:0016020; membrane; cellular_component GO:0055085; transmembrane transport; biological_process}	{sp|Q6SZ87|NAT11_ARATH; Nucleobase-ascorbate transporter 11 OS=Arabidopsis thaliana GN=NAT11 PE=2 SV=1}	{pda:103704655; K14611 SLC23A1_2, SVCT1_2 solute carrier family 23 (nucleobase transporter), member 1/2 - -}	{At4g38050; KOG1292 Xanthine/uracil transporters F Nucleotide transport and metabolism ;}
transcript_HQ_LoMix_transcript15638/f6p0/1959	377.141	2924.78	-2.9552	2.88e-20	2.02e-18	17.6948	down		{NA}	{NA}	{NA}	{NA}	{egu:105042851; - - - - -}	{NA}
transcript_HQ_LoMix_transcript34166/f3p0/604	12478	935.001	3.7383	3.22e-20	2.25e-18	17.6481	up		{DQ019449.1; Lilium longiflorum clone LP01 cystatin-like mRNA, partial sequence}	{PF16845:Aspartic acid proteinase inhibitor PF00031:Cystatin domain}	{GO:0004869; cysteine-type endopeptidase inhibitor activity; molecular_function}	{sp|A2XS65|CYT10_ORYSI; Cysteine proteinase inhibitor 10 OS=Oryza sativa subsp. indica GN=OsI_014908 PE=3 SV=2}	{ini:109175195; - - - - -}	{NA}
transcript_HQ_LoMix_transcript18559/f8p0/1778	638.37	5718.99	-3.1633	3.28e-20	2.28e-18	17.6419	down		{NA}	{PF03131:bZIP Maf transcription factor PF07716:Basic region leucine zipper PF00170:bZIP transcription factor}	{GO:0003677; DNA binding; molecular_function GO:0006355; regulation of transcription, DNA-dependent; biological_process GO:0005634; nucleus; cellular_component GO:0003700; sequence-specific DNA binding transcription factor activity; molecular_function GO:0043565; sequence-specific DNA binding; molecular_function}	{sp|Q6S4P4|RF2B_ORYSJ; Transcription factor RF2b OS=Oryza sativa subsp. japonica GN=RF2b PE=1 SV=2}	{pda:103707739; - - - - -}	{NA}
transcript_HQ_LoMix_transcript29884/f2p0/1053	7.68248	306.135	-5.3165	3.79e-20	2.63e-18	17.5807	down		{NA}	{PF06466:PCAF (P300/CBP-associated factor) N-terminal domain PF12242:NAD(P)H binding domain of trans-2-enoyl-CoA reductase PF00403:Heavy-metal-associated domain}	{GO:0016491; oxidoreductase activity; molecular_function GO:0030001; metal ion transport; biological_process GO:0055114; oxidation-reduction process; biological_process GO:0004402; histone acetyltransferase activity; molecular_function GO:0046872; metal ion binding; molecular_function GO:0006355; regulation of transcription, DNA-dependent; biological_process GO:0005634; nucleus; cellular_componen…	{sp|Q58FZ0|NAKR2_ARATH; Protein SODIUM POTASSIUM ROOT DEFECTIVE 2 OS=Arabidopsis thaliana GN=NAKR2 PE=2 SV=1}	{pda:103711236; - - - - -}	{At5g02600; KOG1603 Copper chaperone P Inorganic ion transport and metabolism ;}
transcript_HQ_LoMix_transcript14061/f4p0/2077	4982.78	578.385	3.1069	3.84e-20	2.65e-18	17.5762	up		{XM_008815410.2; PREDICTED: Phoenix dactylifera uncharacterized protein At1g04910-like (LOC103724218), transcript variant X2, mRNA}	{PF01776:Ribosomal L22e protein family}	{GO:0003735; structural constituent of ribosome; molecular_function GO:0005840; ribosome; cellular_component GO:0005622; intracellular; cellular_component GO:0006412; translation; biological_process}	{sp|Q8W486|Y1491_ARATH; Uncharacterized protein At1g04910 OS=Arabidopsis thaliana GN=At1g04910 PE=2 SV=1}	{egu:105042640; - - - - -}	{NA}
transcript_HQ_LoMix_transcript16504/f2p0/1913	305.109	2261	-2.8896	4.61e-20	3.17e-18	17.4994	down		{XM_010921862.2; PREDICTED: Elaeis guineensis anti-sigma-I factor RsgI6 (LOC105044067), mRNA}	{PF00331:Glycosyl hydrolase family 10}	{GO:0004553; hydrolase activity, hydrolyzing O-glycosyl compounds; molecular_function GO:0005975; carbohydrate metabolic process; biological_process}	{sp|A3DH97|RSGI6_CLOTH; Anti-sigma-I factor RsgI6 OS=Clostridium thermocellum (strain ATCC 27405 / DSM 1237 / NBRC 103400 / NCIMB 10682 / NRRL B-4536 / VPI 7372) GN=rsgI6 PE=1 SV=1}	{egu:105044067; - - - - -}	{NA}
transcript_HQ_LoMix_transcript24147/f3p0/1450	1302.09	60.4917	4.4279	4.63e-20	3.17e-18	17.4987	up		{NM_001158513.1; Zea mays ACR8 (LOC100285622), mRNA}	{PF13291:ACT domain PF01842:ACT domain}	{GO:0016597; amino acid binding; molecular_function GO:0008152; NA}	{sp|Q9LNA5|ACR8_ARATH; ACT domain-containing protein ACR8 OS=Arabidopsis thaliana GN=ACR8 PE=2 SV=1}	{pda:103708225; - - - - -}	{NA}
transcript_HQ_LoMix_transcript21702/f3p0/1625	2.00545	225.889	-6.8155	4.97e-20	3.39e-18	17.4699	down		{XM_008778490.2; PREDICTED: Phoenix dactylifera uncharacterized LOC103696776 (LOC103696776), mRNA}	{PF00096:Zinc finger, C2H2 type}	{GO:0046872; metal ion binding; molecular_function}	{NA}	{egu:105050187; - - - - -}	{NA}
transcript_HQ_LoMix_transcript12757/f2p0/2203	323.447	9.12449	5.1476	5.11e-20	3.47e-18	17.4593	up		{XM_008809712.2; PREDICTED: Phoenix dactylifera pectin acetylesterase 10-like (LOC103720137), transcript variant X1, mRNA}	{PF03283:Pectinacetylesterase}	{GO:0016787; hydrolase activity; molecular_function}	{sp|Q66GM8|PAE10_ARATH; Pectin acetylesterase 10 OS=Arabidopsis thaliana GN=PAE10 PE=2 SV=1}	{gmx:100782401; K19882 NOTUM O-palmitoleoyl-L-serine hydrolase 3.1.1.98 ko04310; Environmental Information Processing; Signal transduction; Wnt signaling pathway}	{At5g26665; KOG4287 Pectin acetylesterase and similar proteins M Cell wall/membrane/envelope biogenesis ;}
transcript_HQ_LoMix_transcript25649/f2p0/1345	67.2691	743.334	-3.466	5.29e-20	3.58e-18	17.4465	down		{XM_008785689.2; PREDICTED: Phoenix dactylifera uncharacterized protein HI_0077 (LOC103703007), mRNA}	{NA}	{NA}	{sp|P43935|Y077_HAEIN; Uncharacterized protein HI_0077 OS=Haemophilus influenzae (strain ATCC 51907 / DSM 11121 / KW20 / Rd) GN=HI_0077 PE=4 SV=1}	{pda:103703007; - - - - -}	{NA}
transcript_HQ_LoMix_transcript13147/f4p0/2155	1741.57	236.917	2.8779	8.12e-20	5.47e-18	17.2617	up		{XM_010923830.2; PREDICTED: Elaeis guineensis alpha-L-arabinofuranosidase 1-like (LOC105045517), transcript variant X5, mRNA}	{PF06964:Alpha-L-arabinofuranosidase C-terminal domain PF03422:Carbohydrate binding module (family 6)}	{GO:0030246; carbohydrate binding; molecular_function GO:0046556; alpha-N-arabinofuranosidase activity; molecular_function GO:0046373; L-arabinose metabolic process; biological_process}	{sp|Q9SG80|ASD1_ARATH; Alpha-L-arabinofuranosidase 1 OS=Arabidopsis thaliana GN=ASD1 PE=1 SV=1}	{egu:105045517; K01209 abfA alpha-N-arabinofuranosidase 3.2.1.55 ko00520; Metabolism; Carbohydrate metabolism; Amino sugar and nucleotide sugar metabolism}	{NA}
transcript_HQ_LoMix_transcript12808/f3p0/2199	8029.66	833.044	3.2689	8.32e-20	5.58e-18	17.2533	up		{NA}	{NA}	{NA}	{NA}	{NA}	{NA}
transcript_HQ_LoMix_transcript12122/f2p0/2262	16.4558	1258.75	-6.2573	9.02e-20	6.03e-18	17.2196	down		{NA}	{PF00560:Leucine Rich Repeat PF13855:Leucine rich repeat PF07714:Protein tyrosine kinase PF00069:Protein kinase domain PF13516:Leucine Rich repeat}	{GO:0005524; ATP binding; molecular_function GO:0004672; protein kinase activity; molecular_function GO:0005515; protein binding; molecular_function GO:0006468; protein phosphorylation; biological_process}	{sp|Q9C9N5|Y1668_ARATH; Probable inactive leucine-rich repeat receptor-like protein kinase At1g66830 OS=Arabidopsis thaliana GN=At1g66830 PE=2 SV=1}	{egu:105039021; - - - - -}	{NA}
transcript_HQ_LoMix_transcript11790/f13p0/2249	254.666	1837.43	-2.851	9.17e-20	6.1e-18	17.2143	down		{XM_008804473.2; PREDICTED: Phoenix dactylifera serine/threonine-protein kinase D6PK-like (LOC103716465), mRNA}	{PF06293:Lipopolysaccharide kinase (Kdo/WaaP) family PF13885:Keratin, high sulfur B2 protein PF00069:Protein kinase domain PF07714:Protein tyrosine kinase}	{GO:0006468; protein phosphorylation; biological_process GO:0045095; keratin filament; cellular_component GO:0004672; protein kinase activity; molecular_function GO:0016773; phosphotransferase activity, alcohol group as acceptor; molecular_function GO:0016020; membrane; cellular_component GO:0005524; ATP binding; molecular_function}	{sp|Q39183|D6KL2_ARATH; Serine/threonine-protein kinase D6PKL2 OS=Arabidopsis thaliana GN=D6PKL2 PE=1 SV=1}	{pda:103708717; - - - - -}	{At5g47750; KOG0610 Putative serine/threonine protein kinase R General function prediction only ;}
transcript_HQ_LoMix_transcript26174/f17p0/1271	509.115	4112.74	-3.014	9.62e-20	6.38e-18	17.1952	down		{NA}	{NA}	{NA}	{sp|Q6NMJ2|OLE96_ARATH; Pollen-specific protein-like At4g18596 OS=Arabidopsis thaliana GN=At4g18596 PE=2 SV=1}	{pda:103708107; - - - - -}	{NA}
transcript_HQ_LoMix_transcript18663/f2p0/1790	9557.16	934.072	3.355	9.91e-20	6.55e-18	17.1838	up		{XM_006663088.2; PREDICTED: Oryza brachyantha uncharacterized LOC102710448 (LOC102710448), mRNA}	{PF07224:Chlorophyllase PF02450:Lecithin:cholesterol acyltransferase PF07819:PGAP1-like protein}	{GO:0047746; chlorophyllase activity; molecular_function GO:0006629; lipid metabolic process; biological_process GO:0015996; chlorophyll catabolic process; biological_process GO:0008374; O-acyltransferase activity; molecular_function GO:0016788; hydrolase activity, acting on ester bonds; molecular_function}	{NA}	{egu:105042326; - - - - -}	{NA}
transcript_HQ_LoMix_transcript31489/f2p0/886	52.0406	1121.59	-4.4298	1.11e-19	7.3e-18	17.1366	down		{NA}	{PF02069:Prokaryotic metallothionein}	{GO:0046872; metal ion binding; molecular_function}	{NA}	{sita:101777328; - - - - -}	{NA}
transcript_HQ_LoMix_transcript21656/f2p0/1619	2.63354	232.344	-6.4631	1.34e-19	8.8e-18	17.0553	down		{XM_008778490.2; PREDICTED: Phoenix dactylifera uncharacterized LOC103696776 (LOC103696776), mRNA}	{PF00096:Zinc finger, C2H2 type}	{GO:0046872; metal ion binding; molecular_function}	{NA}	{egu:105050187; - - - - -}	{NA}
transcript_HQ_LoMix_transcript5466/f2p0/3051	29.9931	1635.29	-5.7688	1.4e-19	9.14e-18	17.0391	down		{NA}	{PF02538:Hydantoinase B/oxoprolinase PF00810:ER lumen protein retaining receptor}	{GO:0046923; ER retention sequence binding; molecular_function GO:0016021; integral to membrane; cellular_component GO:0003824; NA GO:0006621; protein retention in ER lumen; biological_process}	{sp|Q9LKH3|SUT1_ORYSI; Sucrose transport protein SUT1 OS=Oryza sativa subsp. indica GN=SUT1 PE=3 SV=1}	{mus:103969807; K15378 SLC45A1_2_4 solute carrier family 45, member 1/2/4 - -}	{At2g02860; KOG0637 Sucrose transporter and related proteins G Carbohydrate transport and metabolism ;}
transcript_HQ_LoMix_transcript18186/f2p0/1834	1437.44	19196.9	-3.7393	1.45e-19	9.41e-18	17.0265	down		{XM_009382844.2; PREDICTED: Musa acuminata subsp. malaccensis beta-glucuronosyltransferase GlcAT14B-like (LOC103969345), mRNA}	{PF02485:Core-2/I-Branching enzyme}	{GO:0008375; acetylglucosaminyltransferase activity; molecular_function GO:0016020; membrane; cellular_component}	{sp|Q9FLD7|GT14A_ARATH; Beta-glucuronosyltransferase GlcAT14A OS=Arabidopsis thaliana GN=GLCAT14A PE=2 SV=1}	{pda:103703724; K20891 GLCAT14 beta-glucuronosyltransferase 2.4.1.- -}	{At5g39990; KOG0799 Branching enzyme G Carbohydrate transport and metabolism ;}
transcript_HQ_LoMix_transcript33942/f17p0/609	237.635	1730.2	-2.8641	1.52e-19	9.86e-18	17.0059	down		{LN906626.1; Lilium davidii var. unicolor mRNA for H3.3 (histone gene)}	{PF00125:Core histone H2A/H2B/H3/H4 PF02291:Transcription initiation factor IID, 31kD subunit PF15715:PCNA-associated factor PF15630:CENP-S protein}	{GO:0006352; transcription initiation, DNA-dependent; biological_process GO:0051726; regulation of cell cycle; biological_process GO:0006974; response to DNA damage stimulus; biological_process GO:0071821; FANCM-MHF complex; cellular_component GO:0003677; DNA binding; molecular_function}	{sp|P69244|H33_MEDSA; Histone H3.3 OS=Medicago sativa PE=1 SV=2}	{crb:CARUB_v10005990mg; K11253 H3 histone H3 - ko05202; Human Diseases; Cancers: Overview; Transcriptional misregulation in cancer | ko05322; Human Diseases; Immune diseases; Systemic lupus erythematosus | ko05034; Human Diseases; Substance dependence; Alcoholism}	{At4g40040; KOG1745 Histones H3 and H4 B Chromatin structure and dynamics ;}
transcript_HQ_LoMix_transcript30430/f9p0/1007	1363.12	182.498	2.901	2.34e-19	1.51e-17	16.8217	up		{XM_009402980.2; PREDICTED: Musa acuminata subsp. malaccensis uncharacterized LOC103985321 (LOC103985321), mRNA}	{NA}	{NA}	{NA}	{egu:105043913; - - - - -}	{NA}
transcript_HQ_LoMix_transcript28613/f3p0/1167	622.827	50.5087	3.6242	2.79e-19	1.79e-17	16.7461	up		{XM_004953457.2; PREDICTED: Setaria italica uncharacterized LOC101784225 (LOC101784225), mRNA}	{NA}	{NA}	{NA}	{var:108319199; - - - - -}	{NA}
transcript_HQ_LoMix_transcript19456/f10p0/1716	7271.4	812.694	3.1614	3.2e-19	2.05e-17	16.6886	up		{XM_010927816.2; PREDICTED: Elaeis guineensis mannan endo-1,4-beta-mannosidase 1 (LOC105048497), mRNA}	{PF00150:Cellulase (glycosyl hydrolase family 5)}	{GO:0005975; carbohydrate metabolic process; biological_process GO:0004553; hydrolase activity, hydrolyzing O-glycosyl compounds; molecular_function}	{sp|Q0JKM9|MAN1_ORYSJ; Mannan endo-1,4-beta-mannosidase 1 OS=Oryza sativa subsp. japonica GN=MAN1 PE=2 SV=2}	{egu:105048497; K19355 MAN mannan endo-1,4-beta-mannosidase 3.2.1.78 ko00051; Metabolism; Carbohydrate metabolism; Fructose and mannose metabolism}	{NA}
transcript_HQ_LoMix_transcript32921/f3p0/763	67.679	772.376	-3.5125	3.34e-19	2.13e-17	16.6707	down		{NA}	{NA}	{NA}	{NA}	{bdi:100834768; - - - - -}	{NA}
transcript_HQ_LoMix_transcript26576/f2p0/1280	22.6202	420.208	-4.2154	3.4e-19	2.16e-17	16.6662	down		{XM_016315076.1; PREDICTED: Arachis ipaensis GDSL esterase/lipase APG-like (LOC107613190), mRNA}	{PF00657:GDSL-like Lipase/Acylhydrolase}	{GO:0016788; hydrolase activity, acting on ester bonds; molecular_function}	{sp|Q9LU14|APG2_ARATH; GDSL esterase/lipase APG OS=Arabidopsis thaliana GN=APG PE=2 SV=1}	{pvu:PHAVU_010G143600g; - - - - -}	{NA}
transcript_HQ_LoMix_transcript7627/f2p0/2776	6156.26	498.687	3.6258	3.4e-19	2.16e-17	16.6662	up		{XM_010908420.2; PREDICTED: Elaeis guineensis probable galactinol--sucrose galactosyltransferase 6 (LOC105033561), mRNA}	{NA}	{NA}	{sp|Q8RX87|RFS6_ARATH; Probable galactinol--sucrose galactosyltransferase 6 OS=Arabidopsis thaliana GN=RFS6 PE=2 SV=2}	{pper:PRUPE_ppa001896mg; K06617 E2.4.1.82 raffinose synthase 2.4.1.82 ko00052; Metabolism; Carbohydrate metabolism; Galactose metabolism}	{NA}
transcript_HQ_LoMix_transcript11993/f2p0/2292	1632.02	230.313	2.825	3.61e-19	2.28e-17	16.6427	up		{XM_014897394.1; PREDICTED: Brachypodium distachyon uncharacterized protein At1g04910-like (LOC100827123), transcript variant X2, mRNA}	{NA}	{NA}	{sp|Q8W486|Y1491_ARATH; Uncharacterized protein At1g04910 OS=Arabidopsis thaliana GN=At1g04910 PE=2 SV=1}	{egu:105039131; - - - - -}	{NA}
transcript_HQ_LoMix_transcript19582/f2p0/1724	2258.87	324.838	2.7978	4.04e-19	2.54e-17	16.5954	up		{NA}	{PF00612:IQ calmodulin-binding motif}	{GO:0005515; protein binding; molecular_function}	{sp|Q9SF32|IQD1_ARATH; Protein IQ-DOMAIN 1 OS=Arabidopsis thaliana GN=IQD1 PE=1 SV=1}	{egu:105045351; - - - - -}	{NA}
transcript_HQ_LoMix_transcript27598/f2p0/1222	317.66	2203.09	-2.794	4.32e-19	2.7e-17	16.5681	down		{XM_010942953.2; PREDICTED: Elaeis guineensis novel plant SNARE 11-like (LOC105059600), mRNA}	{PF07765:KIP1-like protein PF07851:TMPIT-like protein PF03233:Aphid transmission protein PF00015:Methyl-accepting chemotaxis protein (MCP) signalling domain PF03194:LUC7 N_terminus PF06009:Laminin Domain II PF01580:FtsK/SpoIIIE family PF05478:Prominin PF06248:Centromere/kinetochore Zw10}	{GO:0000166; nucleotide binding; molecular_function GO:0007165; signal transduction; biological_process GO:0007067; mitosis; biological_process GO:0004871; signal transducer activity; molecular_function GO:0019089; transmission of virus; biological_process GO:0007155; cell adhesion; biological_process GO:0016021; integral to membrane; cellular_component GO:0005634; nucleus; cellular_component GO:…	{sp|Q944A9|NPS11_ARATH; Novel plant SNARE 11 OS=Arabidopsis thaliana GN=NPSN11 PE=1 SV=2}	{egu:105043796; K08494 NSPN novel plant SNARE - -}	{NA}
transcript_HQ_LoMix_transcript23851/f2p0/1480	7460.8	837.098	3.1559	5.16e-19	3.22e-17	16.4922	up		{XM_010259074.2; PREDICTED: Nelumbo nucifera uncharacterized LOC104597495 (LOC104597495), mRNA}	{PF03171:2OG-Fe(II) oxygenase superfamily}	{GO:0055114; oxidation-reduction process; biological_process GO:0016491; oxidoreductase activity; molecular_function}	{NA}	{sita:101786234; - - - - -}	{NA}
transcript_HQ_LoMix_transcript32998/f2p0/755	1651.61	240.85	2.7777	7.67e-19	4.77e-17	16.3213	up		{NA}	{NA}	{NA}	{NA}	{mus:103968505; - - - - -}	{NA}
transcript_HQ_LoMix_transcript26789/f2p0/1274	2288	336.233	2.7666	8.68e-19	5.38e-17	16.2695	up		{NA}	{PF03171:2OG-Fe(II) oxygenase superfamily}	{GO:0016491; oxidoreductase activity; molecular_function GO:0055114; oxidation-reduction process; biological_process}	{sp|Q9ZSA8|DLO1_ARATH; Protein DMR6-LIKE OXYGENASE 1 OS=Arabidopsis thaliana GN=DLO1 PE=1 SV=1}	{cic:CICLE_v10005336mg; - - - - -}	{At2g36690; KOG0143 Iron/ascorbate family oxidoreductases QR Secondary metabolites biosynthesis, transport and catabolism ; General function prediction only ;}
transcript_HQ_LoMix_transcript25686/f4p0/1338	308.005	2100.2	-2.7695	1.23e-18	7.59e-17	16.1199	down		{NA}	{PF02548:Ketopantoate hydroxymethyltransferase}	{GO:0015940; pantothenate biosynthetic process; biological_process GO:0003864; 3-methyl-2-oxobutanoate hydroxymethyltransferase activity; molecular_function}	{sp|O82357|PANB1_ARATH; 3-methyl-2-oxobutanoate hydroxymethyltransferase 1, mitochondrial OS=Arabidopsis thaliana GN=KPHMT1 PE=1 SV=1}	{egu:105040792; K00606 panB 3-methyl-2-oxobutanoate hydroxymethyltransferase 2.1.2.11 ko00770; Metabolism; Metabolism of cofactors and vitamins; Pantothenate and CoA biosynthesis}	{At2g46110; KOG2949 Ketopantoate hydroxymethyltransferase H Coenzyme transport and metabolism ;}
transcript_HQ_LoMix_transcript24443/f2p0/1422	266.352	1781.6	-2.7418	1.35e-18	8.33e-17	16.0794	down		{XM_010260294.2; PREDICTED: Nelumbo nucifera biotin synthase (LOC104598295), mRNA}	{PF04055:Radical SAM superfamily}	{GO:0051536; iron-sulfur cluster binding; molecular_function GO:0003824; NA}	{sp|P54967|BIOB_ARATH; Biotin synthase OS=Arabidopsis thaliana GN=BIO2 PE=2 SV=1}	{mus:103970738; K01012 bioB biotin synthase 2.8.1.6 ko00780; Metabolism; Metabolism of cofactors and vitamins; Biotin metabolism}	{At2g43360; KOG2900 Biotin synthase H Coenzyme transport and metabolism ;}
transcript_HQ_LoMix_transcript20965/f2p0/1643	48.2088	587.172	-3.6064	1.61e-18	9.89e-17	16.0048	down		{NA}	{PF07714:Protein tyrosine kinase PF00069:Protein kinase domain}	{GO:0005524; ATP binding; molecular_function GO:0004672; protein kinase activity; molecular_function GO:0006468; protein phosphorylation; biological_process}	{sp|A2XUW1|CDKG2_ORYSI; Cyclin-dependent kinase G-2 OS=Oryza sativa subsp. indica GN=CDKG-2 PE=3 SV=1}	{gra:105786451; K08818 CDC2L cell division cycle 2-like 2.7.11.22 -}	{At1g67580; KOG0663 Protein kinase PITSLRE and related kinases R General function prediction only ;}
transcript_HQ_LoMix_transcript33599/f5p0/678	70.1855	6044.36	-6.4283	1.65e-18	1.01e-16	15.9959	down		{LN906606.1; Lilium davidii var. unicolor mRNA for H2A.W.4 (histone gene)}	{PF00125:Core histone H2A/H2B/H3/H4}	{GO:0003677; DNA binding; molecular_function}	{sp|P02277|H2A3_WHEAT; Histone H2A.2.2 OS=Triticum aestivum PE=1 SV=1}	{lja:Lj0g3v0192519.1; K11251 H2A histone H2A - ko05322; Human Diseases; Immune diseases; Systemic lupus erythematosus | ko05034; Human Diseases; Substance dependence; Alcoholism}	{At5g02560; KOG1756 Histone 2A B Chromatin structure and dynamics ;}
transcript_HQ_LoMix_transcript12054/f7p0/2266	21.0126	396.885	-4.2394	1.67e-18	1.01e-16	15.9941	down		{XM_010933094.2; PREDICTED: Elaeis guineensis BTB/POZ domain-containing protein At3g08570-like (LOC105052322), transcript variant X1, mRNA}	{PF00651:BTB/POZ domain}	{GO:0005515; protein binding; molecular_function}	{sp|Q9C9Z7|Y3857_ARATH; BTB/POZ domain-containing protein At3g08570 OS=Arabidopsis thaliana GN=At3g08570 PE=2 SV=2}	{egu:105046016; - - - - -}	{NA}
transcript_HQ_LoMix_transcript19129/f3p0/1765	27.1816	1463.44	-5.7506	1.71e-18	1.03e-16	15.9853	down		{XM_017841803.1; PREDICTED: Phoenix dactylifera transcription factor PCF5-like (LOC103703014), transcript variant X4, mRNA}	{NA}	{NA}	{sp|Q9MAH8|TCP3_ARATH; Transcription factor TCP3 OS=Arabidopsis thaliana GN=TCP3 PE=1 SV=1}	{egu:105040653; - - - - -}	{NA}
transcript_HQ_LoMix_transcript18752/f5p0/1765	8.95349	619.221	-6.1119	1.84e-18	1.11e-16	15.9541	down		{NA}	{PF03007:Wax ester synthase-like Acyl-CoA acyltransferase domain PF06974:Protein of unknown function (DUF1298)}	{GO:0004144; diacylglycerol O-acyltransferase activity; molecular_function GO:0045017; glycerolipid biosynthetic process; biological_process}	{sp|Q93ZR6|WSD1_ARATH; O-acyltransferase WSD1 OS=Arabidopsis thaliana GN=WSD1 PE=2 SV=1}	{gra:105795959; - - - - -}	{NA}
transcript_HQ_LoMix_transcript18672/f6p0/1744	442.658	3069.11	-2.7936	2.28e-18	1.37e-16	15.8622	down		{XM_008809693.2; PREDICTED: Phoenix dactylifera probable polygalacturonase (LOC103720123), transcript variant X2, mRNA}	{PF00295:Glycosyl hydrolases family 28}	{GO:0004650; polygalacturonase activity; molecular_function GO:0005975; carbohydrate metabolic process; biological_process}	{sp|A7PZL3|PGLR_VITVI; Probable polygalacturonase OS=Vitis vinifera GN=GSVIVT00026920001 PE=1 SV=1}	{egu:105040106; - - - - -}	{NA}
transcript_HQ_LoMix_transcript13047/f9p0/2125	401.715	2726.86	-2.763	2.34e-18	1.41e-16	15.852	down		{XM_017844189.1; PREDICTED: Phoenix dactylifera probable receptor-like protein kinase At2g42960 (LOC103712698), transcript variant X2, mRNA}	{PF00069:Protein kinase domain PF07714:Protein tyrosine kinase}	{GO:0004672; protein kinase activity; molecular_function GO:0005524; ATP binding; molecular_function GO:0006468; protein phosphorylation; biological_process}	{sp|Q9SJG2|Y2296_ARATH; Probable receptor-like protein kinase At2g42960 OS=Arabidopsis thaliana GN=At2g42960 PE=3 SV=1}	{egu:105048695; - - - - -}	{At2g42960; KOG1187 Serine/threonine protein kinase T Signal transduction mechanisms ;}
transcript_HQ_LoMix_transcript27790/f9p0/1203	1551.07	225.182	2.7841	2.37e-18	1.42e-16	15.8488	up		{NA}	{PF03083:Sugar efflux transporter for intercellular exchange}	{GO:0016021; integral to membrane; cellular_component}	{sp|B8BKP4|SWT14_ORYSI; Bidirectional sugar transporter SWEET14 OS=Oryza sativa subsp. indica GN=SWEET14 PE=2 SV=1}	{pda:103708099; K15382 SLC50A, SWEET solute carrier family 50 (sugar transporter) - -}	{At5g50800; KOG1623 Multitransmembrane protein R General function prediction only ;}
transcript_HQ_LoMix_transcript27608/f2p0/1225	100.095	867.405	-3.1153	2.42e-18	1.44e-16	15.8408	down		{NA}	{NA}	{NA}	{sp|Q6W2J0|PHS1_MAIZE; Protein POOR HOMOLOGOUS SYNAPSIS 1 OS=Zea mays GN=PHS1 PE=1 SV=1}	{pda:103703844; - - - - -}	{NA}
transcript_HQ_LoMix_transcript33397/f2p0/709	14881	1375.55	3.4354	2.45e-18	1.46e-16	15.8368	up		{KF573540.1; Lilium hybrid cultivar Sorbonne LS-ZJU16 microsatellite sequence}	{NA}	{NA}	{sp|Q9SW93|SCA_LILLO; Stigma/stylar cysteine-rich adhesin OS=Lilium longiflorum GN=SCA PE=1 SV=1}	{egu:105045973; - - - - -}	{NA}
transcript_HQ_LoMix_transcript16089/f2p0/1948	261.71	1733.79	-2.7279	3.05e-18	1.8e-16	15.7441	down		{XM_008796335.2; PREDICTED: Phoenix dactylifera UDP-glucuronate 4-epimerase 3-like (LOC103710561), mRNA}	{PF08241:Methyltransferase domain PF01370:NAD dependent epimerase/dehydratase family PF01073:3-beta hydroxysteroid dehydrogenase/isomerase family}	{GO:0006694; steroid biosynthetic process; biological_process GO:0008168; methyltransferase activity; molecular_function GO:0055114; oxidation-reduction process; biological_process GO:0008152; NA GO:0050662; coenzyme binding; molecular_function GO:0003824; NA GO:0016616; oxidoreductase activity, acting on the CH-OH group of donors, NAD or NADP as acceptor; molecular_function GO:0003854; 3-beta-hy…	{sp|O81312|GAE3_ARATH; UDP-glucuronate 4-epimerase 3 OS=Arabidopsis thaliana GN=GAE3 PE=2 SV=1}	{cmo:103483360; K08679 E5.1.3.6 UDP-glucuronate 4-epimerase 5.1.3.6 ko00520; Metabolism; Carbohydrate metabolism; Amino sugar and nucleotide sugar metabolism}	{At4g00110; KOG1371 UDP-glucose 4-epimerase/UDP-sulfoquinovose synthase M Cell wall/membrane/envelope biogenesis ;}
transcript_HQ_LoMix_transcript30620/f5p0/985	309.017	2037.9	-2.7213	4.02e-18	2.37e-16	15.6254	down		{NA}	{PF04625:DEC-1 protein, N-terminal region}	{GO:0005576; NA GO:0005213; structural constituent of chorion; molecular_function GO:0007304; chorion-containing eggshell formation; biological_process GO:0042600; chorion; cellular_component}	{NA}	{egu:105041848; - - - - -}	{At3g43850; KOG4210 Nuclear localization sequence binding protein K Transcription ;}
transcript_HQ_LoMix_transcript14876/f2p0/2042	168.359	3399.62	-4.3358	4.39e-18	2.58e-16	15.5891	down		{KM388883.1; Hevea brasiliensis endo-1,4-beta-glucanase (Eg7) mRNA, complete cds}	{PF00728:Glycosyl hydrolase family 20, catalytic domain}	{GO:0004553; hydrolase activity, hydrolyzing O-glycosyl compounds; molecular_function GO:0005975; carbohydrate metabolic process; biological_process}	{sp|Q8L7S6|HEXO3_ARATH; Beta-hexosaminidase 3 OS=Arabidopsis thaliana GN=HEXO3 PE=1 SV=1}	{pda:103706065; K12373 HEXA_B hexosaminidase 3.2.1.52 ko00520; Metabolism; Carbohydrate metabolism; Amino sugar and nucleotide sugar metabolism | ko00513; Metabolism; Glycan biosynthesis and metabolism; Various types of N-glycan biosynthesis | ko00531; Metabolism; Glycan biosynthesis and metabolism; Glycosaminoglycan degradation | ko00603; Metabolism; Glycan biosynthesis and metabolism; Glycosphi…	{At3g55260; KOG2499 Beta-N-acetylhexosaminidase G Carbohydrate transport and metabolism ;}
transcript_HQ_LoMix_transcript26455/f3p0/1294	2860.22	428.648	2.7383	4.6e-18	2.69e-16	15.5702	up		{AK360708.1; Hordeum vulgare subsp. vulgare mRNA for predicted protein, complete cds, clone: NIASHv1123N15}	{PF00190:Cupin}	{GO:0045735; NA}	{sp|Q9ZWA9|CRU4_ARATH; 12S seed storage protein CRD OS=Arabidopsis thaliana GN=CRD PE=1 SV=1}	{mus:103969000; - - - - -}	{NA}
transcript_HQ_LoMix_transcript1343/f3p0/4114	1429.96	81.255	4.1374	5.17e-18	3.01e-16	15.5208	up		{AK336912.1; Lotus japonicus cDNA, clone: LjFL1-034-AF04, HTC}	{NA}	{NA}	{sp|Q42971|ENO_ORYSJ; Enolase OS=Oryza sativa subsp. japonica GN=ENO1 PE=1 SV=2}	{pper:PRUPE_ppa005779mg; K01689 ENO, eno enolase 4.2.1.11 ko01200; Metabolism; Global and overview maps; Carbon metabolism | ko01230; Metabolism; Global and overview maps; Biosynthesis of amino acids | ko00010; Metabolism; Carbohydrate metabolism; Glycolysis / Gluconeogenesis | ko00680; Metabolism; Energy metabolism; Methane metabolism | ko03018; Genetic Information Processing; Folding, sorting a…	{At2g36530; KOG2670 Enolase G Carbohydrate transport and metabolism ;}
transcript_HQ_LoMix_transcript19981/f11p0/1689	121.73	969.345	-2.9933	5.38e-18	3.12e-16	15.5053	down		{XM_010914623.2; PREDICTED: Elaeis guineensis glycerol-3-phosphate dehydrogenase [NAD(+)] (LOC105038747), transcript variant X1, mRNA}	{PF07479:NAD-dependent glycerol-3-phosphate dehydrogenase C-terminus PF01210:NAD-dependent glycerol-3-phosphate dehydrogenase N-terminus}	{GO:0005975; carbohydrate metabolic process; biological_process GO:0051287; NAD binding; molecular_function GO:0055114; oxidation-reduction process; biological_process GO:0016616; oxidoreductase activity, acting on the CH-OH group of donors, NAD or NADP as acceptor; molecular_function GO:0004367; glycerol-3-phosphate dehydrogenase [NAD+] activity; molecular_function GO:0046168; glycerol-3-phospha…	{sp|P52425|GPDA_CUPLA; Glycerol-3-phosphate dehydrogenase [NAD(+)] OS=Cuphea lanceolata GN=GPDH PE=2 SV=1}	{egu:105038747; K00006 GPD1 glycerol-3-phosphate dehydrogenase (NAD+) 1.1.1.8 ko00564; Metabolism; Lipid metabolism; Glycerophospholipid metabolism | ko04011; Environmental Information Processing; Signal transduction; MAPK signaling pathway - yeast}	{At5g40610; KOG2711 Glycerol-3-phosphate dehydrogenase/dihydroxyacetone 3-phosphate reductase C Energy production and conversion ;}
transcript_HQ_LoMix_transcript8936/f2p0/2576	4633.84	632.859	2.8723	5.46e-18	3.16e-16	15.5001	up		{NA}	{PF07690:Major Facilitator Superfamily PF00854:POT family}	{GO:0016021; integral to membrane; cellular_component GO:0016020; membrane; cellular_component GO:0055085; transmembrane transport; biological_process GO:0005215; NA GO:0006810; transport; biological_process}	{sp|Q0WP01|PTR9_ARATH; Protein NRT1/ PTR FAMILY 5.10 OS=Arabidopsis thaliana GN=NPF5.10 PE=2 SV=1}	{egu:105037951; K14638 SLC15A3_4, PHT solute carrier family 15 (peptide/histidine transporter), member 3/4 - -}	{At1g22540; KOG1237 H+/oligopeptide symporter E Amino acid transport and metabolism ;}
transcript_HQ_LoMix_transcript25598/f2p0/1364	22.0772	479.95	-4.4423	5.68e-18	3.28e-16	15.4846	down		{XM_010930530.2; PREDICTED: Elaeis guineensis squamosa promoter-binding-like protein 14 (LOC105050485), mRNA}	{PF03110:SBP domain}	{GO:0003677; DNA binding; molecular_function GO:0005634; nucleus; cellular_component}	{sp|Q7EXZ2|SPL14_ORYSJ; Squamosa promoter-binding-like protein 14 OS=Oryza sativa subsp. japonica GN=SPL14 PE=2 SV=1}	{pda:103702295; - - - - -}	{NA}
transcript_HQ_LoMix_transcript27841/f5p0/1206	208.335	1397.32	-2.7457	5.88e-18	3.38e-16	15.4707	down		{XM_011090593.1; PREDICTED: Sesamum indicum probable calcium-binding protein CML48 (LOC105170018), transcript variant X1, mRNA}	{PF13499:EF-hand domain pair PF13202:EF hand PF13833:EF-hand domain pair PF00036:EF hand PF13405:EF-hand domain}	{GO:0005509; calcium ion binding; molecular_function}	{sp|Q9ZQH1|CML48_ARATH; Probable calcium-binding protein CML48 OS=Arabidopsis thaliana GN=CML48 PE=2 SV=2}	{atr:18444849; K13448 CML calcium-binding protein CML - ko04626; Organismal Systems; Environmental adaptation; Plant-pathogen interaction}	{At2g27480; KOG0037 Ca2+-binding protein, EF-Hand protein superfamily T Signal transduction mechanisms ;}
transcript_LQ_LoMix_transcript9576/f3p0/2493	135.234	1459.24	-3.4317	6.22e-18	3.57e-16	15.4476	down		{KT376489.1; Lilium distichum chloroplast, complete genome}	{PF01348:Type II intron maturase}	{GO:0006397; mRNA processing; biological_process}	{sp|Q9GIH9|MATK_LILHE; Maturase K OS=Lilium henryi GN=matK PE=2 SV=1}	{mtr:MTR_0002s0390; K20000 matK maturase K - -}	{NA}
transcript_HQ_LoMix_transcript32437/f2p0/818	80.0325	741.219	-3.2112	6.31e-18	3.61e-16	15.4429	down		{NA}	{PF04111:Autophagy protein Apg6}	{GO:0006914; autophagy; biological_process}	{NA}	{NA}	{NA}
transcript_HQ_LoMix_transcript33824/f17p0/625	4657.56	447.876	3.3784	6.64e-18	3.78e-16	15.4221	up		{NA}	{NA}	{NA}	{NA}	{NA}	{NA}
transcript_HQ_LoMix_transcript34888/f2p0/430	72.0489	755.763	-3.3909	7.69e-18	4.36e-16	15.3603	down		{LN906628.1; Lilium davidii var. unicolor mRNA for H4 (histone gene)}	{NA}	{NA}	{sp|Q6PMI5|H4_CHEMJ; Histone H4 OS=Chelidonium majus PE=3 SV=3}	{vvi:100244527; K11254 H4 histone H4 - ko05203; Human Diseases; Cancers: Overview; Viral carcinogenesis | ko05322; Human Diseases; Immune diseases; Systemic lupus erythematosus | ko05034; Human Diseases; Substance dependence; Alcoholism}	{At1g07820; KOG3467 Histone H4 B Chromatin structure and dynamics ;}
transcript_HQ_LoMix_transcript18089/f14p0/1793	2283.59	41653.4	-4.1891	8.34e-18	4.71e-16	15.3273	down		{XM_007157110.1; Phaseolus vulgaris hypothetical protein (PHAVU_002G048700g) mRNA, complete cds}	{PF01095:Pectinesterase PF04043:Plant invertase/pectin methylesterase inhibitor}	{GO:0042545; cell wall modification; biological_process GO:0004857; enzyme inhibitor activity; molecular_function GO:0005618; cell wall; cellular_component GO:0030599; pectinesterase activity; molecular_function}	{sp|P09607|PME21_SOLLC; Pectinesterase 2.1 OS=Solanum lycopersicum GN=PME2.1 PE=2 SV=2}	{dosa:Os01t0788400-01; K01051 E3.1.1.11 pectinesterase 3.1.1.11 ko00040; Metabolism; Carbohydrate metabolism; Pentose and glucuronate interconversions}	{NA}
transcript_HQ_LoMix_transcript30332/f5p0/1024	3032.99	456.116	2.7333	8.35e-18	4.71e-16	15.3273	up		{NA}	{NA}	{NA}	{NA}	{mdm:103453300; - - - - -}	{NA}
transcript_HQ_LoMix_transcript32529/f4p0/813	4.16414	233.699	-5.8105	8.45e-18	4.75e-16	15.3233	down		{KT376489.1; Lilium distichum chloroplast, complete genome}	{NA}	{NA}	{sp|Q7YJV6|PSAJ_CALFG; Photosystem I reaction center subunit IX OS=Calycanthus floridus var. glaucus GN=psaJ PE=3 SV=1}	{mtr:MTR_8g045210; K02913 RP-L33, MRPL33, rpmG large subunit ribosomal protein L33 - ko03010; Genetic Information Processing; Translation; Ribosome}	{NA}
transcript_HQ_LoMix_transcript29351/f5p0/1059	2272.29	353.554	2.6841	8.76e-18	4.91e-16	15.3093	up		{NA}	{PF00076:RNA recognition motif. (a.k.a. RRM, RBD, or RNP domain)}	{GO:0003676; nucleic acid binding; molecular_function}	{sp|Q9LFD5|BPA1_ARATH; Binding partner of ACD11 1 OS=Arabidopsis thaliana GN=BPA1 PE=1 SV=1}	{nnu:104597158; - - - - -}	{NA}
transcript_HQ_LoMix_transcript17105/f2p0/1878	222.06	1869.55	-3.0737	9.68e-18	5.4e-16	15.2673	down		{XM_008796581.2; PREDICTED: Phoenix dactylifera putative glucuronosyltransferase PGSIP8 (LOC103710708), mRNA}	{PF11051:Mannosyltransferase putative PF01501:Glycosyl transferase family 8}	{GO:0016757; transferase activity, transferring glycosyl groups; molecular_function GO:0006486; protein glycosylation; biological_process}	{sp|Q8VZP6|GUX8_ARATH; Putative glucuronosyltransferase PGSIP8 OS=Arabidopsis thaliana GN=PGSIP8 PE=2 SV=1}	{pda:103705123; - - - - -}	{At2g35710; KOG1950 Glycosyl transferase, family 8 - glycogenin G Carbohydrate transport and metabolism ;}
transcript_HQ_LoMix_transcript16402/f6p0/1914	903.99	7341.55	-3.0217	9.94e-18	5.53e-16	15.2571	down		{XM_010922859.1; PREDICTED: Elaeis guineensis phosphoethanolamine N-methyltransferase 1 (LOC105044829), transcript variant X1, mRNA}	{PF09445:RNA cap guanine-N2 methyltransferase PF05724:Thiopurine S-methyltransferase (TPMT) PF08241:Methyltransferase domain PF05175:Methyltransferase small domain PF02390:Putative methyltransferase PF08123:Histone methylation protein DOT1 PF04194:Programmed cell death protein 2, C-terminal putative domain PF00891:O-methyltransferase PF05891:AdoMet dependent proline di-methyltransferase PF05401:N…	{GO:0008171; O-methyltransferase activity; molecular_function GO:0008152; NA GO:0001510; RNA methylation; biological_process GO:0008757; S-adenosylmethionine-dependent methyltransferase activity; molecular_function GO:0009452; RNA capping; biological_process GO:0009877; nodulation; biological_process GO:0008033; tRNA processing; biological_process GO:0009312; oligosaccharide biosynthetic process;…	{sp|Q944H0|PEAM2_ARATH; Phosphomethylethanolamine N-methyltransferase OS=Arabidopsis thaliana GN=NMT2 PE=2 SV=2}	{egu:105044829; K05929 E2.1.1.103, NMT phosphoethanolamine N-methyltransferase 2.1.1.103 ko00564; Metabolism; Lipid metabolism; Glycerophospholipid metabolism}	{At1g48600; KOG1269 SAM-dependent methyltransferases IR Lipid transport and metabolism ; General function prediction only ;}
transcript_HQ_LoMix_transcript28725/f3p0/1148	37.0252	686.052	-4.2117	1.13e-17	6.29e-16	15.2015	down		{EU563266.1; Ananas comosus aquaporin mRNA, complete cds}	{PF00230:Major intrinsic protein}	{GO:0016020; membrane; cellular_component GO:0006810; transport; biological_process GO:0005215; NA}	{sp|Q6EU94|PIP11_ORYSJ; Aquaporin PIP1-1 OS=Oryza sativa subsp. japonica GN=PIP1-1 PE=2 SV=1}	{obr:102704589; K09872 PIP aquaporin PIP - -}	{At1g01620; KOG0223 Aquaporin (major intrinsic protein family) G Carbohydrate transport and metabolism ;}
transcript_HQ_LoMix_transcript13999/f3p0/2108	73081.3	3146.4	4.5377	1.15e-17	6.37e-16	15.1957	up		{XM_010927151.2; PREDICTED: Elaeis guineensis BURP domain-containing protein 12-like (LOC105047983), transcript variant X2, mRNA}	{NA}	{NA}	{sp|Q6ZA27|BURPC_ORYSJ; BURP domain-containing protein 12 OS=Oryza sativa subsp. japonica GN=BURP12 PE=2 SV=1}	{egu:105047983; - - - - -}	{NA}
transcript_HQ_LoMix_transcript6403/f2p0/2906	3257.05	416.438	2.9674	1.2e-17	6.62e-16	15.1792	up		{XM_008810553.2; PREDICTED: Phoenix dactylifera triacylglycerol lipase SDP1-like (LOC103720714), mRNA}	{PF01734:Patatin-like phospholipase PF11815:Domain of unknown function (DUF3336)}	{GO:0004806; triglyceride lipase activity; molecular_function GO:0006629; lipid metabolic process; biological_process}	{sp|Q9LZA6|SDP1_ARATH; Triacylglycerol lipase SDP1 OS=Arabidopsis thaliana GN=SDP1 PE=1 SV=1}	{egu:105045555; K14674 TGL4 TAG lipase / steryl ester hydrolase / phospholipase A2 / LPA acyltransferase [EC:3.1.1.3 3.1.1.13 3.1.1.4 2.3.1.51] 3.1.1.3,3.1.1.13,3.1.1.4,2.3.1.51 ko00100; Metabolism; Lipid metabolism; Steroid biosynthesis | ko00561; Metabolism; Lipid metabolism; Glycerolipid metabolism | ko00564; Metabolism; Lipid metabolism; Glycerophospholipid metabolism | ko00565; Metabolism; L…	{At5g04040; KOG2214 Predicted esterase of the alpha-beta hydrolase superfamily R General function prediction only ;}
transcript_HQ_LoMix_transcript10016/f2p0/2476	409.752	2562.87	-2.6449	1.24e-17	6.82e-16	15.166	down		{XM_008796431.2; PREDICTED: Phoenix dactylifera probable acyl-activating enzyme 16, chloroplastic (LOC103710616), mRNA}	{PF07498:Rho termination factor, N-terminal domain PF00501:AMP-binding enzyme}	{GO:0008152; NA GO:0006353; transcription termination, DNA-dependent; biological_process GO:0003824; NA}	{sp|Q9LK39|AAE16_ARATH; Probable acyl-activating enzyme 16, chloroplastic OS=Arabidopsis thaliana GN=AAE16 PE=2 SV=1}	{osa:4334764; K01897 ACSL, fadD long-chain acyl-CoA synthetase 6.2.1.3 ko01212; Metabolism; Global and overview maps; Fatty acid metabolism | ko00061; Metabolism; Lipid metabolism; Fatty acid biosynthesis | ko00071; Metabolism; Lipid metabolism; Fatty acid degradation | ko04146; Cellular Processes; Transport and catabolism; Peroxisome | ko02024; Cellular Processes; Cellular community - prokaryote…	{At4g14070; KOG1256 Long-chain acyl-CoA synthetases (AMP-forming) I Lipid transport and metabolism ;}
transcript_HQ_LoMix_transcript28790/f10p0/1042	1050.04	8661.05	-3.0441	1.28e-17	6.98e-16	15.1559	down		{AB305617.1; Tulipa gesneriana TgPIP2;2 mRNA for plasma membrane intrinsic protein, complete cds}	{PF00230:Major intrinsic protein}	{GO:0005215; NA GO:0006810; transport; biological_process GO:0016020; membrane; cellular_component}	{sp|Q7XLR1|PIP26_ORYSJ; Probable aquaporin PIP2-6 OS=Oryza sativa subsp. japonica GN=PIP2-6 PE=2 SV=2}	{mus:103994286; K09872 PIP aquaporin PIP - -}	{At4g35100; KOG0223 Aquaporin (major intrinsic protein family) G Carbohydrate transport and metabolism ;}
transcript_HQ_LoMix_transcript15724/f3p0/1974	794.093	92.3689	3.1038	1.36e-17	7.44e-16	15.1284	up		{XM_014653478.1; PREDICTED: Vigna radiata var. radiata non-specific phospholipase C2 (LOC106768363), mRNA}	{PF04185:Phosphoesterase family}	{GO:0016788; hydrolase activity, acting on ester bonds; molecular_function}	{sp|O81020|NPC2_ARATH; Non-specific phospholipase C2 OS=Arabidopsis thaliana GN=NPC2 PE=2 SV=1}	{pda:103701653; K01114 plcC phospholipase C 3.1.4.3 ko00562; Metabolism; Carbohydrate metabolism; Inositol phosphate metabolism | ko00564; Metabolism; Lipid metabolism; Glycerophospholipid metabolism | ko00565; Metabolism; Lipid metabolism; Ether lipid metabolism | ko02024; Cellular Processes; Cellular community - prokaryotes; Quorum sensing | ko04919; Organismal Systems; Endocrine system; Thyroi…	{NA}
transcript_HQ_LoMix_transcript22478/f4p0/1469	243.502	1538.32	-2.6594	1.44e-17	7.84e-16	15.1058	down		{XM_009405110.2; PREDICTED: Musa acuminata subsp. malaccensis zinc-finger homeodomain protein 4-like (LOC103986949), transcript variant X3, mRNA}	{NA}	{NA}	{sp|Q6YXH5|ZHD1_ORYSJ; Zinc-finger homeodomain protein 1 OS=Oryza sativa subsp. japonica GN=ZHD1 PE=2 SV=1}	{egu:105048349; - - - - -}	{NA}
transcript_HQ_LoMix_transcript17614/f5p0/1747	70.6047	677.012	-3.2613	1.47e-17	7.95e-16	15.0996	down		{JN247401.1; Actinidia deliciosa cultivar Hayward APETALA2 mRNA, complete cds, alternatively spliced}	{PF00847:AP2 domain}	{GO:0006355; regulation of transcription, DNA-dependent; biological_process GO:0003700; sequence-specific DNA binding transcription factor activity; molecular_function}	{sp|P47927|AP2_ARATH; Floral homeotic protein APETALA 2 OS=Arabidopsis thaliana GN=AP2 PE=1 SV=1}	{pda:103706506; K09284 AP2 AP2-like factor, euAP2 lineage - -}	{NA}
transcript_HQ_LoMix_transcript28271/f2p0/1183	101.262	828.993	-3.0333	1.57e-17	8.46e-16	15.0727	down		{NA}	{NA}	{NA}	{sp|Q8LGS1|MARD1_ARATH; Protein MARD1 OS=Arabidopsis thaliana GN=MARD1 PE=2 SV=2}	{egu:105040284; - - - - -}	{NA}
transcript_HQ_LoMix_transcript4705/f4p0/3183	445.067	30.6166	3.8616	1.7e-17	9.15e-16	15.0385	up		{XM_008220937.2; PREDICTED: Prunus mume receptor-like protein kinase HAIKU2 (LOC103319403), mRNA}	{PF00069:Protein kinase domain PF13516:Leucine Rich repeat PF13855:Leucine rich repeat PF07714:Protein tyrosine kinase PF00560:Leucine Rich Repeat}	{GO:0006468; protein phosphorylation; biological_process GO:0005515; protein binding; molecular_function GO:0005524; ATP binding; molecular_function GO:0004672; protein kinase activity; molecular_function}	{sp|Q9LJM4|IKU2_ARATH; Receptor-like protein kinase HAIKU2 OS=Arabidopsis thaliana GN=IKU2 PE=1 SV=1}	{egu:105061016; - - - - -}	{NA}
transcript_HQ_LoMix_transcript3529/f2p0/3403	64822.1	3105.49	4.3836	1.74e-17	9.35e-16	15.0293	up		{XM_010915377.2; PREDICTED: Elaeis guineensis plasma membrane ATPase (LOC105039277), mRNA}	{PF00122:E1-E2 ATPase}	{GO:0046872; metal ion binding; molecular_function GO:0000166; nucleotide binding; molecular_function}	{sp|Q03194|PMA4_NICPL; Plasma membrane ATPase 4 OS=Nicotiana plumbaginifolia GN=PMA4 PE=2 SV=1}	{egu:105039277; K01535 PMA1, PMA2 H+-transporting ATPase 3.6.3.6 ko00190; Metabolism; Energy metabolism; Oxidative phosphorylation}	{At4g30190; KOG0205 Plasma membrane H+-transporting ATPase P Inorganic ion transport and metabolism ;}
transcript_HQ_LoMix_transcript33849/f9p0/635	2289.53	30976.8	-3.7581	1.96e-17	1.05e-15	14.9781	down		{XM_009400113.2; PREDICTED: Musa acuminata subsp. malaccensis thioredoxin H1-like (LOC103982994), mRNA}	{PF00578:AhpC/TSA family PF00085:Thioredoxin PF08534:Redoxin}	{GO:0016209; NA GO:0055114; oxidation-reduction process; biological_process GO:0016491; oxidoreductase activity; molecular_function GO:0045454; cell redox homeostasis; biological_process}	{sp|P29448|TRXH1_ARATH; Thioredoxin H1 OS=Arabidopsis thaliana GN=TRX1 PE=1 SV=1}	{egu:105053337; K03671 trxA thioredoxin 1 - ko04621; Organismal Systems; Immune system; NOD-like receptor signaling pathway | ko05418; Human Diseases; Cardiovascular diseases; Fluid shear stress and atherosclerosis}	{At3g51030; KOG0907 Thioredoxin O Posttranslational modification, protein turnover, chaperones ;}
transcript_HQ_LoMix_transcript30703/f21p0/963	125.434	963.891	-2.9419	2.17e-17	1.16e-15	14.9367	down		{LN906598.1; Lilium davidii var. unicolor mRNA for H1.4 (histone gene)}	{PF02178:AT hook motif PF00538:linker histone H1 and H5 family}	{GO:0005634; nucleus; cellular_component GO:0006334; nucleosome assembly; biological_process GO:0000786; nucleosome; cellular_component GO:0003677; DNA binding; molecular_function}	{sp|P27806|H1_WHEAT; Histone H1 OS=Triticum aestivum PE=2 SV=2}	{osa:4334439; K11275 H1_5 histone H1/5 - -}	{NA}
transcript_HQ_LoMix_transcript5687/f2p0/3025	561.763	3750.95	-2.7392	2.6e-17	1.38e-15	14.8591	down		{XM_010908413.2; PREDICTED: Elaeis guineensis CCR4-NOT transcription complex subunit 3 (LOC105033549), transcript variant X2, mRNA}	{PF04065:Not1 N-terminal domain, CCR4-Not complex component PF04153:NOT2 / NOT3 / NOT5 family}	{GO:0006355; regulation of transcription, DNA-dependent; biological_process GO:0005634; nucleus; cellular_component}	{sp|Q8K0V4|CNOT3_MOUSE; CCR4-NOT transcription complex subunit 3 OS=Mus musculus GN=Cnot3 PE=1 SV=1}	{egu:105038789; K12580 CNOT3, NOT3 CCR4-NOT transcription complex subunit 3 - ko03018; Genetic Information Processing; Folding, sorting and degradation; RNA degradation}	{At5g18230; KOG2150 CCR4-NOT transcriptional regulation complex, NOT5 subunit K Transcription ;}
transcript_HQ_LoMix_transcript17763/f2p0/1823	1349.95	48.6076	4.7956	3.04e-17	1.61e-15	14.792	up		{XM_008796260.2; PREDICTED: Phoenix dactylifera CBL-interacting protein kinase 23 (LOC103710517), transcript variant X2, mRNA}	{PF06293:Lipopolysaccharide kinase (Kdo/WaaP) family PF01700:Orbivirus VP3 (T2) protein PF03822:NAF domain PF00069:Protein kinase domain PF07714:Protein tyrosine kinase}	{GO:0005524; ATP binding; molecular_function GO:0016773; phosphotransferase activity, alcohol group as acceptor; molecular_function GO:0004672; protein kinase activity; molecular_function GO:0016020; membrane; cellular_component GO:0007165; signal transduction; biological_process GO:0005198; NA GO:0006468; protein phosphorylation; biological_process}	{sp|Q93VD3|CIPKN_ARATH; CBL-interacting serine/threonine-protein kinase 23 OS=Arabidopsis thaliana GN=CIPK23 PE=1 SV=1}	{sly:101259992; - - - - -}	{At1g30270; KOG0583 Serine/threonine protein kinase T Signal transduction mechanisms ;}
transcript_HQ_LoMix_transcript11814/f7p0/2266	318.385	1951.33	-2.6156	3.66e-17	1.93e-15	14.7136	down		{XM_010928137.2; PREDICTED: Elaeis guineensis uncharacterized LOC105048717 (LOC105048717), mRNA}	{NA}	{NA}	{NA}	{pda:103701832; - - - - -}	{NA}
transcript_HQ_LoMix_transcript22155/f2p0/1561	27.335	1061.18	-5.2788	3.73e-17	1.97e-15	14.7065	down		{XM_010919336.2; PREDICTED: Elaeis guineensis 3-ketoacyl-CoA synthase 11-like (LOC105042214), mRNA}	{PF08636:ER protein Pkr1 PF08545:3-Oxoacyl-[acyl-carrier-protein (ACP)] synthase III PF00108:Thiolase, N-terminal domain PF08392:FAE1/Type III polyketide synthase-like protein}	{GO:0008152; NA GO:0004315; 3-oxoacyl-[acyl-carrier-protein] synthase activity; molecular_function GO:0016020; membrane; cellular_component GO:0006633; fatty acid biosynthetic process; biological_process GO:0016747; transferase activity, transferring acyl groups other than amino-acyl groups; molecular_function GO:0070072; vacuolar proton-transporting V-type ATPase complex assembly; biological_pro…	{sp|O48780|KCS11_ARATH; 3-ketoacyl-CoA synthase 11 OS=Arabidopsis thaliana GN=KCS11 PE=1 SV=1}	{gmx:100797395; K15397 KCS 3-ketoacyl-CoA synthase 2.3.1.199 ko00062; Metabolism; Lipid metabolism; Fatty acid elongation}	{NA}
transcript_HQ_LoMix_transcript17125/f3p0/1869	4853.63	692.499	2.8092	4e-17	2.1e-15	14.6776	up		{XM_009419993.2; PREDICTED: Musa acuminata subsp. malaccensis oxalate--CoA ligase-like (LOC103998507), mRNA}	{PF00501:AMP-binding enzyme}	{GO:0003824; NA GO:0008152; NA}	{sp|Q9SMT7|4CLLA_ARATH; Oxalate--CoA ligase OS=Arabidopsis thaliana GN=AAE3 PE=1 SV=1}	{mus:103973539; - - - - -}	{At3g48990; KOG1176 Acyl-CoA synthetase I Lipid transport and metabolism ;}
transcript_HQ_LoMix_transcript11434/f2p0/2337	748.619	7436.44	-3.3123	4.75e-17	2.49e-15	14.6045	down		{XM_008782924.2; PREDICTED: Phoenix dactylifera ATP-citrate synthase beta chain protein 1-like (LOC103700998), mRNA}	{PF00549:CoA-ligase PF02629:CoA binding domain PF00285:Citrate synthase, C-terminal domain}	{GO:0008152; NA GO:0003824; NA GO:0048037; cofactor binding; molecular_function GO:0046912; transferase activity, transferring acyl groups, acyl groups converted into alkyl on transfer; molecular_function}	{sp|Q93VT8|ACLB1_ORYSJ; ATP-citrate synthase beta chain protein 1 OS=Oryza sativa subsp. japonica GN=ACLB-1 PE=2 SV=1}	{mus:103970434; K01648 ACLY ATP citrate (pro-S)-lyase 2.3.3.8 ko00020; Metabolism; Carbohydrate metabolism; Citrate cycle (TCA cycle) | ko00720; Metabolism; Energy metabolism; Carbon fixation pathways in prokaryotes}	{At3g06650; KOG1254 ATP-citrate lyase C Energy production and conversion ;}
transcript_HQ_LoMix_transcript23859/f15p0/1408	8149.22	1037.49	2.9736	5.06e-17	2.64e-15	14.5778	up		{XM_015757258.1; PREDICTED: Oryza sativa Japonica Group alcohol dehydrogenase-like 4 (LOC4348152), mRNA}	{PF02826:D-isomer specific 2-hydroxyacid dehydrogenase, NAD binding domain PF03721:UDP-glucose/GDP-mannose dehydrogenase family, NAD binding domain PF08240:Alcohol dehydrogenase GroES-like domain PF00107:Zinc-binding dehydrogenase PF02254:TrkA-N domain}	{GO:0051287; NAD binding; molecular_function GO:0055114; oxidation-reduction process; biological_process GO:0016616; oxidoreductase activity, acting on the CH-OH group of donors, NAD or NADP as acceptor; molecular_function GO:0006813; potassium ion transport; biological_process}	{sp|A1L4Y2|ADHL3_ARATH; Alcohol dehydrogenase-like 3 OS=Arabidopsis thaliana GN=At1g32780 PE=2 SV=1}	{pper:PRUPE_ppa007260mg; K00001 E1.1.1.1, adh alcohol dehydrogenase 1.1.1.1 ko01220; Metabolism; Global and overview maps; Degradation of aromatic compounds | ko00010; Metabolism; Carbohydrate metabolism; Glycolysis / Gluconeogenesis | ko00071; Metabolism; Lipid metabolism; Fatty acid degradation | ko00350; Metabolism; Amino acid metabolism; Tyrosine metabolism | ko00830; Metabolism; Metabolism o…	{At1g64710; KOG0022 Alcohol dehydrogenase, class III Q Secondary metabolites biosynthesis, transport and catabolism ;}
transcript_HQ_LoMix_transcript13830/f2p0/2157	107.286	1040.67	-3.278	5.59e-17	2.91e-15	14.536	down		{XM_016822607.1; PREDICTED: Gossypium hirsutum cyclin-A2-4-like (LOC107897231), transcript variant X2, mRNA}	{PF02984:Cyclin, C-terminal domain}	{GO:0005634; nucleus; cellular_component}	{sp|Q2QQ96|CCA21_ORYSJ; Cyclin-A2-1 OS=Oryza sativa subsp. japonica GN=CYCA2-1 PE=2 SV=1}	{egu:105042215; K06627 CCNA cyclin A - ko04152; Environmental Information Processing; Signal transduction; AMPK signaling pathway | ko04110; Cellular Processes; Cell growth and death; Cell cycle | ko04914; Organismal Systems; Endocrine system; Progesterone-mediated oocyte maturation | ko05203; Human Diseases; Cancers: Overview; Viral carcinogenesis | ko05161; Human Diseases; Infectious diseases: …	{At1g80370; KOG0654 G2/Mitotic-specific cyclin A D Cell cycle control, cell division, chromosome partitioning ;}
transcript_HQ_LoMix_transcript32082/f7p0/855	990.363	65.9683	3.9081	5.94e-17	3.08e-15	14.5114	up		{NA}	{PF02183:Homeobox associated leucine zipper PF13851:Growth-arrest specific micro-tubule binding PF05920:Homeobox KN domain PF00046:Homeobox domain}	{GO:0048870; cell motility; biological_process GO:0003677; DNA binding; molecular_function GO:0006355; regulation of transcription, DNA-dependent; biological_process GO:0043565; sequence-specific DNA binding; molecular_function GO:0031514; motile cilium; cellular_component GO:0003700; sequence-specific DNA binding transcription factor activity; molecular_function}	{sp|Q651Z5|HOX6_ORYSJ; Homeobox-leucine zipper protein HOX6 OS=Oryza sativa subsp. japonica GN=HOX6 PE=2 SV=1}	{pda:103708469; K09338 HD-ZIP homeobox-leucine zipper protein - -}	{At3g61890; KOG0483 Transcription factor HEX, contains HOX and HALZ domains K Transcription ;}
transcript_HQ_LoMix_transcript6259/f98p0/2868	19052	1823.91	3.3848	7.91e-17	4.09e-15	14.3881	up		{XM_010922517.2; PREDICTED: Elaeis guineensis probable AMP deaminase (LOC105044580), mRNA}	{PF00962:Adenosine/AMP deaminase}	{GO:0019239; deaminase activity; molecular_function}	{sp|O80452|AMPD_ARATH; AMP deaminase OS=Arabidopsis thaliana GN=AMPD PE=1 SV=2}	{egu:105044580; K01490 AMPD AMP deaminase 3.5.4.6 ko00230; Metabolism; Nucleotide metabolism; Purine metabolism}	{At2g38280; KOG1096 Adenosine monophosphate deaminase F Nucleotide transport and metabolism ;}
transcript_HQ_LoMix_transcript34533/f3p0/522	148.332	1211.79	-3.0302	8.22e-17	4.24e-15	14.3726	down		{LN906628.1; Lilium davidii var. unicolor mRNA for H4 (histone gene)}	{PF15630:CENP-S protein PF00125:Core histone H2A/H2B/H3/H4 PF02291:Transcription initiation factor IID, 31kD subunit PF02969:TATA box binding protein associated factor (TAF)}	{GO:0071821; FANCM-MHF complex; cellular_component GO:0003677; DNA binding; molecular_function GO:0006352; transcription initiation, DNA-dependent; biological_process}	{sp|P59259|H4_ARATH; Histone H4 OS=Arabidopsis thaliana GN=At1g07660 PE=1 SV=2}	{vra:106756478; K11254 H4 histone H4 - ko05203; Human Diseases; Cancers: Overview; Viral carcinogenesis | ko05322; Human Diseases; Immune diseases; Systemic lupus erythematosus | ko05034; Human Diseases; Substance dependence; Alcoholism}	{At1g07820; KOG3467 Histone H4 B Chromatin structure and dynamics ;}
transcript_HQ_LoMix_transcript34075/f10p0/572	601.69	8496.55	-3.8198	9.56e-17	4.91e-15	14.3086	down		{NA}	{NA}	{NA}	{sp|Q39950|NLTP_HELAN; Non-specific lipid-transfer protein OS=Helianthus annuus PE=3 SV=1}	{egr:104432386; - - - - -}	{NA}
transcript_HQ_LoMix_transcript28978/f7p0/1112	29.2721	1190.59	-5.346	1.07e-16	5.51e-15	14.2591	down		{XM_010932976.2; PREDICTED: Elaeis guineensis expansin-A7 (LOC105052232), mRNA}	{NA}	{NA}	{sp|Q38865|EXPA6_ARATH; Expansin-A6 OS=Arabidopsis thaliana GN=EXPA6 PE=2 SV=2}	{jcu:105636299; - - - - -}	{NA}
transcript_HQ_LoMix_transcript2191/f2p0/3730	70.6137	770.929	-3.4486	1.08e-16	5.51e-15	14.2589	down		{KT376489.1; Lilium distichum chloroplast, complete genome}	{NA}	{NA}	{sp|A9L9E2|TI214_LEMMI; Protein TIC 214 OS=Lemna minor GN=TIC214 PE=3 SV=1}	{pmum:107880411; - - - - -}	{NA}
transcript_HQ_LoMix_transcript14104/f8p0/2062	736.478	5028.25	-2.7713	1.12e-16	5.73e-15	14.2422	down		{XM_010928874.2; PREDICTED: Elaeis guineensis biotin carboxylase 1, chloroplastic (LOC105049274), transcript variant X5, mRNA}	{PF07478:D-ala D-ala ligase C-terminus PF02655:ATP-grasp domain PF02786:Carbamoyl-phosphate synthase L chain, ATP binding domain}	{GO:0008716; D-alanine-D-alanine ligase activity; molecular_function GO:0046872; metal ion binding; molecular_function GO:0005524; ATP binding; molecular_function}	{sp|B9HBA8|ACCC1_POPTR; Biotin carboxylase 1, chloroplastic OS=Populus trichocarpa GN=POPTRDRAFT_831870 PE=2 SV=1}	{vvi:100251795; K01961 accC acetyl-CoA carboxylase, biotin carboxylase subunit [EC:6.4.1.2 6.3.4.14] 6.4.1.2,6.3.4.14 ko01200; Metabolism; Global and overview maps; Carbon metabolism | ko01212; Metabolism; Global and overview maps; Fatty acid metabolism | ko00620; Metabolism; Carbohydrate metabolism; Pyruvate metabolism | ko00640; Metabolism; Carbohydrate metabolism; Propanoate metabolism | ko007…	{At5g35360; KOG0238 3-Methylcrotonyl-CoA carboxylase, biotin-containing subunit/Propionyl-CoA carboxylase, alpha chain/Acetyl-CoA carboxylase, biotin carboxylase subunit IE Lipid transport and metabolism ; Amino acid transport and metabolism ;}
transcript_HQ_LoMix_transcript12538/f2p0/2270	182.507	3839.77	-4.395	1.17e-16	5.96e-15	14.2251	down		{XM_016110275.1; PREDICTED: Arachis duranensis serine/threonine-protein kinase STY46-like (LOC107489516), transcript variant X4, mRNA}	{PF00069:Protein kinase domain PF07714:Protein tyrosine kinase}	{GO:0006468; protein phosphorylation; biological_process GO:0004672; protein kinase activity; molecular_function GO:0005524; ATP binding; molecular_function}	{sp|F4JTP5|STY46_ARATH; Serine/threonine-protein kinase STY46 OS=Arabidopsis thaliana GN=STY46 PE=1 SV=1}	{cic:CICLE_v10031585mg; - - - - -}	{At1g14000; KOG0192 Tyrosine kinase specific for activated (GTP-bound) p21cdc42Hs T Signal transduction mechanisms ;}
transcript_HQ_LoMix_transcript18460/f15p0/1709	1018.11	10279.4	-3.3358	1.4e-16	7.11e-15	14.1482	down		{XM_018649489.1; PREDICTED: Pyrus x bretschneideri allene oxide synthase 1, chloroplastic-like (LOC103955456), mRNA}	{PF00067:Cytochrome P450}	{GO:0020037; heme binding; molecular_function GO:0005506; iron ion binding; molecular_function GO:0016705; oxidoreductase activity, acting on paired donors, with incorporation or reduction of molecular oxygen; molecular_function GO:0055114; oxidation-reduction process; biological_process}	{sp|Q7XYS3|C74A2_ORYSJ; Allene oxide synthase 2 OS=Oryza sativa subsp. japonica GN=CYP74A2 PE=2 SV=2}	{egu:105039328; K01723 AOS hydroperoxide dehydratase 4.2.1.92 ko00592; Metabolism; Lipid metabolism; alpha-Linolenic acid metabolism}	{NA}
transcript_HQ_LoMix_transcript2995/f2p0/3526	42161.4	2925.83	3.849	1.42e-16	7.19e-15	14.1431	up		{XM_017845167.1; PREDICTED: Phoenix dactylifera alpha-aminoadipic semialdehyde synthase (LOC103716942), transcript variant X3, mRNA}	{PF00899:ThiF family PF03435:Saccharopine dehydrogenase NADP binding domain}	{GO:0055114; oxidation-reduction process; biological_process GO:0016491; oxidoreductase activity; molecular_function GO:0008641; small protein activating enzyme activity; molecular_function}	{sp|Q9SMZ4|AASS_ARATH; Alpha-aminoadipic semialdehyde synthase OS=Arabidopsis thaliana GN=LKR/SDH PE=1 SV=1}	{egu:105041974; K14157 AASS alpha-aminoadipic semialdehyde synthase [EC:1.5.1.8 1.5.1.9] 1.5.1.8,1.5.1.9 ko00310; Metabolism; Amino acid metabolism; Lysine degradation}	{At4g33150; KOG0172 Lysine-ketoglutarate reductase/saccharopine dehydrogenase E Amino acid transport and metabolism ;}
transcript_HQ_LoMix_transcript14127/f2p0/2107	406.301	2454.11	-2.5946	1.61e-16	8.11e-15	14.0908	down		{XM_006661283.2; PREDICTED: Oryza brachyantha RNA-binding protein cabeza-like (LOC102719422), mRNA}	{PF00076:RNA recognition motif. (a.k.a. RRM, RBD, or RNP domain)}	{GO:0003676; nucleic acid binding; molecular_function}	{NA}	{pda:103706553; K14398 CPSF6_7 cleavage and polyadenylation specificity factor subunit 6/7 - ko03015; Genetic Information Processing; Translation; mRNA surveillance pathway}	{At5g55670; KOG0118 FOG: RRM domain R General function prediction only ;}
transcript_HQ_LoMix_transcript24206/f4p0/1437	745.387	91.0358	3.0335	1.63e-16	8.18e-15	14.0873	up		{XM_006646412.2; PREDICTED: Oryza brachyantha aspartic proteinase PCS1-like (LOC102713978), partial mRNA}	{NA}	{NA}	{sp|Q9LZL3|PCS1L_ARATH; Aspartic proteinase PCS1 OS=Arabidopsis thaliana GN=PCS1 PE=2 SV=1}	{pda:103697263; - - - - -}	{At5g02190; KOG1339 Aspartyl protease O Posttranslational modification, protein turnover, chaperones ;}
transcript_HQ_LoMix_transcript18937/f17p0/1719	1267.37	202.056	2.649	1.64e-16	8.22e-15	14.0853	up		{NM_001288317.1; Solanum tuberosum protein TIFY 6B-like (PPS3), mRNA}	{PF06203:CCT motif}	{GO:0005515; protein binding; molecular_function}	{sp|Q9LVI4|TIF6B_ARATH; Protein TIFY 6B OS=Arabidopsis thaliana GN=TIFY6B PE=1 SV=1}	{vvi:100262965; K13464 JAZ jasmonate ZIM domain-containing protein - ko04075; Environmental Information Processing; Signal transduction; Plant hormone signal transduction}	{NA}
transcript_HQ_LoMix_transcript11216/f3p0/2367	214.795	1323.88	-2.6237	1.88e-16	9.39e-15	14.0274	down		{XM_009384659.2; PREDICTED: Musa acuminata subsp. malaccensis MDIS1-interacting receptor like kinase 2-like (LOC103970744), mRNA}	{PF00560:Leucine Rich Repeat PF00069:Protein kinase domain PF07714:Protein tyrosine kinase PF13855:Leucine rich repeat}	{GO:0006468; protein phosphorylation; biological_process GO:0004672; protein kinase activity; molecular_function GO:0005524; ATP binding; molecular_function GO:0005515; protein binding; molecular_function}	{sp|Q93ZS4|NIK3_ARATH; Protein NSP-INTERACTING KINASE 3 OS=Arabidopsis thaliana GN=NIK3 PE=1 SV=1}	{nnu:104611381; - - - - -}	{NA}
transcript_HQ_LoMix_transcript33974/f2p0/634	335.857	2409.49	-2.8428	1.93e-16	9.62e-15	14.017	down		{XM_015774992.1; PREDICTED: Oryza sativa Japonica Group probable histone H2A.5 (LOC4332433), mRNA}	{PF00125:Core histone H2A/H2B/H3/H4}	{GO:0003677; DNA binding; molecular_function}	{sp|A2WQG7|H2A5_ORYSI; Probable histone H2A.5 OS=Oryza sativa subsp. indica GN=OsI_002060 PE=3 SV=1}	{osa:4324481; K11251 H2A histone H2A - ko05322; Human Diseases; Immune diseases; Systemic lupus erythematosus | ko05034; Human Diseases; Substance dependence; Alcoholism}	{At5g02560; KOG1756 Histone 2A B Chromatin structure and dynamics ;}
transcript_HQ_LoMix_transcript27688/f2p0/1213	126.913	1043.6	-3.0397	1.98e-16	9.83e-15	14.0073	down		{XM_010944864.2; PREDICTED: Elaeis guineensis deSI-like protein At4g17486 (LOC105060964), transcript variant X5, mRNA}	{NA}	{NA}	{sp|Q93VG8|PPDEX_ARATH; DeSI-like protein At4g17486 OS=Arabidopsis thaliana GN=At4g17486 PE=2 SV=1}	{nnu:104595753; - - - - -}	{At1g47740; KOG0324 Uncharacterized conserved protein S Function unknown ;}
transcript_HQ_LoMix_transcript11471/f9p0/2266	170.695	1139.71	-2.7392	2.13e-16	1.06e-14	13.9766	down		{XM_010929309.2; PREDICTED: Elaeis guineensis fimbrin-2-like (LOC105049602), mRNA}	{PF00307:Calponin homology (CH) domain}	{GO:0005515; protein binding; molecular_function}	{sp|O50064|FIMB2_ARATH; Fimbrin-2 OS=Arabidopsis thaliana GN=FIM2 PE=2 SV=1}	{pda:103705729; K17275 PLS1 plastin-1 - -}	{At5g48460; KOG0046 Ca2+-binding actin-bundling protein (fimbrin/plastin), EF-Hand protein superfamily Z Cytoskeleton ;}
transcript_HQ_LoMix_transcript19421/f7p0/1727	594.918	7522.85	-3.6605	2.18e-16	1.07e-14	13.969	down		{XM_010916675.2; PREDICTED: Elaeis guineensis probable sodium/metabolite cotransporter BASS2, chloroplastic (LOC105040242), transcript variant X1, mRNA}	{PF01758:Sodium Bile acid symporter family}	{GO:0016020; membrane; cellular_component}	{sp|Q5VRB2|BASS2_ORYSJ; Probable sodium/metabolite cotransporter BASS2, chloroplastic OS=Oryza sativa subsp. japonica GN=BASS2 PE=2 SV=1}	{egu:105040242; K03453 TC.BASS bile acid:Na+ symporter, BASS family - -; egu:105040242; K03453 TC.BASS bile acid:Na+ symporter, BASS family - -}	{At2g26900; KOG2718 Na+-bile acid cotransporter P Inorganic ion transport and metabolism ;}
transcript_HQ_LoMix_transcript33977/f4p0/597	149.733	1653.24	-3.4648	2.21e-16	1.09e-14	13.9643	down		{LN906628.1; Lilium davidii var. unicolor mRNA for H4 (histone gene)}	{PF15630:CENP-S protein PF02291:Transcription initiation factor IID, 31kD subunit PF00125:Core histone H2A/H2B/H3/H4 PF02969:TATA box binding protein associated factor (TAF)}	{GO:0006352; transcription initiation, DNA-dependent; biological_process GO:0003677; DNA binding; molecular_function GO:0071821; FANCM-MHF complex; cellular_component}	{sp|P59259|H4_ARATH; Histone H4 OS=Arabidopsis thaliana GN=At1g07660 PE=1 SV=2}	{nta:107773508; - - - - -}	{At1g07820; KOG3467 Histone H4 B Chromatin structure and dynamics ;}
transcript_HQ_LoMix_transcript7360/f3p0/2769	13376.8	1518.4	3.1391	2.3e-16	1.13e-14	13.9477	up		{XM_016094938.1; PREDICTED: Arachis duranensis AMP deaminase-like (LOC107475317), transcript variant X2, mRNA}	{PF00962:Adenosine/AMP deaminase PF05706:Cyclin-dependent kinase inhibitor 3 (CDKN3)}	{GO:0004725; protein tyrosine phosphatase activity; molecular_function GO:0019239; deaminase activity; molecular_function GO:0004721; phosphoprotein phosphatase activity; molecular_function}	{sp|O80452|AMPD_ARATH; AMP deaminase OS=Arabidopsis thaliana GN=AMPD PE=1 SV=2}	{mus:103972344; K01490 AMPD AMP deaminase 3.5.4.6 ko00230; Metabolism; Nucleotide metabolism; Purine metabolism}	{At2g38280; KOG1096 Adenosine monophosphate deaminase F Nucleotide transport and metabolism ;}
transcript_HQ_LoMix_transcript33573/f3p0/677	0	136.179	#NAME?	2.54e-16	1.24e-14	13.9062	#NAME?		{NA}	{NA}	{NA}	{sp|Q00451|PRF1_SOLLC; 36.4 kDa proline-rich protein OS=Solanum lycopersicum GN=TPRP-F1 PE=2 SV=1}	{pda:103704398; - - - - -}	{NA}
transcript_HQ_LoMix_transcript9781/f2p0/2495	2536.26	429.689	2.5613	2.81e-16	1.37e-14	13.8635	up		{XM_008802443.2; PREDICTED: Phoenix dactylifera clustered mitochondria protein-like (LOC103714955), transcript variant X4, mRNA}	{PF13181:Tetratricopeptide repeat PF13374:Tetratricopeptide repeat PF00515:Tetratricopeptide repeat PF13176:Tetratricopeptide repeat PF13371:Tetratricopeptide repeat PF07678:A-macroglobulin complement component}	{GO:0005515; protein binding; molecular_function GO:0005615; extracellular space; cellular_component}	{sp|F4J5S1|CLU_ARATH; Clustered mitochondria protein OS=Arabidopsis thaliana GN=FMT PE=2 SV=1}	{nnu:104597504; K03255 TIF31, CLU1 protein TIF31 - -}	{At3g52140; KOG1839 Uncharacterized protein CLU1/cluA/TIF31 involved in mitochondrial morphology/distribution, also found associated with eIF-3 R General function prediction only ;}
transcript_HQ_LoMix_transcript31956/f2p0/872	2714.62	34308.8	-3.6598	3.77e-16	1.83e-14	13.7375	down		{LC066088.1; Lilium speciosum LsCHIb mRNA for chalcone isomerase, partial cds, allele: LsCHIb-wy}	{PF02431:Chalcone-flavanone isomerase PF16035:Chalcone isomerase like}	{GO:0016872; intramolecular lyase activity; molecular_function}	{sp|Q8VZW3|CFI3_ARATH; Probable chalcone--flavonone isomerase 3 OS=Arabidopsis thaliana GN=CHI3 PE=1 SV=1}	{mus:103972228; - - - - -}	{NA}
transcript_HQ_LoMix_transcript17712/f4p0/1823	2522.37	437.983	2.5258	4.05e-16	1.96e-14	13.7067	up		{XM_017846780.1; PREDICTED: Phoenix dactylifera SNF1-related protein kinase catalytic subunit alpha KIN10 (LOC103723553), transcript variant X5, mRNA}	{PF08587:Ubiquitin associated domain (UBA) PF00069:Protein kinase domain PF07714:Protein tyrosine kinase PF06293:Lipopolysaccharide kinase (Kdo/WaaP) family}	{GO:0006468; protein phosphorylation; biological_process GO:0016020; membrane; cellular_component GO:0016773; phosphotransferase activity, alcohol group as acceptor; molecular_function GO:0004672; protein kinase activity; molecular_function GO:0005524; ATP binding; molecular_function GO:0004674; protein serine/threonine kinase activity; molecular_function}	{sp|Q38997|KIN10_ARATH; SNF1-related protein kinase catalytic subunit alpha KIN10 OS=Arabidopsis thaliana GN=KIN10 PE=1 SV=2}	{nnu:104599671; K07198 PRKAA, AMPK 5'-AMP-activated protein kinase, catalytic alpha subunit 2.7.11.11 ko04371; Environmental Information Processing; Signal transduction; Apelin signaling pathway | ko04068; Environmental Information Processing; Signal transduction; FoxO signaling pathway | ko04151; Environmental Information Processing; Signal transduction; PI3K-Akt signaling pathway | ko04152; Env…	{At3g01090; KOG0583 Serine/threonine protein kinase T Signal transduction mechanisms ;}
transcript_HQ_LoMix_transcript18938/f2p0/1764	86.8732	7697.88	-6.4694	4.37e-16	2.11e-14	13.6754	down		{XM_009398891.2; PREDICTED: Musa acuminata subsp. malaccensis pectinesterase-like (LOC103982084), mRNA}	{PF01095:Pectinesterase PF04043:Plant invertase/pectin methylesterase inhibitor}	{GO:0004857; enzyme inhibitor activity; molecular_function GO:0005618; cell wall; cellular_component GO:0030599; pectinesterase activity; molecular_function GO:0042545; cell wall modification; biological_process}	{sp|P14280|PME1_SOLLC; Pectinesterase 1 OS=Solanum lycopersicum GN=PME1.9 PE=1 SV=5}	{osa:4325861; K01051 E3.1.1.11 pectinesterase 3.1.1.11 ko00040; Metabolism; Carbohydrate metabolism; Pentose and glucuronate interconversions}	{NA}
transcript_HQ_LoMix_transcript25576/f5p0/1326	127.08	901.505	-2.8266	4.45e-16	2.14e-14	13.6692	down		{XM_011013752.1; PREDICTED: Populus euphratica monoacylglycerol lipase ABHD6 (LOC105116381), transcript variant X5, mRNA}	{PF01764:Lipase (class 3)}	{GO:0006629; lipid metabolic process; biological_process}	{sp|B7M2Z7|MHPC_ECO8A; 2-hydroxy-6-oxononadienedioate/2-hydroxy-6-oxononatrienedioate hydrolase OS=Escherichia coli O8 (strain IAI1) GN=mhpC PE=3 SV=2}	{pda:103708252; - - - - -}	{At1g13820; KOG1454 Predicted hydrolase/acyltransferase (alpha/beta hydrolase superfamily) R General function prediction only ;}
transcript_HQ_LoMix_transcript34752/f4p0/475	399.641	2343.1	-2.5516	6.12e-16	2.94e-14	13.5316	down		{XM_010941928.2; PREDICTED: Elaeis guineensis histone H4 (LOC105058869), mRNA}	{PF15630:CENP-S protein PF02969:TATA box binding protein associated factor (TAF) PF02291:Transcription initiation factor IID, 31kD subunit PF00125:Core histone H2A/H2B/H3/H4}	{GO:0006352; transcription initiation, DNA-dependent; biological_process GO:0071821; FANCM-MHF complex; cellular_component GO:0003677; DNA binding; molecular_function}	{sp|P62787|H4_MAIZE; Histone H4 OS=Zea mays GN=H4C7 PE=1 SV=2}	{nta:107773508; - - - - -}	{At1g07660; KOG3467 Histone H4 B Chromatin structure and dynamics ;}
transcript_HQ_LoMix_transcript34119/f2p0/609	264.648	1603.14	-2.5988	6.72e-16	3.22e-14	13.4922	down		{NA}	{NA}	{NA}	{NA}	{NA}	{NA}
transcript_HQ_LoMix_transcript26433/f3p0/1301	3291.1	132.607	4.6333	6.79e-16	3.24e-14	13.4889	up		{XM_010907488.2; PREDICTED: Elaeis guineensis cinnamoyl-CoA reductase 2 (LOC105032898), transcript variant X2, mRNA}	{PF01073:3-beta hydroxysteroid dehydrogenase/isomerase family PF01370:NAD dependent epimerase/dehydratase family}	{GO:0050662; coenzyme binding; molecular_function GO:0055114; oxidation-reduction process; biological_process GO:0003854; 3-beta-hydroxy-delta5-steroid dehydrogenase activity; molecular_function GO:0006694; steroid biosynthetic process; biological_process GO:0016616; oxidoreductase activity, acting on the CH-OH group of donors, NAD or NADP as acceptor; molecular_function GO:0003824; NA}	{sp|Q9S9N9|CCR1_ARATH; Cinnamoyl-CoA reductase 1 OS=Arabidopsis thaliana GN=CCR1 PE=1 SV=1}	{brp:103845753; - - - - -}	{At5g19440; KOG1502 Flavonol reductase/cinnamoyl-CoA reductase V Defense mechanisms ;}
transcript_HQ_LoMix_transcript10240/f4p0/2437	27.0847	384.07	-3.8258	7.58e-16	3.59e-14	13.4447	down		{KT376489.1; Lilium distichum chloroplast, complete genome}	{PF00004:ATPase family associated with various cellular activities (AAA) PF05695:Plant protein of unknown function (DUF825)}	{GO:0005524; ATP binding; molecular_function GO:0009507; chloroplast; cellular_component}	{sp|Q0G9F7|YCF2_LIRTU; Protein Ycf2 OS=Liriodendron tulipifera GN=ycf2-A PE=3 SV=1}	{sly:101257292; - - - - -}	{NA}
transcript_HQ_LoMix_transcript14540/f2p0/2064	1103.63	161.16	2.7757	7.56e-16	3.59e-14	13.4447	up		{XM_017844910.1; PREDICTED: Phoenix dactylifera protein DETOXIFICATION 42 (LOC103715922), transcript variant X2, mRNA}	{PF01554:MatE}	{GO:0055085; transmembrane transport; biological_process GO:0016020; membrane; cellular_component GO:0006855; drug transmembrane transport; biological_process GO:0015297; antiporter activity; molecular_function GO:0015238; drug transmembrane transporter activity; molecular_function}	{sp|Q9SYD6|DTX42_ARATH; Protein DETOXIFICATION 42 OS=Arabidopsis thaliana GN=DTX42 PE=2 SV=2}	{nnu:104597423; - - - - -}	{At1g51340; KOG1347 Uncharacterized membrane protein, predicted efflux pump R General function prediction only ;}
transcript_HQ_LoMix_transcript7863/f2p0/2731	2639.34	463.237	2.5104	7.57e-16	3.59e-14	13.4447	up		{XM_010916873.2; PREDICTED: Elaeis guineensis aminopeptidase M1 (LOC105040383), mRNA}	{PF01433:Peptidase family M1}	{GO:0008270; zinc ion binding; molecular_function GO:0008237; metallopeptidase activity; molecular_function}	{sp|Q8VZH2|APM1_ARATH; Aminopeptidase M1 OS=Arabidopsis thaliana GN=APM1 PE=1 SV=1}	{egu:105040383; K08776 NPEPPS puromycin-sensitive aminopeptidase 3.4.11.- -}	{At4g33090; KOG1046 Puromycin-sensitive aminopeptidase and related aminopeptidases EO Amino acid transport and metabolism ; Posttranslational modification, protein turnover, chaperones ;}
transcript_HQ_LoMix_transcript18139/f4p0/1802	41.3423	465.816	-3.4941	8.91e-16	4.21e-14	13.3756	down		{XM_010929661.2; PREDICTED: Elaeis guineensis glutamate--glyoxylate aminotransferase 2 (LOC105049882), mRNA}	{PF01212:Beta-eliminating lyase PF00155:Aminotransferase class I and II}	{GO:0009058; biosynthetic process; biological_process GO:0030170; pyridoxal phosphate binding; molecular_function GO:0016829; lyase activity; molecular_function GO:0006520; cellular amino acid metabolic process; biological_process}	{sp|Q9S7E9|GGT2_ARATH; Glutamate--glyoxylate aminotransferase 2 OS=Arabidopsis thaliana GN=GGAT2 PE=1 SV=1}	{pda:103707141; K14272 GGAT glutamate--glyoxylate aminotransferase [EC:2.6.1.4 2.6.1.2 2.6.1.44] 2.6.1.4,2.6.1.2,2.6.1.44 ko01200; Metabolism; Global and overview maps; Carbon metabolism | ko01210; Metabolism; Global and overview maps; 2-Oxocarboxylic acid metabolism | ko01230; Metabolism; Global and overview maps; Biosynthesis of amino acids | ko00630; Metabolism; Carbohydrate metabolism; Glyoxy…	{At1g70580; KOG0258 Alanine aminotransferase E Amino acid transport and metabolism ;}
transcript_HQ_LoMix_transcript19792/f4p0/1649	74.6629	1054.3	-3.8197	9.15e-16	4.31e-14	13.3655	down		{XM_008812350.1; PREDICTED: Phoenix dactylifera structure-specific endonuclease subunit slx1 (LOC103721956), mRNA}	{NA}	{NA}	{sp|Q5PQP5|SLX1_RAT; Structure-specific endonuclease subunit SLX1 OS=Rattus norvegicus GN=Slx1b PE=2 SV=1}	{egu:105045952; K15078 SLX1 structure-specific endonuclease subunit SLX1 3.6.1.- ko03460; Genetic Information Processing; Replication and repair; Fanconi anemia pathway}	{At2g30350; KOG3005 GIY-YIG type nuclease R General function prediction only ;}
transcript_HQ_LoMix_transcript2074/f3p0/3778	1033.77	160.653	2.6859	9.74e-16	4.58e-14	13.3394	up		{LT594789.1; Theobroma cacao genome assembly, chromosome: II}	{PF01536:Adenosylmethionine decarboxylase}	{GO:0004014; adenosylmethionine decarboxylase activity; molecular_function GO:0006597; spermine biosynthetic process; biological_process GO:0008295; spermidine biosynthetic process; biological_process}	{sp|Q0JC10|DCAM_ORYSJ; S-adenosylmethionine decarboxylase proenzyme OS=Oryza sativa subsp. japonica GN=SAMDC PE=2 SV=1}	{egu:105039560; K01611 speD, AMD1 S-adenosylmethionine decarboxylase 4.1.1.50 ko00270; Metabolism; Amino acid metabolism; Cysteine and methionine metabolism | ko00330; Metabolism; Amino acid metabolism; Arginine and proline metabolism}	{At3g25570; KOG0788 S-adenosylmethionine decarboxylase T Signal transduction mechanisms ;}
transcript_HQ_LoMix_transcript19887/f4p0/1716	771.806	103.366	2.9005	9.85e-16	4.61e-14	13.336	up		{NM_001288317.1; Solanum tuberosum protein TIFY 6B-like (PPS3), mRNA}	{PF06203:CCT motif}	{GO:0005515; protein binding; molecular_function}	{sp|Q9LVI4|TIF6B_ARATH; Protein TIFY 6B OS=Arabidopsis thaliana GN=TIFY6B PE=1 SV=1}	{vvi:100262965; K13464 JAZ jasmonate ZIM domain-containing protein - ko04075; Environmental Information Processing; Signal transduction; Plant hormone signal transduction}	{NA}
transcript_HQ_LoMix_transcript14841/f2p0/2045	753.36	4767.38	-2.6618	1.05e-15	4.9e-14	13.31	down		{XM_010922859.1; PREDICTED: Elaeis guineensis phosphoethanolamine N-methyltransferase 1 (LOC105044829), transcript variant X1, mRNA}	{PF08241:Methyltransferase domain PF02390:Putative methyltransferase PF05175:Methyltransferase small domain PF09445:RNA cap guanine-N2 methyltransferase PF05724:Thiopurine S-methyltransferase (TPMT) PF08123:Histone methylation protein DOT1 PF04194:Programmed cell death protein 2, C-terminal putative domain PF00891:O-methyltransferase PF05891:AdoMet dependent proline di-methyltransferase PF01209:u…	{GO:0001510; RNA methylation; biological_process GO:0008757; S-adenosylmethionine-dependent methyltransferase activity; molecular_function GO:0008152; NA GO:0008171; O-methyltransferase activity; molecular_function GO:0006480; N-terminal protein amino acid methylation; biological_process GO:0009312; oligosaccharide biosynthetic process; biological_process GO:0008033; tRNA processing; biological_p…	{sp|Q944H0|PEAM2_ARATH; Phosphomethylethanolamine N-methyltransferase OS=Arabidopsis thaliana GN=NMT2 PE=2 SV=2}	{egu:105044829; K05929 E2.1.1.103, NMT phosphoethanolamine N-methyltransferase 2.1.1.103 ko00564; Metabolism; Lipid metabolism; Glycerophospholipid metabolism}	{At1g48600; KOG1269 SAM-dependent methyltransferases IR Lipid transport and metabolism ; General function prediction only ;}
transcript_HQ_LoMix_transcript17656/f5p0/1778	493.143	2835.83	-2.5237	1.07e-15	4.99e-14	13.3022	down		{XM_008793636.1; PREDICTED: Phoenix dactylifera glutamate decarboxylase 4-like (LOC103708620), mRNA}	{PF00282:Pyridoxal-dependent decarboxylase conserved domain}	{GO:0030170; pyridoxal phosphate binding; molecular_function GO:0016831; carboxy-lyase activity; molecular_function GO:0019752; carboxylic acid metabolic process; biological_process}	{sp|Q9LSH2|DCE5_ARATH; Glutamate decarboxylase 5 OS=Arabidopsis thaliana GN=GAD5 PE=2 SV=1}	{egu:105041902; K01580 E4.1.1.15, gadB, gadA, GAD glutamate decarboxylase 4.1.1.15 ko00650; Metabolism; Carbohydrate metabolism; Butanoate metabolism | ko00250; Metabolism; Amino acid metabolism; Alanine, aspartate and glutamate metabolism | ko00410; Metabolism; Metabolism of other amino acids; beta-Alanine metabolism | ko00430; Metabolism; Metabolism of other amino acids; Taurine and hypotaurine…	{At3g17760; KOG1383 Glutamate decarboxylase/sphingosine phosphate lyase E Amino acid transport and metabolism ;}
transcript_HQ_LoMix_transcript14815/f8p0/2036	99.6565	746.18	-2.9045	1.16e-15	5.4e-14	13.268	down		{XM_009381879.2; PREDICTED: Musa acuminata subsp. malaccensis probable mannan synthase 4 (LOC103968612), mRNA}	{PF13506:Glycosyl transferase family 21}	{GO:0016757; transferase activity, transferring glycosyl groups; molecular_function}	{sp|Q8S7W0|CSLA4_ORYSJ; Probable mannan synthase 4 OS=Oryza sativa subsp. japonica GN=CSLA4 PE=2 SV=1}	{pda:103703010; - - - - -}	{NA}
transcript_HQ_LoMix_transcript21800/f2p0/1618	7563.57	1086.32	2.7996	1.29e-15	5.99e-14	13.2226	up		{KP852031.1; Beckmannia syzigachne UDP-glycosyltransferase 73C4-like mRNA, complete sequence}	{PF00201:UDP-glucoronosyl and UDP-glucosyl transferase}	{GO:0016758; transferase activity, transferring hexosyl groups; molecular_function GO:0008152; NA}	{sp|Q9AT54|SCGT_TOBAC; Scopoletin glucosyltransferase OS=Nicotiana tabacum GN=TOGT1 PE=1 SV=1}	{egu:105042362; - - - - -}	{At4g34131; KOG1192 UDP-glucuronosyl and UDP-glucosyl transferase GC Carbohydrate transport and metabolism ; Energy production and conversion ;}
transcript_HQ_LoMix_transcript34231/f3p0/593	199.266	1183.26	-2.57	1.57e-15	7.25e-14	13.1396	down		{XM_008800082.2; PREDICTED: Phoenix dactylifera high mobility group B protein 14 (LOC103713227), mRNA}	{NA}	{NA}	{sp|O64702|HMG14_ARATH; High mobility group B protein 14 OS=Arabidopsis thaliana GN=HMGB14 PE=2 SV=2}	{cit:102622109; K11296 HMGB3 high mobility group protein B3 - -}	{At3g51880; KOG0381 HMG box-containing protein R General function prediction only ;}
transcript_HQ_LoMix_transcript29750/f7p0/1065	3329.57	569.527	2.5475	1.6e-15	7.37e-14	13.1323	up		{NA}	{PF00515:Tetratricopeptide repeat PF13176:Tetratricopeptide repeat}	{GO:0005515; protein binding; molecular_function}	{NA}	{gra:105791919; - - - - -}	{NA}
transcript_HQ_LoMix_transcript21595/f2p0/1644	6376.32	969.176	2.7179	1.66e-15	7.62e-14	13.118	up		{XM_010906682.1; PREDICTED: Elaeis guineensis probable protein phosphatase 2C 27 (LOC105032278), transcript variant X1, mRNA}	{PF00481:Protein phosphatase 2C}	{GO:0003824; NA}	{sp|Q69QZ0|P2C27_ORYSJ; Probable protein phosphatase 2C 27 OS=Oryza sativa subsp. japonica GN=Os02g0799000 PE=2 SV=1}	{pda:103706463; K14803 PTC2_3 protein phosphatase PTC2/3 3.1.3.16 -}	{At2g25620; KOG0698 Serine/threonine protein phosphatase T Signal transduction mechanisms ;}
transcript_HQ_LoMix_transcript16001/f2p0/1901	8316.43	1167.65	2.8324	1.85e-15	8.46e-14	13.0724	up		{XM_016331271.1; PREDICTED: Arachis ipaensis uncharacterized LOC107628554 (LOC107628554), transcript variant X2, mRNA}	{PF01536:Adenosylmethionine decarboxylase}	{GO:0004014; adenosylmethionine decarboxylase activity; molecular_function GO:0006597; spermine biosynthetic process; biological_process GO:0008295; spermidine biosynthetic process; biological_process}	{sp|Q0JC10|DCAM_ORYSJ; S-adenosylmethionine decarboxylase proenzyme OS=Oryza sativa subsp. japonica GN=SAMDC PE=2 SV=1}	{egu:105039560; K01611 speD, AMD1 S-adenosylmethionine decarboxylase 4.1.1.50 ko00270; Metabolism; Amino acid metabolism; Cysteine and methionine metabolism | ko00330; Metabolism; Amino acid metabolism; Arginine and proline metabolism}	{At3g25570; KOG0788 S-adenosylmethionine decarboxylase T Signal transduction mechanisms ;}
transcript_HQ_LoMix_transcript10437/f4p0/2412	826.242	5089	-2.6227	1.97e-15	8.99e-14	13.0462	down		{XM_010915999.1; PREDICTED: Elaeis guineensis D-3-phosphoglycerate dehydrogenase 1, chloroplastic-like (LOC105039735), mRNA}	{PF01842:ACT domain PF00389:D-isomer specific 2-hydroxyacid dehydrogenase, catalytic domain PF03446:NAD binding domain of 6-phosphogluconate dehydrogenase PF02826:D-isomer specific 2-hydroxyacid dehydrogenase, NAD binding domain}	{GO:0055114; oxidation-reduction process; biological_process GO:0051287; NAD binding; molecular_function GO:0008152; NA GO:0016597; amino acid binding; molecular_function GO:0004616; phosphogluconate dehydrogenase (decarboxylating) activity; molecular_function GO:0016616; oxidoreductase activity, acting on the CH-OH group of donors, NAD or NADP as acceptor; molecular_function}	{sp|O49485|SERA1_ARATH; D-3-phosphoglycerate dehydrogenase 1, chloroplastic OS=Arabidopsis thaliana GN=PGDH1 PE=1 SV=1}	{pda:103707102; K00058 serA, PHGDH D-3-phosphoglycerate dehydrogenase 1.1.1.95 ko01200; Metabolism; Global and overview maps; Carbon metabolism | ko01230; Metabolism; Global and overview maps; Biosynthesis of amino acids | ko00680; Metabolism; Energy metabolism; Methane metabolism | ko00260; Metabolism; Amino acid metabolism; Glycine, serine and threonine metabolism}	{At4g34200; KOG0068 D-3-phosphoglycerate dehydrogenase, D-isomer-specific 2-hydroxy acid dehydrogenase superfamily E Amino acid transport and metabolism ;}
transcript_HQ_LoMix_transcript32799/f3p0/776	152503	1488.17	6.6792	1.97e-15	8.99e-14	13.0462	up		{HG670306.1; Triticum aestivum chromosome 3B, genomic scaffold, cultivar Chinese Spring}	{NA}	{NA}	{NA}	{mus:103999676; - - - - -}	{NA}
transcript_HQ_LoMix_transcript26077/f2p0/1320	7073.72	1048.67	2.7539	2e-15	9.1e-14	13.0411	up		{NA}	{NA}	{NA}	{NA}	{NA}	{NA}
transcript_HQ_LoMix_transcript34273/f2p0/588	297.858	2300.47	-2.9492	2.05e-15	9.31e-14	13.031	down		{XM_008814228.1; PREDICTED: Phoenix dactylifera histone H4 (LOC103723338), mRNA}	{PF02969:TATA box binding protein associated factor (TAF) PF02291:Transcription initiation factor IID, 31kD subunit PF00125:Core histone H2A/H2B/H3/H4 PF15630:CENP-S protein}	{GO:0006352; transcription initiation, DNA-dependent; biological_process GO:0071821; FANCM-MHF complex; cellular_component GO:0003677; DNA binding; molecular_function}	{sp|P59259|H4_ARATH; Histone H4 OS=Arabidopsis thaliana GN=At1g07660 PE=1 SV=2}	{bna:106392865; K11254 H4 histone H4 - ko05203; Human Diseases; Cancers: Overview; Viral carcinogenesis | ko05322; Human Diseases; Immune diseases; Systemic lupus erythematosus | ko05034; Human Diseases; Substance dependence; Alcoholism}	{At1g07820; KOG3467 Histone H4 B Chromatin structure and dynamics ;}
transcript_HQ_LoMix_transcript312/f2p0/5220	161.449	1029	-2.6721	2.35e-15	1.06e-13	12.9733	down		{NA}	{NA}	{NA}	{NA}	{pda:103701385; - - - - -}	{NA}
transcript_HQ_LoMix_transcript595/f2p0/4753	792.375	112.945	2.8106	2.36e-15	1.07e-13	12.9724	up		{XM_009388027.2; PREDICTED: Musa acuminata subsp. malaccensis E3 ubiquitin-protein ligase RKP (LOC103973458), transcript variant X2, mRNA}	{PF00622:SPRY domain PF10408:Ubiquitin elongating factor core}	{GO:0034450; ubiquitin-ubiquitin ligase activity; molecular_function GO:0016567; protein ubiquitination; biological_process GO:0006511; ubiquitin-dependent protein catabolic process; biological_process GO:0000151; ubiquitin ligase complex; cellular_component GO:0005515; protein binding; molecular_function}	{sp|Q9SIZ8|RKP_ARATH; E3 ubiquitin-protein ligase RKP OS=Arabidopsis thaliana GN=RKP PE=2 SV=2}	{egu:105041678; K12169 KPC1, RNF123 Kip1 ubiquitination-promoting complex protein 1 2.3.2.27 -}	{At2g22020; KOG2242 Scaffold/matrix specific factor hnRNP-U/SAF-A, contains SPRY domain A RNA processing and modification ;}
transcript_HQ_LoMix_transcript11019/f7p0/2377	999.364	6521.08	-2.706	2.61e-15	1.17e-13	12.9301	down		{XM_008235088.1; PREDICTED: Prunus mume uncharacterized LOC103332357 (LOC103332357), transcript variant X2, mRNA}	{PF14634:zinc-RING finger domain PF12678:RING-H2 zinc finger domain PF11789:Zinc-finger of the MIZ type in Nse subunit PF17121:Zinc finger, C3HC4 type (RING finger) PF00628:PHD-finger PF13639:Ring finger domain PF17123:RING-like zinc finger PF00097:Zinc finger, C3HC4 type (RING finger) PF12861:Anaphase-promoting complex subunit 11 RING-H2 finger}	{GO:0008270; zinc ion binding; molecular_function GO:0046872; metal ion binding; molecular_function GO:0005515; protein binding; molecular_function GO:0004842; ubiquitin-protein ligase activity; molecular_function GO:0005680; anaphase-promoting complex; cellular_component}	{sp|P97278|ITIH1_MESAU; Inter-alpha-trypsin inhibitor heavy chain H1 OS=Mesocricetus auratus GN=ITIH1 PE=1 SV=1}	{pda:103702886; - - - - -}	{NA}
transcript_HQ_LoMix_transcript18879/f5p0/1762	9.43735	247.968	-4.7156	2.78e-15	1.25e-13	12.9044	down		{XM_015782493.1; PREDICTED: Oryza sativa Japonica Group putative RING-H2 finger protein ATL12 (LOC4339820), mRNA}	{PF13639:Ring finger domain PF00628:PHD-finger PF17123:RING-like zinc finger PF00097:Zinc finger, C3HC4 type (RING finger) PF12861:Anaphase-promoting complex subunit 11 RING-H2 finger PF12906:RING-variant domain PF17122:Zinc-finger PF14634:zinc-RING finger domain PF12678:RING-H2 zinc finger domain}	{GO:0008270; zinc ion binding; molecular_function GO:0005515; protein binding; molecular_function GO:0046872; metal ion binding; molecular_function GO:0004842; ubiquitin-protein ligase activity; molecular_function GO:0005680; anaphase-promoting complex; cellular_component}	{sp|Q5EAE9|ATL43_ARATH; RING-H2 finger protein ATL43 OS=Arabidopsis thaliana GN=ATL43 PE=2 SV=2}	{mus:103977330; K19041 RNF38_44 E3 ubiquitin-protein ligase RNF38/44 2.3.2.27 -}	{At5g05810; KOG0800 FOG: Predicted E3 ubiquitin ligase O Posttranslational modification, protein turnover, chaperones ;}
transcript_HQ_LoMix_transcript34394/f14p0/508	229.915	2167.59	-3.2369	3.01e-15	1.35e-13	12.8701	down		{XM_008814228.1; PREDICTED: Phoenix dactylifera histone H4 (LOC103723338), mRNA}	{PF02291:Transcription initiation factor IID, 31kD subunit PF00125:Core histone H2A/H2B/H3/H4 PF02969:TATA box binding protein associated factor (TAF) PF15630:CENP-S protein}	{GO:0003677; DNA binding; molecular_function GO:0071821; FANCM-MHF complex; cellular_component GO:0006352; transcription initiation, DNA-dependent; biological_process}	{sp|P62787|H4_MAIZE; Histone H4 OS=Zea mays GN=H4C7 PE=1 SV=2}	{gmx:100788767; K11254 H4 histone H4 - ko05203; Human Diseases; Cancers: Overview; Viral carcinogenesis | ko05322; Human Diseases; Immune diseases; Systemic lupus erythematosus | ko05034; Human Diseases; Substance dependence; Alcoholism}	{At1g07820; KOG3467 Histone H4 B Chromatin structure and dynamics ;}
transcript_HQ_LoMix_transcript4437/f13p0/3184	30035.3	2819.53	3.4131	3.04e-15	1.36e-13	12.8675	up		{XM_010945165.2; PREDICTED: Elaeis guineensis aconitate hydratase, cytoplasmic-like (LOC105061192), mRNA}	{PF00330:Aconitase family (aconitate hydratase) PF00694:Aconitase C-terminal domain PF01924:Hydrogenase formation hypA family}	{GO:0046872; metal ion binding; molecular_function GO:0008152; NA}	{sp|Q9SIB9|ACO2M_ARATH; Aconitate hydratase 2, mitochondrial OS=Arabidopsis thaliana GN=ACO2 PE=1 SV=2}	{egu:105042560; K01681 ACO, acnA aconitate hydratase 4.2.1.3 ko01200; Metabolism; Global and overview maps; Carbon metabolism | ko01210; Metabolism; Global and overview maps; 2-Oxocarboxylic acid metabolism | ko01230; Metabolism; Global and overview maps; Biosynthesis of amino acids | ko00020; Metabolism; Carbohydrate metabolism; Citrate cycle (TCA cycle) | ko00630; Metabolism; Carbohydrate metab…	{At2g05710; KOG0452 RNA-binding translational regulator IRP (aconitase superfamily) AJ RNA processing and modification ; Translation, ribosomal structure and biogenesis ;}
transcript_HQ_LoMix_transcript13194/f7p0/2107	218.068	3210.03	-3.8797	3.12e-15	1.39e-13	12.858	down		{XM_008800612.2; PREDICTED: Phoenix dactylifera 65-kDa microtubule-associated protein 1 (LOC103713614), mRNA}	{PF05478:Prominin}	{GO:0016021; integral to membrane; cellular_component}	{sp|Q9FLP0|MA651_ARATH; 65-kDa microtubule-associated protein 1 OS=Arabidopsis thaliana GN=MAP65-1 PE=1 SV=1}	{pda:103702328; K16732 PRC1 protein regulator of cytokinesis 1 - -}	{At5g55230; KOG4302 Microtubule-associated protein essential for anaphase spindle elongation DZ Cell cycle control, cell division, chromosome partitioning ; Cytoskeleton ;}
transcript_HQ_LoMix_transcript29599/f4p0/1059	24.5429	351.706	-3.841	3.24e-15	1.44e-13	12.8423	down		{XM_008226106.2; PREDICTED: Prunus mume CRIB domain-containing protein RIC7 (LOC103324071), transcript variant X2, mRNA}	{NA}	{NA}	{sp|Q9M0Y9|RIC10_ARATH; CRIB domain-containing protein RIC10 OS=Arabidopsis thaliana GN=RIC10 PE=2 SV=1}	{vvi:100258839; - - - - -}	{NA}
transcript_HQ_LoMix_transcript7130/f4p0/2795	313.254	1975.84	-2.6571	3.32e-15	1.47e-13	12.8323	down		{XM_008786142.2; PREDICTED: Phoenix dactylifera subtilisin-like protease SBT1.5 (LOC103703326), mRNA}	{PF00082:Subtilase family}	{GO:0004252; serine-type endopeptidase activity; molecular_function GO:0006508; proteolysis; biological_process}	{sp|Q9LUM3|SBT15_ARATH; Subtilisin-like protease SBT1.5 OS=Arabidopsis thaliana GN=SBT1.5 PE=2 SV=1}	{pda:103703326; - - - - -}	{NA}
transcript_HQ_LoMix_transcript34495/f5p0/541	95.7653	1277.11	-3.7372	3.38e-15	1.49e-13	12.8256	down		{XM_010057736.2; PREDICTED: Eucalyptus grandis histone H4 (LOC104444128), mRNA}	{PF15630:CENP-S protein PF00125:Core histone H2A/H2B/H3/H4 PF02291:Transcription initiation factor IID, 31kD subunit PF02969:TATA box binding protein associated factor (TAF)}	{GO:0071821; FANCM-MHF complex; cellular_component GO:0003677; DNA binding; molecular_function GO:0006352; transcription initiation, DNA-dependent; biological_process}	{sp|P59259|H4_ARATH; Histone H4 OS=Arabidopsis thaliana GN=At1g07660 PE=1 SV=2}	{crb:CARUB_v10027423mg; K11254 H4 histone H4 - ko05203; Human Diseases; Cancers: Overview; Viral carcinogenesis | ko05322; Human Diseases; Immune diseases; Systemic lupus erythematosus | ko05034; Human Diseases; Substance dependence; Alcoholism}	{At1g07820; KOG3467 Histone H4 B Chromatin structure and dynamics ;}
transcript_HQ_LoMix_transcript1151/f2p0/4187	121.362	1150.58	-3.245	3.42e-15	1.51e-13	12.8219	down		{XM_017841328.1; PREDICTED: Phoenix dactylifera phospholipid-transporting ATPase 1 (LOC103701111), transcript variant X1, mRNA}	{PF00122:E1-E2 ATPase}	{GO:0000166; nucleotide binding; molecular_function GO:0046872; metal ion binding; molecular_function}	{sp|P98204|ALA1_ARATH; Phospholipid-transporting ATPase 1 OS=Arabidopsis thaliana GN=ALA1 PE=2 SV=1}	{egu:105045104; K14802 DRS2, ATP8A phospholipid-transporting ATPase 3.6.3.1 -}	{Hs17978471; KOG0206 P-type ATPase R General function prediction only ;}
transcript_HQ_LoMix_transcript16846/f3p0/1889	552.147	61.3515	3.1699	3.7e-15	1.62e-13	12.7893	up		{XM_019854568.1; PREDICTED: Elaeis guineensis uncharacterized protein At1g04910-like (LOC105056772), transcript variant X2, mRNA}	{NA}	{NA}	{sp|Q8W486|Y1491_ARATH; Uncharacterized protein At1g04910 OS=Arabidopsis thaliana GN=At1g04910 PE=2 SV=1}	{nnu:104604396; - - - - -}	{NA}
transcript_HQ_LoMix_transcript30867/f6p0/968	5164.19	579.629	3.1553	3.73e-15	1.64e-13	12.7861	up		{XM_008807456.2; PREDICTED: Phoenix dactylifera probable strigolactone esterase DAD2 (LOC103718569), mRNA}	{NA}	{NA}	{sp|J9U5U9|DAD2_PETHY; Probable strigolactone esterase DAD2 OS=Petunia hybrida GN=DAD2 PE=1 SV=1}	{pda:103705302; - - - - -}	{NA}
transcript_HQ_LoMix_transcript2806/f4p0/3562	1276.58	225.471	2.5013	3.9e-15	1.7e-13	12.7686	up		{XM_010930398.2; PREDICTED: Elaeis guineensis calcium-transporting ATPase 8, plasma membrane-type-like (LOC105050400), transcript variant X1, mRNA}	{PF03626:Prokaryotic Cytochrome C oxidase subunit IV PF12515:Ca2+-ATPase N terminal autoinhibitory domain PF00122:E1-E2 ATPase}	{GO:0000166; nucleotide binding; molecular_function GO:0005516; calmodulin binding; molecular_function GO:0046872; metal ion binding; molecular_function GO:0016021; integral to membrane; cellular_component}	{sp|Q9LF79|ACA8_ARATH; Calcium-transporting ATPase 8, plasma membrane-type OS=Arabidopsis thaliana GN=ACA8 PE=1 SV=1}	{pda:103701502; K01537 E3.6.3.8 Ca2+-transporting ATPase 3.6.3.8 -}	{At5g57110; KOG0204 Calcium transporting ATPase P Inorganic ion transport and metabolism ;}
transcript_HQ_LoMix_transcript25899/f6p0/1322	2139.77	19454.4	-3.1846	4.07e-15	1.77e-13	12.7515	down		{XM_004977514.1; PREDICTED: Setaria italica ACT domain-containing protein ACR12-like (LOC101782081), mRNA}	{PF01842:ACT domain PF13291:ACT domain}	{GO:0016597; amino acid binding; molecular_function GO:0008152; NA}	{sp|Q9LZ23|ACR12_ARATH; ACT domain-containing protein ACR12 OS=Arabidopsis thaliana GN=ACR12 PE=2 SV=1}	{pda:103705862; - - - - -}	{NA}
transcript_HQ_LoMix_transcript26242/f4p0/1272	123.556	832.264	-2.7519	4.62e-15	2.01e-13	12.697	down		{NA}	{PF06305:Protein of unknown function (DUF1049)}	{GO:0005887; integral to plasma membrane; cellular_component}	{sp|O22784|CRR11_ARATH; Cysteine-rich repeat secretory protein 11 OS=Arabidopsis thaliana GN=CRRSP11 PE=1 SV=2}	{mus:103980341; - - - - -}	{NA}
transcript_HQ_LoMix_transcript34061/f3p0/616	195.661	4921.31	-4.6526	4.99e-15	2.17e-13	12.6644	down		{NA}	{NA}	{NA}	{sp|P15543|ACP3_HORVU; Acyl carrier protein 3, chloroplastic OS=Hordeum vulgare GN=ACL1.3 PE=1 SV=2}	{egu:105045224; - - - - -}	{At1g54580; KOG1748 Acyl carrier protein/NADH-ubiquinone oxidoreductase, NDUFAB1/SDAP subunit CIQ Energy production and conversion ; Lipid transport and metabolism ; Secondary metabolites biosynthesis, transport and catabolism ;}
transcript_HQ_LoMix_transcript19395/f2p0/1722	1179.81	13951.1	-3.5638	5.19e-15	2.24e-13	12.6491	down		{AK369723.1; Hordeum vulgare subsp. vulgare mRNA for predicted protein, complete cds, clone: NIASHv2096L10}	{PF02450:Lecithin:cholesterol acyltransferase PF01674:Lipase (class 2) PF07819:PGAP1-like protein}	{GO:0016788; hydrolase activity, acting on ester bonds; molecular_function GO:0008374; O-acyltransferase activity; molecular_function GO:0016787; hydrolase activity; molecular_function GO:0006629; lipid metabolic process; biological_process}	{sp|Q93V61|LCAT3_ARATH; Phospholipase A(1) LCAT3 OS=Arabidopsis thaliana GN=LCAT3 PE=1 SV=1}	{mus:103971113; - - - - -}	{At3g03310; KOG2369 Lecithin:cholesterol acyltransferase (LCAT)/Acyl-ceramide synthase I Lipid transport and metabolism ;}
transcript_HQ_LoMix_transcript30365/f6p0/992	3.92525	192.45	-5.6156	5.49e-15	2.37e-13	12.6251	down		{AK356002.1; Hordeum vulgare subsp. vulgare mRNA for predicted protein, complete cds, clone: NIASHv1028L19}	{PF08961:Nuclear receptor-binding factor 2, autophagy regulator PF00178:Ets-domain PF00447:HSF-type DNA-binding}	{GO:0003700; sequence-specific DNA binding transcription factor activity; molecular_function GO:0043565; sequence-specific DNA binding; molecular_function GO:0006914; autophagy; biological_process GO:0006355; regulation of transcription, DNA-dependent; biological_process GO:0005634; nucleus; cellular_component}	{sp|Q67U94|HFB4C_ORYSJ; Heat stress transcription factor B-4c OS=Oryza sativa subsp. japonica GN=HSFB4C PE=2 SV=1}	{mus:103969180; K09419 HSFF heat shock transcription factor, other eukaryote - -}	{At1g46264; KOG0627 Heat shock transcription factor K Transcription ;}
transcript_HQ_LoMix_transcript29466/f2p0/1100	5870.24	242.455	4.5976	6.54e-15	2.81e-13	12.5519	up		{XM_019845778.1; PREDICTED: Elaeis guineensis hypersensitive-induced response protein 1 (LOC105053163), transcript variant X3, mRNA}	{PF01015:Ribosomal S3Ae family}	{GO:0003735; structural constituent of ribosome; molecular_function GO:0006412; translation; biological_process GO:0005840; ribosome; cellular_component}	{sp|Q9FM19|HIR1_ARATH; Hypersensitive-induced response protein 1 OS=Arabidopsis thaliana GN=HIR1 PE=1 SV=1}	{nnu:104596823; - - - - -}	{At5g62740; KOG2620 Prohibitins and stomatins of the PID superfamily C Energy production and conversion ;}
transcript_HQ_LoMix_transcript4319/f5p0/3161	0	1061.78	#NAME?	6.54e-15	2.81e-13	12.5519	#NAME?		{KT376489.1; Lilium distichum chloroplast, complete genome}	{PF03947:Ribosomal Proteins L2, C-terminal domain}	{GO:0003735; structural constituent of ribosome; molecular_function GO:0006412; translation; biological_process GO:0005840; ribosome; cellular_component}	{sp|A6MMG4|RK2A_CHLSC; 50S ribosomal protein L2-A, chloroplastic OS=Chloranthus spicatus GN=rpl2-A PE=3 SV=1}	{pmum:107881998; K02886 RP-L2, MRPL2, rplB large subunit ribosomal protein L2 - ko03010; Genetic Information Processing; Translation; Ribosome}	{AtCh063; KOG0438 Mitochondrial/chloroplast ribosomal protein L2 J Translation, ribosomal structure and biogenesis ;}
transcript_HQ_LoMix_transcript14490/f17p0/2072	25.4629	870.266	-5.095	6.86e-15	2.94e-13	12.5319	down		{KT376489.1; Lilium distichum chloroplast, complete genome}	{NA}	{NA}	{sp|P05642|CYB6_MAIZE; Cytochrome b6 OS=Zea mays GN=petB PE=2 SV=2}	{nta:107769160; - - - - -}	{AtCh052; KOG4663 Cytochrome b C Energy production and conversion ;}
transcript_HQ_LoMix_transcript28880/f2p0/1135	10451	1451.74	2.8478	7e-15	2.99e-13	12.5243	up		{FP099032.1; Phyllostachys edulis cDNA clone: bphylf051n08, full insert sequence}	{PF00141:Peroxidase}	{GO:0004601; peroxidase activity; molecular_function GO:0055114; oxidation-reduction process; biological_process GO:0006979; response to oxidative stress; biological_process GO:0020037; heme binding; molecular_function}	{sp|Q9SJZ2|PER17_ARATH; Peroxidase 17 OS=Arabidopsis thaliana GN=PER17 PE=2 SV=1}	{sita:101783171; K00430 E1.11.1.7 peroxidase 1.11.1.7 ko00940; Metabolism; Biosynthesis of other secondary metabolites; Phenylpropanoid biosynthesis}	{NA}
transcript_HQ_LoMix_transcript29632/f2p0/1075	5.35559	205.572	-5.2625	8.2e-15	3.5e-13	12.4565	down		{NA}	{NA}	{NA}	{NA}	{pda:103704293; - - - - -}	{NA}
transcript_HQ_LoMix_transcript20190/f2p0/1696	1524.88	287.972	2.4047	8.47e-15	3.6e-13	12.4436	up		{XM_008790358.1; PREDICTED: Phoenix dactylifera pheophytinase, chloroplastic (LOC103706293), transcript variant X2, mRNA}	{PF02230:Phospholipase/Carboxylesterase}	{GO:0016787; hydrolase activity; molecular_function}	{sp|Q9FFZ1|PPH_ARATH; Pheophytinase, chloroplastic OS=Arabidopsis thaliana GN=PPH PE=1 SV=1}	{egu:105045596; - - - - -}	{At5g13800; KOG1454 Predicted hydrolase/acyltransferase (alpha/beta hydrolase superfamily) R General function prediction only ;}
transcript_HQ_LoMix_transcript23291/f4p0/1003	7.38425	226.511	-4.939	9.16e-15	3.88e-13	12.4107	down		{NA}	{NA}	{NA}	{NA}	{pda:103701466; - - - - -}	{NA}
transcript_HQ_LoMix_transcript31070/f5p0/952	8088.21	1228.2	2.7193	9.64e-15	4.08e-13	12.3899	up		{XM_017844885.1; PREDICTED: Phoenix dactylifera carbonic anhydrase, chloroplastic (LOC103715836), transcript variant X3, mRNA}	{PF00484:Carbonic anhydrase}	{GO:0004089; carbonate dehydratase activity; molecular_function GO:0008270; zinc ion binding; molecular_function}	{sp|P40880|CAHC_HORVU; Carbonic anhydrase, chloroplastic OS=Hordeum vulgare PE=2 SV=1}	{egu:105048068; K01673 cynT, can carbonic anhydrase 4.2.1.1 ko00910; Metabolism; Energy metabolism; Nitrogen metabolism}	{At3g01500; KOG1578 Predicted carbonic anhydrase involved in protection against oxidative damage P Inorganic ion transport and metabolism ;}
transcript_HQ_LoMix_transcript10805/f2p0/2435	80.9475	620.92	-2.9393	1.03e-14	4.36e-13	12.3603	down		{XM_015785512.1; PREDICTED: Oryza sativa Japonica Group uncharacterized LOC4340984 (LOC4340984), mRNA}	{NA}	{NA}	{NA}	{pda:103702466; - - - - -}	{NA}
transcript_LQ_LoMix_transcript5411/f2p0/3129	397.45	34.3205	3.5336	1.1e-14	4.63e-13	12.3349	up		{XM_010916873.2; PREDICTED: Elaeis guineensis aminopeptidase M1 (LOC105040383), mRNA}	{PF01433:Peptidase family M1}	{GO:0008270; zinc ion binding; molecular_function GO:0008237; metallopeptidase activity; molecular_function}	{sp|Q8VZH2|APM1_ARATH; Aminopeptidase M1 OS=Arabidopsis thaliana GN=APM1 PE=1 SV=1}	{egu:105040383; K08776 NPEPPS puromycin-sensitive aminopeptidase 3.4.11.- -}	{At4g33090; KOG1046 Puromycin-sensitive aminopeptidase and related aminopeptidases EO Amino acid transport and metabolism ; Posttranslational modification, protein turnover, chaperones ;}
transcript_HQ_LoMix_transcript28140/f4p0/1169	39.7388	427.947	-3.4288	1.17e-14	4.91e-13	12.3089	down		{XM_010916232.2; PREDICTED: Elaeis guineensis uncharacterized LOC105039911 (LOC105039911), mRNA}	{NA}	{NA}	{NA}	{egu:105039911; - - - - -}	{NA}
transcript_HQ_LoMix_transcript9558/f2p0/2520	165.947	1658.4	-3.321	1.2e-14	5.01e-13	12.3005	down		{NA}	{PF11744:Aluminium activated malate transporter}	{GO:0015743; malate transport; biological_process}	{NA}	{pda:103704471; - - - - -}	{NA}
transcript_HQ_LoMix_transcript33891/f65p0/519	9587.52	799.466	3.584	1.42e-14	5.93e-13	12.2267	up		{AY072283.1; Lilium hybrid cv. 'Star Gazer' glycine-rich protein mRNA, complete cds}	{NA}	{NA}	{NA}	{NA}	{NA}
transcript_HQ_LoMix_transcript34763/f2p0/477	315.865	1656.77	-2.391	1.55e-14	6.47e-13	12.1893	down		{XM_014042139.1; Monoraphidium neglectum Histone H4 mRNA}	{PF15630:CENP-S protein PF00125:Core histone H2A/H2B/H3/H4 PF02291:Transcription initiation factor IID, 31kD subunit PF02969:TATA box binding protein associated factor (TAF)}	{GO:0071821; FANCM-MHF complex; cellular_component GO:0003677; DNA binding; molecular_function GO:0006352; transcription initiation, DNA-dependent; biological_process}	{sp|P59259|H4_ARATH; Histone H4 OS=Arabidopsis thaliana GN=At1g07660 PE=1 SV=2}	{vvi:100244527; K11254 H4 histone H4 - ko05203; Human Diseases; Cancers: Overview; Viral carcinogenesis | ko05322; Human Diseases; Immune diseases; Systemic lupus erythematosus | ko05034; Human Diseases; Substance dependence; Alcoholism}	{At1g07820; KOG3467 Histone H4 B Chromatin structure and dynamics ;}
transcript_HQ_LoMix_transcript30146/f6p0/1027	0	117.481	#NAME?	1.62e-14	6.72e-13	12.1727	#NAME?		{XM_012634010.1; PREDICTED: Gossypium raimondii transcription factor ICE1 (LOC105802401), mRNA}	{PF00010:Helix-loop-helix DNA-binding domain}	{GO:0046983; protein dimerization activity; molecular_function}	{sp|Q9LSL1|BH093_ARATH; Transcription factor bHLH93 OS=Arabidopsis thaliana GN=BHLH93 PE=1 SV=1}	{pda:103722869; - - - - -}	{NA}
transcript_HQ_LoMix_transcript24841/f5p0/1413	1982.48	383.967	2.3682	1.67e-14	6.92e-13	12.1599	up		{XM_010921494.2; PREDICTED: Elaeis guineensis serine/threonine-protein kinase SAPK3 (LOC105043791), mRNA}	{PF00069:Protein kinase domain PF07714:Protein tyrosine kinase}	{GO:0006468; protein phosphorylation; biological_process GO:0004672; protein kinase activity; molecular_function GO:0005524; ATP binding; molecular_function}	{sp|P0C5D6|SAPK3_ORYSJ; Serine/threonine-protein kinase SAPK3 OS=Oryza sativa subsp. japonica GN=SAPK3 PE=1 SV=1}	{egu:105043791; K14498 SNRK2 serine/threonine-protein kinase SRK2 2.7.11.1 ko04016; Environmental Information Processing; Signal transduction; MAPK signaling pathway - plant | ko04075; Environmental Information Processing; Signal transduction; Plant hormone signal transduction}	{At4g33950; KOG0583 Serine/threonine protein kinase T Signal transduction mechanisms ;}
transcript_HQ_LoMix_transcript24049/f5p0/1461	3612.42	74.177	5.6058	1.76e-14	7.29e-13	12.1372	up		{NA}	{PF00201:UDP-glucoronosyl and UDP-glucosyl transferase}	{GO:0008152; NA GO:0016758; transferase activity, transferring hexosyl groups; molecular_function}	{sp|P51094|UFOG_VITVI; Anthocyanidin 3-O-glucosyltransferase 2 OS=Vitis vinifera GN=UFGT PE=1 SV=2}	{egu:105039250; - - - - -}	{At5g17050; KOG1192 UDP-glucuronosyl and UDP-glucosyl transferase GC Carbohydrate transport and metabolism ; Energy production and conversion ;}
transcript_HQ_LoMix_transcript19977/f3p0/1694	2190.44	425.139	2.3652	1.8e-14	7.41e-13	12.1301	up		{XM_008680843.1; PREDICTED: Zea mays sodium-coupled neutral amino acid transporter 1-like (LOC103654018), mRNA}	{PF03222:Tryptophan/tyrosine permease family}	{GO:0003333; amino acid transmembrane transport; biological_process}	{sp|Q96QD8|S38A2_HUMAN; Sodium-coupled neutral amino acid transporter 2 OS=Homo sapiens GN=SLC38A2 PE=1 SV=2}	{pda:103706596; K14207 SLC38A2, SNAT2 solute carrier family 38 (sodium-coupled neutral amino acid transporter), member 2 - ko04974; Organismal Systems; Digestive system; Protein digestion and absorption | ko04724; Organismal Systems; Nervous system; Glutamatergic synapse | ko04727; Organismal Systems; Nervous system; GABAergic synapse}	{At3g30390; KOG1305 Amino acid transporter protein E Amino acid transport and metabolism ;}
transcript_HQ_LoMix_transcript19535/f2p0/1716	135.982	2451.54	-4.1722	1.83e-14	7.51e-13	12.1241	down		{NA}	{PF13103:TonB C terminal}	{GO:0006810; transport; biological_process}	{sp|Q5N8Z0|DRB1_ORYSJ; Double-stranded RNA-binding protein 1 OS=Oryza sativa subsp. japonica GN=DRB1 PE=2 SV=1}	{obr:102714136; - - - - -}	{NA}
transcript_HQ_LoMix_transcript11594/f21p0/2269	133.124	846.753	-2.6692	1.85e-14	7.6e-13	12.1193	down		{XM_012972871.1; PREDICTED: Erythranthe guttatus root phototropism protein 3-like (LOC105949573), mRNA}	{PF13851:Growth-arrest specific micro-tubule binding PF00651:BTB/POZ domain}	{GO:0048870; cell motility; biological_process GO:0031514; motile cilium; cellular_component GO:0005515; protein binding; molecular_function}	{sp|Q9FMF5|RPT3_ARATH; Root phototropism protein 3 OS=Arabidopsis thaliana GN=RPT3 PE=1 SV=2}	{vvi:100264249; - - - - -}	{NA}
transcript_HQ_LoMix_transcript28311/f5p0/1166	352.515	1797.88	-2.3505	1.99e-14	8.16e-13	12.0885	down		{NA}	{NA}	{NA}	{NA}	{bvg:104891217; - - - - -}	{NA}
transcript_HQ_LoMix_transcript23777/f13p0/1440	2959.64	29062.9	-3.2957	2.2e-14	8.98e-13	12.0465	down		{XM_010930132.2; PREDICTED: Elaeis guineensis enoyl-[acyl-carrier-protein] reductase [NADH] 1, chloroplastic (LOC105050202), mRNA}	{NA}	{NA}	{sp|Q6Z0I4|FABI1_ORYSJ; Enoyl-[acyl-carrier-protein] reductase [NADH] 1, chloroplastic OS=Oryza sativa subsp. japonica GN=Os08g0327400 PE=2 SV=1}	{pda:103713921; K00208 fabI enoyl-[acyl-carrier protein] reductase I [EC:1.3.1.9 1.3.1.10] 1.3.1.9,1.3.1.10 ko01212; Metabolism; Global and overview maps; Fatty acid metabolism | ko00061; Metabolism; Lipid metabolism; Fatty acid biosynthesis | ko00780; Metabolism; Metabolism of cofactors and vitamins; Biotin metabolism}	{At2g05990; KOG0725 Reductases with broad range of substrate specificities R General function prediction only ;}
transcript_HQ_LoMix_transcript25235/f9p0/1368	28646.3	2977.31	3.2663	2.35e-14	9.57e-13	12.0192	up		{XM_012587593.1; PREDICTED: Gossypium raimondii peroxisomal (S)-2-hydroxy-acid oxidase (LOC105767964), transcript variant X5, mRNA}	{PF01070:FMN-dependent dehydrogenase PF03060:Nitronate monooxygenase PF01645:Conserved region in glutamate synthase PF00478:IMP dehydrogenase / GMP reductase domain PF04309:Glycerol-3-phosphate responsive antiterminator PF00977:Histidine biosynthesis protein PF01180:Dihydroorotate dehydrogenase}	{GO:0016491; oxidoreductase activity; molecular_function GO:0055114; oxidation-reduction process; biological_process GO:0018580; nitronate monooxygenase activity; molecular_function GO:0003824; NA GO:0005737; cytoplasm; cellular_component GO:0006355; regulation of transcription, DNA-dependent; biological_process GO:0006537; glutamate biosynthetic process; biological_process GO:0015930; glutamate …	{sp|Q9LRR9|GLO1_ARATH; Peroxisomal (S)-2-hydroxy-acid oxidase GLO1 OS=Arabidopsis thaliana GN=GLO1 PE=1 SV=1}	{cam:101512458; K11517 HAO (S)-2-hydroxy-acid oxidase 1.1.3.15 ko01200; Metabolism; Global and overview maps; Carbon metabolism | ko00630; Metabolism; Carbohydrate metabolism; Glyoxylate and dicarboxylate metabolism | ko04146; Cellular Processes; Transport and catabolism; Peroxisome}	{At3g14420; KOG0538 Glycolate oxidase C Energy production and conversion ;}
transcript_HQ_LoMix_transcript32023/f3p0/871	467.313	4805.36	-3.3622	2.35e-14	9.57e-13	12.0192	down		{NA}	{PF02178:AT hook motif}	{GO:0003677; DNA binding; molecular_function}	{NA}	{NA}	{NA}
transcript_HQ_LoMix_transcript10155/f7p0/2447	4355.13	785.393	2.4712	2.37e-14	9.62e-13	12.0167	up		{XM_010936066.1; PREDICTED: Elaeis guineensis phosphoenolpyruvate carboxykinase [ATP] (LOC105054530), mRNA}	{PF01293:Phosphoenolpyruvate carboxykinase}	{GO:0005524; ATP binding; molecular_function GO:0004612; phosphoenolpyruvate carboxykinase (ATP) activity; molecular_function GO:0006094; gluconeogenesis; biological_process}	{sp|Q9T074|PCKA_ARATH; Phosphoenolpyruvate carboxykinase (ATP) OS=Arabidopsis thaliana GN=PCKA PE=1 SV=1}	{pda:103708389; K01610 E4.1.1.49, pckA phosphoenolpyruvate carboxykinase (ATP) 4.1.1.49 ko01200; Metabolism; Global and overview maps; Carbon metabolism | ko00010; Metabolism; Carbohydrate metabolism; Glycolysis / Gluconeogenesis | ko00020; Metabolism; Carbohydrate metabolism; Citrate cycle (TCA cycle) | ko00620; Metabolism; Carbohydrate metabolism; Pyruvate metabolism | ko00710; Metabolism; Ener…	{NA}
transcript_HQ_LoMix_transcript14639/f3p0/2061	6293.24	1044.41	2.5911	2.71e-14	1.1e-12	11.9606	up		{NA}	{NA}	{NA}	{NA}	{NA}	{NA}
transcript_HQ_LoMix_transcript16561/f4p0/1880	479.708	3476.11	-2.8572	2.96e-14	1.19e-12	11.9227	down		{XM_019851842.1; PREDICTED: Elaeis guineensis uridine kinase-like protein 3 (LOC105048976), mRNA}	{PF00485:Phosphoribulokinase / Uridine kinase family PF01637:ATPase domain predominantly from Archaea PF01121:Dephospho-CoA kinase PF00437:Type II/IV secretion system protein PF02224:Cytidylate kinase PF06414:Zeta toxin PF00156:Phosphoribosyl transferase domain}	{GO:0006810; transport; biological_process GO:0015937; coenzyme A biosynthetic process; biological_process GO:0008152; NA GO:0004127; cytidylate kinase activity; molecular_function GO:0006139; nucleobase, nucleoside, nucleotide and nucleic acid metabolic process; biological_process GO:0005524; ATP binding; molecular_function GO:0009116; nucleoside metabolic process; biological_process GO:0004140;…	{sp|O65583|UKL4_ARATH; Uridine kinase-like protein 4 OS=Arabidopsis thaliana GN=UKL4 PE=2 SV=2}	{mus:103972803; K00876 udk, UCK uridine kinase 2.7.1.48 ko00240; Metabolism; Nucleotide metabolism; Pyrimidine metabolism | ko00983; Metabolism; Xenobiotics biodegradation and metabolism; Drug metabolism - other enzymes}	{At1g55810; KOG4203 Armadillo/beta-Catenin/plakoglobin TZ Signal transduction mechanisms ; Cytoskeleton ;}
transcript_HQ_LoMix_transcript4545/f3p0/3224	746.962	4077.19	-2.4485	3.13e-14	1.26e-12	11.8992	down		{NA}	{PF00628:PHD-finger PF00439:Bromodomain}	{GO:0005515; protein binding; molecular_function}	{sp|Q6ZJM9|EHD3_ORYSJ; PHD finger protein EHD3 OS=Oryza sativa subsp. japonica GN=EHD3 PE=1 SV=1}	{pda:103702611; - - - - -}	{NA}
transcript_HQ_LoMix_transcript17851/f3p0/1830	6731.17	292396	-5.4409	3.25e-14	1.3e-12	11.8845	down		{XM_017579117.1; PREDICTED: Vigna angularis 4-coumarate--CoA ligase-like 1 (LOC108341430), mRNA}	{PF00501:AMP-binding enzyme}	{GO:0003824; NA GO:0008152; NA}	{sp|Q9LQ12|4CLL1_ARATH; 4-coumarate--CoA ligase-like 1 OS=Arabidopsis thaliana GN=4CLL1 PE=1 SV=1}	{vvi:100264367; K01904 4CL 4-coumarate--CoA ligase 6.2.1.12 ko00360; Metabolism; Amino acid metabolism; Phenylalanine metabolism | ko00130; Metabolism; Metabolism of cofactors and vitamins; Ubiquinone and other terpenoid-quinone biosynthesis | ko00940; Metabolism; Biosynthesis of other secondary metabolites; Phenylpropanoid biosynthesis}	{At1g62940; KOG1176 Acyl-CoA synthetase I Lipid transport and metabolism ;}
transcript_HQ_LoMix_transcript8840/f3p0/2595	179.913	1018.84	-2.5016	3.31e-14	1.33e-12	11.8778	down		{XM_008784417.2; PREDICTED: Phoenix dactylifera subtilisin-like protease SBT1.8 (LOC103702116), mRNA}	{PF00082:Subtilase family}	{GO:0004252; serine-type endopeptidase activity; molecular_function GO:0006508; proteolysis; biological_process}	{sp|Q9ZUF6|SBT18_ARATH; Subtilisin-like protease SBT1.8 OS=Arabidopsis thaliana GN=SBT1.8 PE=1 SV=1}	{pda:103702116; - - - - -}	{NA}
transcript_HQ_LoMix_transcript18386/f2p0/1787	11585.1	201.256	5.8471	3.84e-14	1.53e-12	11.8141	up		{NA}	{PF00150:Cellulase (glycosyl hydrolase family 5) PF16276:Nucleophosmin C-terminal domain PF00232:Glycosyl hydrolase family 1}	{GO:0004553; hydrolase activity, hydrolyzing O-glycosyl compounds; molecular_function GO:0005975; carbohydrate metabolic process; biological_process GO:0003676; nucleic acid binding; molecular_function}	{sp|Q7XSK0|BGL18_ORYSJ; Beta-glucosidase 18 OS=Oryza sativa subsp. japonica GN=BGLU18 PE=3 SV=2}	{egu:105044229; K05350 bglB beta-glucosidase 3.2.1.21 ko00500; Metabolism; Carbohydrate metabolism; Starch and sucrose metabolism | ko00460; Metabolism; Metabolism of other amino acids; Cyanoamino acid metabolism | ko00940; Metabolism; Biosynthesis of other secondary metabolites; Phenylpropanoid biosynthesis}	{At1g61810; KOG0626 Beta-glucosidase, lactase phlorizinhydrolase, and related proteins G Carbohydrate transport and metabolism ;}
transcript_HQ_LoMix_transcript3511/f2p0/3406	1645.18	240.238	2.7757	4.1e-14	1.64e-12	11.786	up		{XM_009415434.2; PREDICTED: Musa acuminata subsp. malaccensis phosphoenolpyruvate carboxykinase [ATP]-like (LOC103994961), transcript variant X2, mRNA}	{PF01293:Phosphoenolpyruvate carboxykinase}	{GO:0005524; ATP binding; molecular_function GO:0004612; phosphoenolpyruvate carboxykinase (ATP) activity; molecular_function GO:0006094; gluconeogenesis; biological_process}	{sp|P49292|PCKA1_UROPA; Phosphoenolpyruvate carboxykinase (ATP) 1 OS=Urochloa panicoides GN=PCK1 PE=1 SV=1}	{obr:102714161; K01610 E4.1.1.49, pckA phosphoenolpyruvate carboxykinase (ATP) 4.1.1.49 ko01200; Metabolism; Global and overview maps; Carbon metabolism | ko00010; Metabolism; Carbohydrate metabolism; Glycolysis / Gluconeogenesis | ko00020; Metabolism; Carbohydrate metabolism; Citrate cycle (TCA cycle) | ko00620; Metabolism; Carbohydrate metabolism; Pyruvate metabolism | ko00710; Metabolism; Ener…	{NA}
transcript_HQ_LoMix_transcript6783/f3p0/2712	378.661	1876.31	-2.3089	4.59e-14	1.83e-12	11.7381	down		{XM_017845932.1; PREDICTED: Phoenix dactylifera U-box domain-containing protein 3 (LOC103720003), transcript variant X3, mRNA}	{PF11698:V-ATPase subunit H PF00514:Armadillo/beta-catenin-like repeat PF11789:Zinc-finger of the MIZ type in Nse subunit PF04564:U-box domain}	{GO:0016820; hydrolase activity, acting on acid anhydrides, catalyzing transmembrane movement of substances; molecular_function GO:0016567; protein ubiquitination; biological_process GO:0008270; zinc ion binding; molecular_function GO:0005515; protein binding; molecular_function GO:0015991; ATP hydrolysis coupled proton transport; biological_process GO:0004842; ubiquitin-protein ligase activity; …	{sp|Q8GWV5|PUB3_ARATH; U-box domain-containing protein 3 OS=Arabidopsis thaliana GN=PUB3 PE=2 SV=2}	{pda:103720003; - - - - -}	{At3g54790; KOG0167 FOG: Armadillo/beta-catenin-like repeats S Function unknown ;}
transcript_HQ_LoMix_transcript32538/f2p0/808	2276.71	455.996	2.3199	4.84e-14	1.92e-12	11.7164	up		{NA}	{NA}	{NA}	{NA}	{NA}	{NA}
transcript_HQ_LoMix_transcript30653/f4p0/990	194.186	1080.57	-2.4763	5.07e-14	2.01e-12	11.6973	down		{LN906598.1; Lilium davidii var. unicolor mRNA for H1.4 (histone gene)}	{PF00538:linker histone H1 and H5 family PF02178:AT hook motif}	{GO:0005634; nucleus; cellular_component GO:0006334; nucleosome assembly; biological_process GO:0000786; nucleosome; cellular_component GO:0003677; DNA binding; molecular_function}	{sp|P27806|H1_WHEAT; Histone H1 OS=Triticum aestivum PE=2 SV=2}	{bdi:100833820; K11275 H1_5 histone H1/5 - -}	{NA}
transcript_HQ_LoMix_transcript8667/f5p0/2605	39.3951	648.483	-4.041	5.22e-14	2.06e-12	11.6854	down		{KT376489.1; Lilium distichum chloroplast, complete genome}	{NA}	{NA}	{sp|Q0G9H2|NU5C_LIRTU; NAD(P)H-quinone oxidoreductase subunit 5, chloroplastic OS=Liriodendron tulipifera GN=ndhF PE=3 SV=1}	{pmum:103323521; K05577 ndhF NAD(P)H-quinone oxidoreductase subunit 5 1.6.5.3 ko00190; Metabolism; Energy metabolism; Oxidative phosphorylation}	{AtCh070; KOG4668 NADH dehydrogenase subunits 2, 5, and related proteins C Energy production and conversion ;}
transcript_HQ_LoMix_transcript18431/f2p0/1785	688.235	3581.46	-2.3796	5.51e-14	2.17e-12	11.6632	down		{XM_008809693.2; PREDICTED: Phoenix dactylifera probable polygalacturonase (LOC103720123), transcript variant X2, mRNA}	{PF00295:Glycosyl hydrolases family 28}	{GO:0005975; carbohydrate metabolic process; biological_process GO:0004650; polygalacturonase activity; molecular_function}	{sp|A7PZL3|PGLR_VITVI; Probable polygalacturonase OS=Vitis vinifera GN=GSVIVT00026920001 PE=1 SV=1}	{egu:105040106; - - - - -}	{NA}
transcript_HQ_LoMix_transcript12184/f2p0/2236	37.3394	392.365	-3.3934	5.96e-14	2.34e-12	11.6301	down		{XM_019852145.1; PREDICTED: Elaeis guineensis uncharacterized LOC105049364 (LOC105049364), transcript variant X4, mRNA}	{NA}	{NA}	{NA}	{egu:105059884; - - - - -}	{NA}
transcript_HQ_LoMix_transcript12713/f3p0/2176	2235.14	17459.4	-2.9656	6.02e-14	2.36e-12	11.6269	down		{KP179415.1; Lilium davidii var. unicolor ADP-glucose pyrophosphorylase large subunit (AGP3) mRNA, complete cds}	{PF07959:L-fucokinase PF00483:Nucleotidyl transferase}	{GO:0016772; transferase activity, transferring phosphorus-containing groups; molecular_function GO:0009058; biosynthetic process; biological_process GO:0016779; nucleotidyltransferase activity; molecular_function}	{sp|P55233|GLGL1_BETVU; Glucose-1-phosphate adenylyltransferase large subunit, chloroplastic/amyloplastic OS=Beta vulgaris GN=AGPS1 PE=2 SV=1}	{egu:105048507; K00975 glgC glucose-1-phosphate adenylyltransferase 2.7.7.27 ko00500; Metabolism; Carbohydrate metabolism; Starch and sucrose metabolism | ko00520; Metabolism; Carbohydrate metabolism; Amino sugar and nucleotide sugar metabolism | ko02026; Cellular Processes; Cellular community - prokaryotes; Biofilm formation - Escherichia coli}	{At1g27680; KOG1322 GDP-mannose pyrophosphorylase/mannose-1-phosphate guanylyltransferase M Cell wall/membrane/envelope biogenesis ;}
transcript_HQ_LoMix_transcript18889/f2p0/1772	681.105	3581.53	-2.3946	6.42e-14	2.51e-12	11.5998	down		{XM_009408254.2; PREDICTED: Musa acuminata subsp. malaccensis uncharacterized LOC103989421 (LOC103989421), mRNA}	{NA}	{NA}	{NA}	{aip:107631094; - - - - -}	{NA}
transcript_HQ_LoMix_transcript25909/f3p0/1338	1071.82	6339.99	-2.5644	6.61e-14	2.58e-12	11.5881	down		{XM_010914829.2; PREDICTED: Elaeis guineensis DNA-damage-repair/toleration protein DRT100 (LOC105038910), mRNA}	{PF13855:Leucine rich repeat PF13516:Leucine Rich repeat PF00560:Leucine Rich Repeat}	{GO:0005515; protein binding; molecular_function}	{sp|Q00874|DR100_ARATH; DNA damage-repair/toleration protein DRT100 OS=Arabidopsis thaliana GN=DRT100 PE=2 SV=2}	{egu:105038910; - - - - -}	{At3g12610; KOG0619 FOG: Leucine rich repeat R General function prediction only ;}
transcript_HQ_LoMix_transcript22598/f34p0/1435	1247.39	7576.99	-2.6027	7.41e-14	2.89e-12	11.5393	down		{XM_010935619.2; PREDICTED: Elaeis guineensis fasciclin-like arabinogalactan protein 8 (LOC105054173), mRNA}	{NA}	{NA}	{sp|O22126|FLA8_ARATH; Fasciclin-like arabinogalactan protein 8 OS=Arabidopsis thaliana GN=FLA8 PE=1 SV=1}	{pda:103699822; - - - - -}	{NA}
transcript_HQ_LoMix_transcript13918/f8p0/2051	12994	1820.03	2.8358	7.71e-14	3e-12	11.5231	up		{XM_008814695.1; PREDICTED: Phoenix dactylifera chaperonin CPN60-2, mitochondrial-like (LOC103723695), mRNA}	{PF00118:TCP-1/cpn60 chaperonin family PF02552:CO dehydrogenase beta subunit/acetyl-CoA synthase epsilon subunit}	{GO:0019385; methanogenesis, from acetate; biological_process GO:0005524; ATP binding; molecular_function}	{sp|Q05046|CH62_CUCMA; Chaperonin CPN60-2, mitochondrial OS=Cucurbita maxima GN=CPN60-2 PE=1 SV=1}	{egu:105043119; K04077 groEL, HSPD1 chaperonin GroEL - ko03018; Genetic Information Processing; Folding, sorting and degradation; RNA degradation | ko04212; Organismal Systems; Aging; Longevity regulating pathway - worm | ko04940; Human Diseases; Endocrine and metabolic diseases; Type I diabetes mellitus | ko05134; Human Diseases; Infectious diseases: Bacterial; Legionellosis | ko05152; Human Dis…	{At3g23990; KOG0356 Mitochondrial chaperonin, Cpn60/Hsp60p O Posttranslational modification, protein turnover, chaperones ;}
transcript_HQ_LoMix_transcript1271/f12p0/4090	165.573	944.529	-2.5121	9.34e-14	3.62e-12	11.4409	down		{XM_010933705.2; PREDICTED: Elaeis guineensis condensin-2 complex subunit D3 (LOC105052766), mRNA}	{PF02985:HEAT repeat PF01602:Adaptin N terminal region}	{GO:0006886; intracellular protein transport; biological_process GO:0030117; membrane coat; cellular_component GO:0016192; vesicle-mediated transport; biological_process GO:0005515; protein binding; molecular_function}	{sp|P42695|CNDD3_HUMAN; Condensin-2 complex subunit D3 OS=Homo sapiens GN=NCAPD3 PE=1 SV=2}	{mus:103998997; K11491 NCAPD3 condensin-2 complex subunit D3 - -}	{At4g15890; KOG0413 Uncharacterized conserved protein related to condensin complex subunit 1 S Function unknown ;}
transcript_HQ_LoMix_transcript3885/f91p0/3136	123480	6265.67	4.3007	9.47e-14	3.67e-12	11.4358	up		{XM_010917213.1; PREDICTED: Elaeis guineensis phosphoenolpyruvate carboxylase, housekeeping isozyme-like (LOC105040616), mRNA}	{PF14010:Phosphoenolpyruvate carboxylase PF00311:Phosphoenolpyruvate carboxylase}	{GO:0015977; carbon fixation; biological_process GO:0006099; tricarboxylic acid cycle; biological_process GO:0008964; phosphoenolpyruvate carboxylase activity; molecular_function}	{sp|Q02909|CAPP1_SOYBN; Phosphoenolpyruvate carboxylase, housekeeping isozyme OS=Glycine max GN=PPC16 PE=2 SV=1}	{pop:POPTR_0001s40250g; K01595 ppc phosphoenolpyruvate carboxylase 4.1.1.31 ko01200; Metabolism; Global and overview maps; Carbon metabolism | ko00620; Metabolism; Carbohydrate metabolism; Pyruvate metabolism | ko00710; Metabolism; Energy metabolism; Carbon fixation in photosynthetic organisms | ko00720; Metabolism; Energy metabolism; Carbon fixation pathways in prokaryotes | ko00680; Metabolism;…	{NA}
transcript_HQ_LoMix_transcript14444/f2p0/2071	14.9493	267.261	-4.1601	9.89e-14	3.82e-12	11.418	down		{XM_017846472.1; PREDICTED: Phoenix dactylifera protein indeterminate-domain 5, chloroplastic-like (LOC103722335), transcript variant X4, mRNA}	{PF04810:Sec23/Sec24 zinc finger PF13912:C2H2-type zinc finger PF00096:Zinc finger, C2H2 type PF13465:Zinc-finger double domain}	{GO:0008270; zinc ion binding; molecular_function GO:0006886; intracellular protein transport; biological_process GO:0046872; metal ion binding; molecular_function GO:0030127; COPII vesicle coat; cellular_component GO:0006888; ER to Golgi vesicle-mediated transport; biological_process}	{sp|Q9ZUL3|IDD5_ARATH; Protein indeterminate-domain 5, chloroplastic OS=Arabidopsis thaliana GN=IDD5 PE=1 SV=1}	{pda:103717632; - - - - -}	{At2g02070; KOG1721 FOG: Zn-finger R General function prediction only ;}
transcript_HQ_LoMix_transcript27737/f4p0/1199	89.6258	631.045	-2.8158	1e-13	3.87e-12	11.4124	down		{XM_019845842.1; PREDICTED: Elaeis guineensis glucan endo-1,3-beta-glucosidase 13-like (LOC105060708), transcript variant X3, mRNA}	{PF00332:Glycosyl hydrolases family 17}	{GO:0004553; hydrolase activity, hydrolyzing O-glycosyl compounds; molecular_function GO:0005975; carbohydrate metabolic process; biological_process}	{sp|Q94CD8|E134_ARATH; Glucan endo-1,3-beta-glucosidase 4 OS=Arabidopsis thaliana GN=At3g13560 PE=1 SV=1}	{pda:103705296; - - - - -}	{NA}
transcript_HQ_LoMix_transcript1266/f4p0/4109	88.8592	619.374	-2.8012	1.06e-13	4.06e-12	11.392	down		{NA}	{NA}	{NA}	{sp|Q9LF24|LNG1_ARATH; Protein LONGIFOLIA 1 OS=Arabidopsis thaliana GN=LNG1 PE=1 SV=1}	{egu:105056943; - - - - -}	{NA}
transcript_HQ_LoMix_transcript33444/f2p0/702	1917.38	13727.9	-2.8399	1.09e-13	4.18e-12	11.3792	down		{XM_002521050.2; PREDICTED: Ricinus communis cytochrome b5 (LOC8264956), mRNA}	{NA}	{NA}	{sp|P49098|CYB5_TOBAC; Cytochrome b5 OS=Nicotiana tabacum PE=2 SV=1}	{egu:105038764; - - - - -}	{At2g32720; KOG0537 Cytochrome b5 C Energy production and conversion ;}
transcript_HQ_LoMix_transcript20710/f6p0/1627	3290.25	643.651	2.3538	1.16e-13	4.45e-12	11.3519	up		{XM_017372916.1; PREDICTED: Daucus carota subsp. sativus acetylornithine deacetylase (LOC108192319), mRNA}	{PF01546:Peptidase family M20/M25/M40}	{GO:0016787; hydrolase activity; molecular_function GO:0008152; NA}	{sp|Q9C5C4|ARGE_ARATH; Acetylornithine deacetylase OS=Arabidopsis thaliana GN=At4g17830 PE=2 SV=1}	{mus:103970028; K01438 argE acetylornithine deacetylase 3.5.1.16 ko01210; Metabolism; Global and overview maps; 2-Oxocarboxylic acid metabolism | ko01230; Metabolism; Global and overview maps; Biosynthesis of amino acids | ko00220; Metabolism; Amino acid metabolism; Arginine biosynthesis}	{At4g17830; KOG2276 Metalloexopeptidases E Amino acid transport and metabolism ;}
transcript_HQ_LoMix_transcript3816/f30p0/3271	253.052	1273.79	-2.3316	1.22e-13	4.68e-12	11.3302	down		{XM_008810449.1; PREDICTED: Phoenix dactylifera uncharacterized LOC103720646 (LOC103720646), transcript variant X1, mRNA}	{NA}	{NA}	{sp|Q620W3|EFR3_CAEBR; Protein EFR3 homolog OS=Caenorhabditis briggsae GN=CBG02625 PE=3 SV=1}	{egu:105045026; - - - - -}	{At5g26850; KOG1877 Putative transmembrane protein cmp44E R General function prediction only ;}
transcript_HQ_LoMix_transcript10223/f4p0/2429	4896.49	899.742	2.4442	1.25e-13	4.75e-12	11.323	up		{XM_010923244.2; PREDICTED: Elaeis guineensis cytosolic endo-beta-N-acetylglucosaminidase 1 (LOC105045078), mRNA}	{PF03644:Glycosyl hydrolase family 85 }	{GO:0033925; mannosyl-glycoprotein endo-beta-N-acetylglucosaminidase activity; molecular_function GO:0005737; cytoplasm; cellular_component}	{sp|F4JZC2|ENAS1_ARATH; Cytosolic endo-beta-N-acetylglucosaminidase 1 OS=Arabidopsis thaliana GN=ENGASE1 PE=1 SV=1}	{egu:105045078; K01227 E3.2.1.96 mannosyl-glycoprotein endo-beta-N-acetylglucosaminidase 3.2.1.96 ko00511; Metabolism; Glycan biosynthesis and metabolism; Other glycan degradation}	{At3g11040; KOG2331 Predicted glycosylhydrolase R General function prediction only ;}
transcript_HQ_LoMix_transcript15150/f7p0/2004	11996.1	1762.25	2.7671	1.42e-13	5.39e-12	11.268	up		{XM_010920534.2; PREDICTED: Elaeis guineensis chaperonin CPN60-2, mitochondrial (LOC105043119), mRNA}	{PF02552:CO dehydrogenase beta subunit/acetyl-CoA synthase epsilon subunit PF00118:TCP-1/cpn60 chaperonin family}	{GO:0005524; ATP binding; molecular_function GO:0019385; methanogenesis, from acetate; biological_process}	{sp|Q05046|CH62_CUCMA; Chaperonin CPN60-2, mitochondrial OS=Cucurbita maxima GN=CPN60-2 PE=1 SV=1}	{egu:105043119; K04077 groEL, HSPD1 chaperonin GroEL - ko03018; Genetic Information Processing; Folding, sorting and degradation; RNA degradation | ko04212; Organismal Systems; Aging; Longevity regulating pathway - worm | ko04940; Human Diseases; Endocrine and metabolic diseases; Type I diabetes mellitus | ko05134; Human Diseases; Infectious diseases: Bacterial; Legionellosis | ko05152; Human Dis…	{At3g23990; KOG0356 Mitochondrial chaperonin, Cpn60/Hsp60p O Posttranslational modification, protein turnover, chaperones ;}
transcript_HQ_LoMix_transcript17744/f4p0/1829	24144.4	2888.49	3.0633	1.49e-13	5.64e-12	11.2487	up		{XM_010913593.2; PREDICTED: Elaeis guineensis protein NRT1/ PTR FAMILY 5.10 (LOC105037951), mRNA}	{PF07690:Major Facilitator Superfamily PF00854:POT family}	{GO:0005215; NA GO:0006810; transport; biological_process GO:0016021; integral to membrane; cellular_component GO:0016020; membrane; cellular_component GO:0055085; transmembrane transport; biological_process}	{sp|Q0WP01|PTR9_ARATH; Protein NRT1/ PTR FAMILY 5.10 OS=Arabidopsis thaliana GN=NPF5.10 PE=2 SV=1}	{pda:103702658; K14638 SLC15A3_4, PHT solute carrier family 15 (peptide/histidine transporter), member 3/4 - -}	{At1g22540; KOG1237 H+/oligopeptide symporter E Amino acid transport and metabolism ;}
transcript_HQ_LoMix_transcript28479/f3p0/1181	7828.97	1312.65	2.5763	1.53e-13	5.8e-12	11.2365	up		{XM_007221435.1; Prunus persica hypothetical protein (PRUPE_ppa010318mg) mRNA, complete cds}	{NA}	{NA}	{NA}	{pvu:PHAVU_008G242500g; - - - - -}	{NA}
transcript_HQ_LoMix_transcript15131/f2p0/2015	15.7597	267.878	-4.0873	1.54e-13	5.81e-12	11.2361	down		{XM_010943453.2; PREDICTED: Elaeis guineensis BTB/POZ domain-containing protein At3g50780 (LOC105059921), transcript variant X3, mRNA}	{NA}	{NA}	{sp|Q9SVM0|Y3078_ARATH; BTB/POZ domain-containing protein At3g50780 OS=Arabidopsis thaliana GN=At3g50780 PE=2 SV=1}	{egu:105059921; - - - - -}	{NA}
transcript_HQ_LoMix_transcript17294/f3p0/1855	28.4173	963.117	-5.0829	1.56e-13	5.86e-12	11.2323	down		{XM_010919142.2; PREDICTED: Elaeis guineensis probable nucleoredoxin 1 (LOC105042038), mRNA}	{PF08534:Redoxin PF01807:CHC2 zinc finger PF00085:Thioredoxin PF00578:AhpC/TSA family PF10589:NADH-ubiquinone oxidoreductase-F iron-sulfur binding region PF09110:HAND PF00130:Phorbol esters/diacylglycerol binding domain (C1 domain)}	{GO:0031491; nucleosome binding; molecular_function GO:0045454; cell redox homeostasis; biological_process GO:0008270; zinc ion binding; molecular_function GO:0003677; DNA binding; molecular_function GO:0035556; intracellular signal transduction; biological_process GO:0016209; NA GO:0003896; DNA primase activity; molecular_function GO:0006260; DNA replication; biological_process GO:0043044; ATP-d…	{sp|O80763|NRX1_ARATH; Probable nucleoredoxin 1 OS=Arabidopsis thaliana GN=At1g60420 PE=1 SV=1}	{egu:105042038; K17609 NXN nucleoredoxin 1.8.1.8 -}	{At1g60420; KOG2501 Thioredoxin, nucleoredoxin and related proteins R General function prediction only ;}
transcript_HQ_LoMix_transcript13372/f2p0/2160	511.681	2492.7	-2.2844	1.57e-13	5.88e-12	11.2304	down		{XM_017844189.1; PREDICTED: Phoenix dactylifera probable receptor-like protein kinase At2g42960 (LOC103712698), transcript variant X2, mRNA}	{PF00069:Protein kinase domain PF07714:Protein tyrosine kinase}	{GO:0006468; protein phosphorylation; biological_process GO:0005524; ATP binding; molecular_function GO:0004672; protein kinase activity; molecular_function}	{sp|Q9SJG2|Y2296_ARATH; Probable receptor-like protein kinase At2g42960 OS=Arabidopsis thaliana GN=At2g42960 PE=3 SV=1}	{egu:105048695; - - - - -}	{At2g42960; KOG1187 Serine/threonine protein kinase T Signal transduction mechanisms ;}
transcript_HQ_LoMix_transcript27069/f6p0/1241	969.341	5331.38	-2.4594	1.58e-13	5.91e-12	11.2283	down		{XM_016105163.1; PREDICTED: Arachis duranensis putative casein kinase II subunit beta-4 (LOC107484597), transcript variant X3, mRNA}	{PF01214:Casein kinase II regulatory subunit}	{GO:0005956; protein kinase CK2 complex; cellular_component GO:0019887; protein kinase regulator activity; molecular_function}	{sp|P40228|CSK2B_ARATH; Casein kinase II subunit beta-1 OS=Arabidopsis thaliana GN=CKB1 PE=1 SV=1}	{atr:18434622; K03115 CSNK2B casein kinase II subunit beta - ko03008; Genetic Information Processing; Translation; Ribosome biogenesis in eukaryotes | ko04310; Environmental Information Processing; Signal transduction; Wnt signaling pathway | ko04064; Environmental Information Processing; Signal transduction; NF-kappa B signaling pathway | ko04139; Cellular Processes; Transport and catabolism; Mi…	{At5g47080; KOG3092 Casein kinase II, beta subunit TDK Signal transduction mechanisms ; Cell cycle control, cell division, chromosome partitioning ; Transcription ;}
transcript_HQ_LoMix_transcript10380/f3p0/2431	33543.2	681.635	5.6209	1.6e-13	5.99e-12	11.2228	up		{NA}	{PF07992:Pyridine nucleotide-disulphide oxidoreductase PF01494:FAD binding domain PF05818:Enterobacterial TraT complement resistance protein PF01266:FAD dependent oxidoreductase PF12831:FAD dependent oxidoreductase PF00070:Pyridine nucleotide-disulphide oxidoreductase PF02737:3-hydroxyacyl-CoA dehydrogenase, NAD binding domain PF05199:GMC oxidoreductase PF00996:GDP dissociation inhibitor PF00732:…	{GO:0016614; oxidoreductase activity, acting on CH-OH group of donors; molecular_function GO:0016491; oxidoreductase activity; molecular_function GO:0055114; oxidation-reduction process; biological_process GO:0019867; outer membrane; cellular_component GO:0007264; small GTPase mediated signal transduction; biological_process GO:0003857; 3-hydroxyacyl-CoA dehydrogenase activity; molecular_function…	{sp|B5WWZ9|FAO2_LOTJA; Long-chain-alcohol oxidase FAO2 OS=Lotus japonicus GN=FAO2 PE=2 SV=1}	{pda:103703919; K17756 FAO3 long-chain-alcohol oxidase 1.1.3.20 -}	{NA}
transcript_HQ_LoMix_transcript5009/f2p0/3124	0.955486	132.377	-7.1142	1.6e-13	5.99e-12	11.2228	down		{XM_011084767.1; PREDICTED: Sesamum indicum leucine-rich repeat receptor-like protein kinase PXL2 (LOC105165681), mRNA}	{PF00560:Leucine Rich Repeat PF13855:Leucine rich repeat PF07714:Protein tyrosine kinase PF13516:Leucine Rich repeat PF00069:Protein kinase domain}	{GO:0006468; protein phosphorylation; biological_process GO:0005515; protein binding; molecular_function GO:0004672; protein kinase activity; molecular_function GO:0005524; ATP binding; molecular_function}	{sp|Q9M0G7|MIK1_ARATH; MDIS1-interacting receptor like kinase 1 OS=Arabidopsis thaliana GN=MIK1 PE=1 SV=1}	{egu:105043178; - - - - -}	{NA}
transcript_HQ_LoMix_transcript9432/f2p0/2533	1281.46	242.434	2.4021	1.68e-13	6.26e-12	11.2036	up		{NA}	{PF00010:Helix-loop-helix DNA-binding domain PF03052:Adenoviral protein L1 52/55-kDa}	{GO:0019068; virion assembly; biological_process GO:0046983; protein dimerization activity; molecular_function}	{sp|P0C7P8|LHWL1_ARATH; Transcription factor EMB1444 OS=Arabidopsis thaliana GN=EMB1444 PE=2 SV=1}	{egu:105044343; - - - - -}	{NA}
transcript_HQ_LoMix_transcript27131/f2p0/1268	746.484	7217.86	-3.2734	1.7e-13	6.31e-12	11.1996	down		{XM_009409971.2; PREDICTED: Musa acuminata subsp. malaccensis haloacid dehalogenase-like hydrolase domain-containing protein 3 (LOC103990727), transcript variant X2, mRNA}	{NA}	{NA}	{sp|Q5E9D6|HDHD3_BOVIN; Haloacid dehalogenase-like hydrolase domain-containing protein 3 OS=Bos taurus GN=HDHD3 PE=2 SV=1}	{egu:105039708; - - - - -}	{At5g44730; KOG3085 Predicted hydrolase (HAD superfamily) R General function prediction only ;}
transcript_HQ_LoMix_transcript13984/f3p0/2074	3016.17	389.761	2.9521	1.75e-13	6.5e-12	11.1872	up		{NA}	{NA}	{NA}	{sp|Q0WNW4|MYOB3_ARATH; Myosin-binding protein 3 OS=Arabidopsis thaliana GN=MYOB3 PE=1 SV=1}	{egu:105042190; - - - - -}	{NA}
transcript_HQ_LoMix_transcript26618/f2p0/1299	8407.05	1389.44	2.5971	1.76e-13	6.5e-12	11.1869	up		{XM_007221435.1; Prunus persica hypothetical protein (PRUPE_ppa010318mg) mRNA, complete cds}	{NA}	{NA}	{NA}	{pvu:PHAVU_008G242500g; - - - - -}	{NA}
transcript_HQ_LoMix_transcript28920/f2p0/1127	289.03	2094.98	-2.8576	1.83e-13	6.74e-12	11.1711	down		{XM_008793220.2; PREDICTED: Phoenix dactylifera NADP-dependent malic enzyme-like (LOC103708340), transcript variant X2, mRNA}	{PF03949:Malic enzyme, NAD binding domain PF00158:Sigma-54 interaction domain}	{GO:0055114; oxidation-reduction process; biological_process GO:0051287; NAD binding; molecular_function GO:0005524; ATP binding; molecular_function GO:0008134; transcription factor binding; molecular_function GO:0004471; malate dehydrogenase (decarboxylating) activity; molecular_function GO:0006355; regulation of transcription, DNA-dependent; biological_process}	{sp|P36444|MAOC_FLAPR; NADP-dependent malic enzyme, chloroplastic OS=Flaveria pringlei GN=MODA PE=2 SV=1}	{egu:105040530; K00029 E1.1.1.40, maeB malate dehydrogenase (oxaloacetate-decarboxylating)(NADP+) 1.1.1.40 ko01200; Metabolism; Global and overview maps; Carbon metabolism | ko00620; Metabolism; Carbohydrate metabolism; Pyruvate metabolism | ko00710; Metabolism; Energy metabolism; Carbon fixation in photosynthetic organisms}	{At5g25880; KOG1257 NADP+-dependent malic enzyme C Energy production and conversion ;}
transcript_HQ_LoMix_transcript3923/f2p0/3333	45.9418	426.35	-3.2142	1.83e-13	6.74e-12	11.171	down		{XM_010908688.2; PREDICTED: Elaeis guineensis kinesin-like protein KIN-7A (LOC105033773), transcript variant X1, mRNA}	{PF00225:Kinesin motor domain PF04513:Baculovirus polyhedron envelope protein, PEP, C terminus PF16796:Microtubule binding}	{GO:0005524; ATP binding; molecular_function GO:0008017; microtubule binding; molecular_function GO:0007018; microtubule-based movement; biological_process GO:0005198; NA GO:0019028; viral capsid; cellular_component GO:0019031; viral envelope; cellular_component GO:0003777; microtubule motor activity; molecular_function}	{sp|Q9AWM8|KN7A_ORYSJ; Kinesin-like protein KIN-7A OS=Oryza sativa subsp. japonica GN=KIN7A PE=2 SV=1}	{egu:105045673; K11498 CENPE centromeric protein E - -}	{At1g18370; KOG0242 Kinesin-like protein Z Cytoskeleton ;}
transcript_HQ_LoMix_transcript7714/f5p0/2711	966.09	5223.81	-2.4349	1.86e-13	6.85e-12	11.1644	down		{XM_010909013.2; PREDICTED: Elaeis guineensis protein VAC14 homolog (LOC105033996), transcript variant X2, mRNA}	{PF02985:HEAT repeat PF00514:Armadillo/beta-catenin-like repeat}	{GO:0005515; protein binding; molecular_function}	{sp|Q9ZU97|VAC14_ARATH; Protein VAC14 homolog OS=Arabidopsis thaliana GN=VAC14 PE=1 SV=2}	{egu:105041105; K15305 VAC14, TAX1BP2 vacuole morphology and inheritance protein 14 - ko05203; Human Diseases; Cancers: Overview; Viral carcinogenesis | ko05166; Human Diseases; Infectious diseases: Viral; HTLV-I infection}	{At2g01690; KOG0212 Uncharacterized conserved protein S Function unknown ;}
transcript_HQ_LoMix_transcript24323/f2p0/1451	43948.2	4149.11	3.4049	1.88e-13	6.89e-12	11.1616	up		{XM_010942565.2; PREDICTED: Elaeis guineensis bifunctional UDP-glucose 4-epimerase and UDP-xylose 4-epimerase 1 (LOC105059313), transcript variant X2, mRNA}	{PF03435:Saccharopine dehydrogenase NADP binding domain PF03721:UDP-glucose/GDP-mannose dehydrogenase family, NAD binding domain PF01073:3-beta hydroxysteroid dehydrogenase/isomerase family PF02737:3-hydroxyacyl-CoA dehydrogenase, NAD binding domain PF01370:NAD dependent epimerase/dehydratase family}	{GO:0016616; oxidoreductase activity, acting on the CH-OH group of donors, NAD or NADP as acceptor; molecular_function GO:0003824; NA GO:0003854; 3-beta-hydroxy-delta5-steroid dehydrogenase activity; molecular_function GO:0016491; oxidoreductase activity; molecular_function GO:0055114; oxidation-reduction process; biological_process GO:0051287; NAD binding; molecular_function GO:0050662; coenzyme…	{sp|Q42605|UGE1_ARATH; Bifunctional UDP-glucose 4-epimerase and UDP-xylose 4-epimerase 1 OS=Arabidopsis thaliana GN=UGE1 PE=1 SV=2}	{egu:105043430; K01784 galE, GALE UDP-glucose 4-epimerase 5.1.3.2 ko00052; Metabolism; Carbohydrate metabolism; Galactose metabolism | ko00520; Metabolism; Carbohydrate metabolism; Amino sugar and nucleotide sugar metabolism}	{At1g12780; KOG1371 UDP-glucose 4-epimerase/UDP-sulfoquinovose synthase M Cell wall/membrane/envelope biogenesis ;}
transcript_HQ_LoMix_transcript31502/f7p0/906	506.277	2451.77	-2.2758	2.01e-13	7.36e-12	11.1332	down		{NA}	{PF03871:RNA polymerase Rpb5, N-terminal domain PF01191:RNA polymerase Rpb5, C-terminal domain}	{GO:0005634; nucleus; cellular_component GO:0006351; transcription, DNA-dependent; biological_process GO:0003677; DNA binding; molecular_function GO:0003899; DNA-directed RNA polymerase activity; molecular_function}	{sp|O81098|RPB5A_ARATH; DNA-directed RNA polymerases II and IV subunit 5A OS=Arabidopsis thaliana GN=NRPB5A PE=1 SV=1}	{cit:102629940; K03013 RPB5, POLR2E DNA-directed RNA polymerases I, II, and III subunit RPABC1 - ko00230; Metabolism; Nucleotide metabolism; Purine metabolism | ko00240; Metabolism; Nucleotide metabolism; Pyrimidine metabolism | ko03020; Genetic Information Processing; Transcription; RNA polymerase | ko04623; Organismal Systems; Immune system; Cytosolic DNA-sensing pathway | ko05016; Human Diseas…	{At3g22320; KOG3218 RNA polymerase, 25-kDa subunit (common to polymerases I, II and III) K Transcription ;}
transcript_HQ_LoMix_transcript19295/f2p0/1729	5066.94	934.347	2.4391	2.16e-13	7.88e-12	11.1033	up		{NA}	{PF00201:UDP-glucoronosyl and UDP-glucosyl transferase PF04101:Glycosyltransferase family 28 C-terminal domain}	{GO:0016758; transferase activity, transferring hexosyl groups; molecular_function GO:0008152; NA}	{sp|Q43716|UFOG_PETHY; Anthocyanidin 3-O-glucosyltransferase OS=Petunia hybrida GN=RT PE=2 SV=1}	{bdi:100838538; - - - - -}	{At4g27570; KOG1192 UDP-glucuronosyl and UDP-glucosyl transferase GC Carbohydrate transport and metabolism ; Energy production and conversion ;}
transcript_HQ_LoMix_transcript10617/f6p0/2328	353.5	1680.82	-2.2494	2.39e-13	8.69e-12	11.0608	down		{XM_008788511.2; PREDICTED: Phoenix dactylifera uncharacterized protein At1g04910 (LOC103704968), mRNA}	{NA}	{NA}	{sp|Q8W486|Y1491_ARATH; Uncharacterized protein At1g04910 OS=Arabidopsis thaliana GN=At1g04910 PE=2 SV=1}	{egu:105041836; - - - - -}	{NA}
transcript_HQ_LoMix_transcript25550/f2p0/1379	82.9394	1295.84	-3.9657	2.45e-13	8.92e-12	11.0496	down		{XM_008794602.2; PREDICTED: Phoenix dactylifera heavy metal-associated isoprenylated plant protein 3-like (LOC103709311), mRNA}	{PF00403:Heavy-metal-associated domain PF04889:Cwf15/Cwc15 cell cycle control protein}	{GO:0046872; metal ion binding; molecular_function GO:0030001; metal ion transport; biological_process GO:0005681; spliceosomal complex; cellular_component GO:0000398; nuclear mRNA splicing, via spliceosome; biological_process}	{sp|A2RVM8|HIP37_ARATH; Heavy metal-associated isoprenylated plant protein 37 OS=Arabidopsis thaliana GN=HIPP37 PE=2 SV=1}	{egu:105045845; - - - - -}	{At1g23000; KOG1603 Copper chaperone P Inorganic ion transport and metabolism ;}
transcript_HQ_LoMix_transcript15350/f2p0/2009	15.7429	284.629	-4.1763	2.68e-13	9.72e-12	11.0125	down		{KT376489.1; Lilium distichum chloroplast, complete genome}	{PF13631:Cytochrome b(N-terminal)/b6/petB PF01292:Prokaryotic cytochrome b561 PF00033:Cytochrome b/b6/petB}	{GO:0016021; integral to membrane; cellular_component GO:0016020; membrane; cellular_component GO:0016491; oxidoreductase activity; molecular_function GO:0009055; NA}	{sp|P05642|CYB6_MAIZE; Cytochrome b6 OS=Zea mays GN=petB PE=2 SV=2}	{bdi:106865721; K02635 petB cytochrome b6 - ko00195; Metabolism; Energy metabolism; Photosynthesis}	{AtCh052; KOG4663 Cytochrome b C Energy production and conversion ;}
transcript_HQ_LoMix_transcript18698/f6p0/1725	637.031	3143.34	-2.3029	2.78e-13	1.01e-11	10.9976	down		{XM_010921950.2; PREDICTED: Elaeis guineensis hexokinase-2, chloroplastic (LOC105044145), mRNA}	{PF00349:Hexokinase PF03727:Hexokinase}	{GO:0005975; carbohydrate metabolic process; biological_process GO:0016773; phosphotransferase activity, alcohol group as acceptor; molecular_function GO:0005524; ATP binding; molecular_function}	{sp|Q6Q8A5|HXK2_TOBAC; Hexokinase-2, chloroplastic OS=Nicotiana tabacum GN=HXK2 PE=2 SV=1}	{egu:105044145; K00844 HK hexokinase 2.7.1.1 ko01200; Metabolism; Global and overview maps; Carbon metabolism | ko00010; Metabolism; Carbohydrate metabolism; Glycolysis / Gluconeogenesis | ko00051; Metabolism; Carbohydrate metabolism; Fructose and mannose metabolism | ko00052; Metabolism; Carbohydrate metabolism; Galactose metabolism | ko00500; Metabolism; Carbohydrate metabolism; Starch and sucr…	{At1g47840; KOG1369 Hexokinase G Carbohydrate transport and metabolism ;}
transcript_HQ_LoMix_transcript33172/f3p0/731	51.5744	445.71	-3.1114	2.83e-13	1.02e-11	10.9905	down		{NA}	{NA}	{NA}	{NA}	{mus:103973819; - - - - -}	{NA}
transcript_HQ_LoMix_transcript24798/f2p0/1403	296.747	1423.66	-2.2623	2.89e-13	1.04e-11	10.9815	down		{XM_010260294.2; PREDICTED: Nelumbo nucifera biotin synthase (LOC104598295), mRNA}	{PF04055:Radical SAM superfamily}	{GO:0051536; iron-sulfur cluster binding; molecular_function GO:0003824; NA}	{sp|P54967|BIOB_ARATH; Biotin synthase OS=Arabidopsis thaliana GN=BIO2 PE=2 SV=1}	{mus:103970738; K01012 bioB biotin synthase 2.8.1.6 ko00780; Metabolism; Metabolism of cofactors and vitamins; Biotin metabolism}	{At2g43360; KOG2900 Biotin synthase H Coenzyme transport and metabolism ;}
transcript_HQ_LoMix_transcript10484/f14p0/2357	687.8	3440.27	-2.3225	2.99e-13	1.08e-11	10.9677	down		{NA}	{NA}	{NA}	{NA}	{NA}	{NA}
transcript_HQ_LoMix_transcript5084/f4p0/3113	112.4	694.004	-2.6263	3.03e-13	1.09e-11	10.9628	down		{XM_012220224.1; PREDICTED: Jatropha curcas probable receptor-like protein kinase At1g30570 (LOC105636848), transcript variant X3, mRNA}	{PF07714:Protein tyrosine kinase PF00069:Protein kinase domain}	{GO:0004672; protein kinase activity; molecular_function GO:0005524; ATP binding; molecular_function GO:0006468; protein phosphorylation; biological_process}	{sp|Q9SA72|Y1357_ARATH; Probable receptor-like protein kinase At1g30570 OS=Arabidopsis thaliana GN=At1g30570 PE=3 SV=1}	{cit:102611825; - - - - -}	{At1g30570; KOG1187 Serine/threonine protein kinase T Signal transduction mechanisms ;}
transcript_HQ_LoMix_transcript20694/f3p0/1663	0.642876	465.861	-9.5011	3.49e-13	1.25e-11	10.9034	down		{XM_008813656.2; PREDICTED: Phoenix dactylifera growth-regulating factor 7-like (LOC103722922), transcript variant X2, mRNA}	{PF08880:QLQ}	{GO:0006355; regulation of transcription, DNA-dependent; biological_process GO:0005634; nucleus; cellular_component GO:0005524; ATP binding; molecular_function}	{sp|O81001|GRF1_ARATH; Growth-regulating factor 1 OS=Arabidopsis thaliana GN=GRF1 PE=1 SV=1}	{egu:105042702; - - - - -}	{NA}
transcript_HQ_LoMix_transcript19087/f3p0/1752	0	104.207	#NAME?	3.63e-13	1.3e-11	10.8869	#NAME?		{KX168703.1; Fritillaria cirrhosa isolate isotig05364 cytochrome P450 90B1 (CYP90B1) mRNA, complete cds}	{PF00067:Cytochrome P450}	{GO:0055114; oxidation-reduction process; biological_process GO:0016705; oxidoreductase activity, acting on paired donors, with incorporation or reduction of molecular oxygen; molecular_function GO:0005506; iron ion binding; molecular_function GO:0020037; heme binding; molecular_function}	{sp|Q5CCK3|C90B2_ORYSJ; Cytochrome P450 90B2 OS=Oryza sativa subsp. japonica GN=CYP90B2 PE=1 SV=1}	{pda:103707598; K09587 CYP90B1, DWF4 steroid 22-alpha-hydroxylase 1.14.13.- ko00905; Metabolism; Metabolism of terpenoids and polyketides; Brassinosteroid biosynthesis}	{At3g50660; KOG0157 Cytochrome P450 CYP4/CYP19/CYP26 subfamilies QI Secondary metabolites biosynthesis, transport and catabolism ; Lipid transport and metabolism ;}
transcript_HQ_LoMix_transcript29282/f3p0/1102	16.3675	266.084	-4.023	3.78e-13	1.35e-11	10.8695	down		{NA}	{PF00326:Prolyl oligopeptidase family PF01738:Dienelactone hydrolase family}	{GO:0006508; proteolysis; biological_process GO:0008236; serine-type peptidase activity; molecular_function GO:0016787; hydrolase activity; molecular_function}	{sp|B8M9K0|TROPI_TALSN; Hydrolase tropI OS=Talaromyces stipitatus (strain ATCC 10500 / CBS 375.48 / QM 6759 / NRRL 1006) GN=tropI PE=3 SV=1}	{egu:105036836; K01061 E3.1.1.45 carboxymethylenebutenolidase 3.1.1.45 ko00364; Metabolism; Xenobiotics biodegradation and metabolism; Fluorobenzoate degradation | ko00361; Metabolism; Xenobiotics biodegradation and metabolism; Chlorocyclohexane and chlorobenzene degradation | ko00623; Metabolism; Xenobiotics biodegradation and metabolism; Toluene degradation}	{At1g35420; KOG3043 Predicted hydrolase related to dienelactone hydrolase R General function prediction only ;}
transcript_HQ_LoMix_transcript34454/f3p0/552	59513.4	5094.77	3.5461	3.96e-13	1.41e-11	10.8504	up		{AY574281.1; Cynodon dactylon metallothionein-like protein mRNA, complete cds}	{NA}	{NA}	{NA}	{NA}	{NA}
transcript_HQ_LoMix_transcript33966/f6p0/632	95.4414	640.66	-2.7469	4e-13	1.42e-11	10.8477	down		{XM_003575046.3; PREDICTED: Brachypodium distachyon histone H3.2 (LOC100826679), mRNA}	{PF15630:CENP-S protein PF02291:Transcription initiation factor IID, 31kD subunit PF00125:Core histone H2A/H2B/H3/H4}	{GO:0006352; transcription initiation, DNA-dependent; biological_process GO:0003677; DNA binding; molecular_function GO:0071821; FANCM-MHF complex; cellular_component}	{sp|Q402E1|H32_LILLO; Histone H3.2 OS=Lilium longiflorum GN=YAH3 PE=1 SV=3}	{mtr:MTR_7g013610; K11253 H3 histone H3 - ko05202; Human Diseases; Cancers: Overview; Transcriptional misregulation in cancer | ko05322; Human Diseases; Immune diseases; Systemic lupus erythematosus | ko05034; Human Diseases; Substance dependence; Alcoholism}	{At5g10400; KOG1745 Histones H3 and H4 B Chromatin structure and dynamics ;}
transcript_HQ_LoMix_transcript18645/f7p0/1748	367.848	5319.89	-3.8542	4.11e-13	1.46e-11	10.8363	down		{XM_009405140.2; PREDICTED: Musa acuminata subsp. malaccensis aldehyde dehydrogenase family 2 member C4 (LOC103986978), mRNA}	{PF05893:Acyl-CoA reductase (LuxC) PF00171:Aldehyde dehydrogenase family}	{GO:0008218; bioluminescence; biological_process GO:0055114; oxidation-reduction process; biological_process GO:0016491; oxidoreductase activity; molecular_function GO:0008152; NA GO:0003995; acyl-CoA dehydrogenase activity; molecular_function}	{sp|Q56YU0|AL2C4_ARATH; Aldehyde dehydrogenase family 2 member C4 OS=Arabidopsis thaliana GN=ALDH2C4 PE=1 SV=2}	{pda:103720725; K12355 REF1 coniferyl-aldehyde dehydrogenase 1.2.1.68 ko00940; Metabolism; Biosynthesis of other secondary metabolites; Phenylpropanoid biosynthesis}	{At3g48000; KOG2450 Aldehyde dehydrogenase C Energy production and conversion ;}
transcript_HQ_LoMix_transcript6305/f2p0/2906	518.044	2413.67	-2.2201	4.2e-13	1.49e-11	10.8281	down		{KT376489.1; Lilium distichum chloroplast, complete genome}	{NA}	{NA}	{sp|Q06GY8|ACCD_DRIGR; Acetyl-coenzyme A carboxylase carboxyl transferase subunit beta, chloroplastic OS=Drimys granadensis GN=accD PE=3 SV=1}	{sly:101258479; K01963 accD acetyl-CoA carboxylase carboxyl transferase subunit beta 6.4.1.2 ko01200; Metabolism; Global and overview maps; Carbon metabolism | ko01212; Metabolism; Global and overview maps; Fatty acid metabolism | ko00620; Metabolism; Carbohydrate metabolism; Pyruvate metabolism | ko00640; Metabolism; Carbohydrate metabolism; Propanoate metabolism | ko00720; Metabolism; Energy me…	{AtCh032; KOG0540 3-Methylcrotonyl-CoA carboxylase, non-biotin containing subunit/Acetyl-CoA carboxylase carboxyl transferase, subunit beta EI Amino acid transport and metabolism ; Lipid transport and metabolism ;}
transcript_HQ_LoMix_transcript8569/f2p0/2613	20892.8	59.5639	8.4544	4.26e-13	1.5e-11	10.8225	up		{XM_003561708.3; PREDICTED: Brachypodium distachyon ABC transporter G family member 6-like (LOC100822612), mRNA}	{PF13304:AAA domain, putative AbiEii toxin, Type IV TA system PF01926:50S ribosome-binding GTPase PF03193:Protein of unknown function, DUF258 PF01061:ABC-2 type transporter PF06414:Zeta toxin PF00910:RNA helicase PF00005:ABC transporter}	{GO:0003924; GTPase activity; molecular_function GO:0003724; RNA helicase activity; molecular_function GO:0005525; GTP binding; molecular_function GO:0016887; ATPase activity; molecular_function GO:0016301; kinase activity; molecular_function GO:0016020; membrane; cellular_component GO:0003723; RNA binding; molecular_function GO:0005524; ATP binding; molecular_function}	{sp|O80946|AB1G_ARATH; ABC transporter G family member 1 OS=Arabidopsis thaliana GN=ABCG1 PE=2 SV=1}	{egu:105044518; - - - - -}	{At2g39350; KOG0061 Transporter, ABC superfamily (Breast cancer resistance protein) Q Secondary metabolites biosynthesis, transport and catabolism ;}
transcript_HQ_LoMix_transcript32907/f3p0/699	759.232	128.35	2.5645	4.48e-13	1.58e-11	10.8017	up		{NA}	{NA}	{NA}	{NA}	{pda:103707859; - - - - -}	{NA}
transcript_HQ_LoMix_transcript2492/f3p0/3649	17221.2	1651.89	3.382	4.62e-13	1.63e-11	10.789	up		{XM_008799940.2; PREDICTED: Phoenix dactylifera L-arabinokinase-like (LOC103713125), mRNA}	{PF00288:GHMP kinases N terminal domain}	{GO:0005524; ATP binding; molecular_function}	{sp|O23461|ARAK_ARATH; L-arabinokinase OS=Arabidopsis thaliana GN=ARA1 PE=1 SV=1}	{mus:103969041; K12446 E2.7.1.46 L-arabinokinase 2.7.1.46 ko00520; Metabolism; Carbohydrate metabolism; Amino sugar and nucleotide sugar metabolism}	{At4g16130; KOG0631 Galactokinase G Carbohydrate transport and metabolism ;}
transcript_HQ_LoMix_transcript23074/f3p0/1520	51.913	1161.79	-4.4841	4.83e-13	1.7e-11	10.7707	down		{NA}	{PF01734:Patatin-like phospholipase PF01209:ubiE/COQ5 methyltransferase family}	{GO:0006629; lipid metabolic process; biological_process GO:0008168; methyltransferase activity; molecular_function}	{sp|B8B7E7|PLP3_ORYSI; Patatin-like protein 3 OS=Oryza sativa subsp. indica GN=PLP3 PE=3 SV=1}	{egu:105033471; - - - - -}	{At3g54950; KOG0513 Ca2+-independent phospholipase A2 I Lipid transport and metabolism ;}
transcript_HQ_LoMix_transcript15251/f10p0/1999	32.0593	350.372	-3.4501	5.13e-13	1.8e-11	10.7458	down		{XM_017846472.1; PREDICTED: Phoenix dactylifera protein indeterminate-domain 5, chloroplastic-like (LOC103722335), transcript variant X4, mRNA}	{PF00096:Zinc finger, C2H2 type PF13465:Zinc-finger double domain PF04810:Sec23/Sec24 zinc finger PF13912:C2H2-type zinc finger}	{GO:0008270; zinc ion binding; molecular_function GO:0006886; intracellular protein transport; biological_process GO:0030127; COPII vesicle coat; cellular_component GO:0006888; ER to Golgi vesicle-mediated transport; biological_process GO:0046872; metal ion binding; molecular_function}	{sp|Q9ZUL3|IDD5_ARATH; Protein indeterminate-domain 5, chloroplastic OS=Arabidopsis thaliana GN=IDD5 PE=1 SV=1}	{pda:103717632; - - - - -}	{At2g02070; KOG1721 FOG: Zn-finger R General function prediction only ;}
transcript_HQ_LoMix_transcript11611/f3p0/2309	331.253	1772.96	-2.4201	5.27e-13	1.84e-11	10.7352	down		{XM_019849330.1; PREDICTED: Elaeis guineensis beta-glucosidase BoGH3B-like (LOC105042425), transcript variant X7, mRNA}	{PF01915:Glycosyl hydrolase family 3 C-terminal domain PF00933:Glycosyl hydrolase family 3 N terminal domain}	{GO:0004553; hydrolase activity, hydrolyzing O-glycosyl compounds; molecular_function GO:0005975; carbohydrate metabolic process; biological_process}	{sp|A7LXU3|BGH3B_BACO1; Beta-glucosidase BoGH3B OS=Bacteroides ovatus (strain ATCC 8483 / DSM 1896 / JCM 5824 / NCTC 11153) GN=BACOVA_02659 PE=1 SV=1}	{egu:105042425; K05349 bglX beta-glucosidase 3.2.1.21 ko00500; Metabolism; Carbohydrate metabolism; Starch and sucrose metabolism | ko00460; Metabolism; Metabolism of other amino acids; Cyanoamino acid metabolism | ko00940; Metabolism; Biosynthesis of other secondary metabolites; Phenylpropanoid biosynthesis}	{NA}
transcript_HQ_LoMix_transcript24478/f2p0/1423	503.454	2342.86	-2.2183	5.28e-13	1.84e-11	10.7347	down		{XM_010921515.2; PREDICTED: Elaeis guineensis uncharacterized LOC105043799 (LOC105043799), mRNA}	{PF09472:Tetrahydromethanopterin S-methyltransferase, F subunit (MtrF) PF02018:Carbohydrate binding domain}	{GO:0016798; hydrolase activity, acting on glycosyl bonds; molecular_function GO:0015948; methanogenesis; biological_process GO:0030269; tetrahydromethanopterin S-methyltransferase activity; molecular_function GO:0016020; membrane; cellular_component}	{NA}	{egu:105043799; - - - - -}	{NA}
transcript_HQ_LoMix_transcript20465/f2p0/1654	44.2102	908.298	-4.3607	5.32e-13	1.85e-11	10.7328	down		{XM_010914623.2; PREDICTED: Elaeis guineensis glycerol-3-phosphate dehydrogenase [NAD(+)] (LOC105038747), transcript variant X1, mRNA}	{PF07479:NAD-dependent glycerol-3-phosphate dehydrogenase C-terminus PF01210:NAD-dependent glycerol-3-phosphate dehydrogenase N-terminus}	{GO:0046168; glycerol-3-phosphate catabolic process; biological_process GO:0016616; oxidoreductase activity, acting on the CH-OH group of donors, NAD or NADP as acceptor; molecular_function GO:0004367; glycerol-3-phosphate dehydrogenase [NAD+] activity; molecular_function GO:0051287; NAD binding; molecular_function GO:0005975; carbohydrate metabolic process; biological_process GO:0055114; oxidati…	{sp|P52425|GPDA_CUPLA; Glycerol-3-phosphate dehydrogenase [NAD(+)] OS=Cuphea lanceolata GN=GPDH PE=2 SV=1}	{egu:105038747; K00006 GPD1 glycerol-3-phosphate dehydrogenase (NAD+) 1.1.1.8 ko00564; Metabolism; Lipid metabolism; Glycerophospholipid metabolism | ko04011; Environmental Information Processing; Signal transduction; MAPK signaling pathway - yeast}	{At5g40610; KOG2711 Glycerol-3-phosphate dehydrogenase/dihydroxyacetone 3-phosphate reductase C Energy production and conversion ;}
transcript_HQ_LoMix_transcript11836/f2p0/2293	128.534	757.771	-2.5596	5.46e-13	1.9e-11	10.722	down		{XM_017844911.1; PREDICTED: Phoenix dactylifera kinesin-like protein KIF18B (LOC103715942), transcript variant X2, mRNA}	{PF16796:Microtubule binding PF00225:Kinesin motor domain PF07716:Basic region leucine zipper}	{GO:0008017; microtubule binding; molecular_function GO:0043565; sequence-specific DNA binding; molecular_function GO:0003700; sequence-specific DNA binding transcription factor activity; molecular_function GO:0005524; ATP binding; molecular_function GO:0003777; microtubule motor activity; molecular_function GO:0007018; microtubule-based movement; biological_process GO:0006355; regulation of tran…	{sp|Q0JLE4|KN8A_ORYSJ; Kinesin-like protein KIN-8A OS=Oryza sativa subsp. japonica GN=KIN8A PE=3 SV=3}	{egu:105047746; K10401 KIF18_19 kinesin family member 18/19 - -}	{At1g18550; KOG0242 Kinesin-like protein Z Cytoskeleton ;}
transcript_HQ_LoMix_transcript4575/f2p0/3230	19562.3	2648.95	2.8846	5.5e-13	1.9e-11	10.7202	up		{AB185918.2; Lilium longiflorum ebm mRNA for endo-beta-mannosidase, complete cds}	{PF02836:Glycosyl hydrolases family 2, TIM barrel domain PF02837:Glycosyl hydrolases family 2, sugar binding domain PF00703:Glycosyl hydrolases family 2}	{GO:0005975; carbohydrate metabolic process; biological_process GO:0004553; hydrolase activity, hydrolyzing O-glycosyl compounds; molecular_function}	{sp|Q5H7P5|EBM_LILLO; Mannosylglycoprotein endo-beta-mannosidase OS=Lilium longiflorum GN=EBM PE=1 SV=4}	{nnu:104596494; K18577 EBM mannosylglycoprotein endo-beta-mannosidase 3.2.1.152 -}	{At1g09010; KOG2230 Predicted beta-mannosidase G Carbohydrate transport and metabolism ;}
transcript_HQ_LoMix_transcript30797/f7p0/984	0	102.408	#NAME?	5.64e-13	1.95e-11	10.7098	#NAME?		{XM_015755543.1; PREDICTED: Oryza sativa Japonica Group homeobox-leucine zipper protein HOX11 (LOC4347205), mRNA}	{PF05920:Homeobox KN domain PF02183:Homeobox associated leucine zipper PF08961:Nuclear receptor-binding factor 2, autophagy regulator PF00170:bZIP transcription factor PF00046:Homeobox domain}	{GO:0043565; sequence-specific DNA binding; molecular_function GO:0006914; autophagy; biological_process GO:0003700; sequence-specific DNA binding transcription factor activity; molecular_function GO:0006355; regulation of transcription, DNA-dependent; biological_process GO:0003677; DNA binding; molecular_function}	{sp|Q6YPD0|HOX27_ORYSJ; Homeobox-leucine zipper protein HOX27 OS=Oryza sativa subsp. japonica GN=HOX27 PE=2 SV=1}	{pda:103708623; K09338 HD-ZIP homeobox-leucine zipper protein - -}	{At5g06710; KOG0483 Transcription factor HEX, contains HOX and HALZ domains K Transcription ;}
transcript_HQ_LoMix_transcript21436/f2p0/1609	255.882	1240.82	-2.2777	6.08e-13	2.1e-11	10.6784	down		{KX034060.1; Lilium hybrid cultivar cultivar Freya mevalonate 5-diphosphate decarboxylase (MVD) mRNA, complete cds}	{PF00288:GHMP kinases N terminal domain}	{GO:0005524; ATP binding; molecular_function}	{sp|O23722|MVD1_ARATH; Diphosphomevalonate decarboxylase MVD1, peroxisomal OS=Arabidopsis thaliana GN=MVD1 PE=1 SV=1}	{pda:103705932; K01597 MVD, mvaD diphosphomevalonate decarboxylase 4.1.1.33 ko00900; Metabolism; Metabolism of terpenoids and polyketides; Terpenoid backbone biosynthesis}	{At2g38700; KOG2833 Mevalonate pyrophosphate decarboxylase I Lipid transport and metabolism ;}
transcript_HQ_LoMix_transcript31001/f2p0/966	81.2864	673.016	-3.0496	6.11e-13	2.11e-11	10.6766	down		{XM_015771991.1; PREDICTED: Oryza sativa Japonica Group transcription factor TCP7 (LOC9272106), mRNA}	{NA}	{NA}	{sp|Q9FMX2|TCP7_ARATH; Transcription factor TCP7 OS=Arabidopsis thaliana GN=TCP7 PE=2 SV=1}	{nnu:104592127; - - - - -}	{NA}
transcript_HQ_LoMix_transcript30446/f2p0/1015	148.732	2.4063	5.9498	6.6e-13	2.27e-11	10.6443	up		{NA}	{NA}	{NA}	{NA}	{pda:103699457; - - - - -}	{NA}
transcript_HQ_LoMix_transcript631/f6p0/4683	9112.84	1538.34	2.5665	6.9e-13	2.37e-11	10.6258	up		{XM_008802443.2; PREDICTED: Phoenix dactylifera clustered mitochondria protein-like (LOC103714955), transcript variant X4, mRNA}	{PF13374:Tetratricopeptide repeat PF00515:Tetratricopeptide repeat PF13371:Tetratricopeptide repeat PF07678:A-macroglobulin complement component PF13176:Tetratricopeptide repeat}	{GO:0005515; protein binding; molecular_function GO:0005615; extracellular space; cellular_component}	{sp|F4J5S1|CLU_ARATH; Clustered mitochondria protein OS=Arabidopsis thaliana GN=FMT PE=2 SV=1}	{nnu:104597504; K03255 TIF31, CLU1 protein TIF31 - -}	{At3g52140; KOG1839 Uncharacterized protein CLU1/cluA/TIF31 involved in mitochondrial morphology/distribution, also found associated with eIF-3 R General function prediction only ;}
transcript_HQ_LoMix_transcript13595/f2p0/2134	207.107	1041.74	-2.3305	7.34e-13	2.51e-11	10.5995	down		{XR_002022258.1; PREDICTED: Nelumbo nucifera uncharacterized LOC104589625 (LOC104589625), transcript variant X4, ncRNA}	{NA}	{NA}	{sp|Q9SA32|CCB31_ARATH; Putative cyclin-B3-1 OS=Arabidopsis thaliana GN=CYCB3-1 PE=3 SV=2}	{mdm:103445884; K05868 CCNB cyclin B - ko04068; Environmental Information Processing; Signal transduction; FoxO signaling pathway | ko04110; Cellular Processes; Cell growth and death; Cell cycle | ko04115; Cellular Processes; Cell growth and death; p53 signaling pathway | ko04914; Organismal Systems; Endocrine system; Progesterone-mediated oocyte maturation}	{At1g16330; KOG0653 Cyclin B and related kinase-activating proteins D Cell cycle control, cell division, chromosome partitioning ;}
transcript_HQ_LoMix_transcript25727/f2p0/1336	1499.95	8649.72	-2.5277	7.67e-13	2.62e-11	10.5815	down		{XM_009381451.2; PREDICTED: Pyrus x bretschneideri GDSL esterase/lipase At5g33370-like (LOC103968113), mRNA}	{PF00657:GDSL-like Lipase/Acylhydrolase}	{GO:0016788; hydrolase activity, acting on ester bonds; molecular_function}	{sp|Q9M8Y5|LTL1_ARATH; GDSL esterase/lipase LTL1 OS=Arabidopsis thaliana GN=LTL1 PE=2 SV=1}	{mus:103988825; - - - - -}	{NA}
transcript_HQ_LoMix_transcript5114/f6p0/3116	270.527	1292.67	-2.2565	7.91e-13	2.7e-11	10.5692	down		{XM_006300631.1; Capsella rubella hypothetical protein (CARUB_v10019739mg) mRNA, complete cds}	{PF13855:Leucine rich repeat PF07714:Protein tyrosine kinase PF13516:Leucine Rich repeat PF11770:GRB2-binding adapter (GAPT) PF00069:Protein kinase domain PF00560:Leucine Rich Repeat}	{GO:0006468; protein phosphorylation; biological_process GO:0005515; protein binding; molecular_function GO:0005524; ATP binding; molecular_function GO:0004672; protein kinase activity; molecular_function GO:0016021; integral to membrane; cellular_component}	{sp|Q9LK43|TMK4_ARATH; Receptor-like kinase TMK4 OS=Arabidopsis thaliana GN=TMK4 PE=1 SV=1}	{egu:105042100; - - - - -}	{NA}
transcript_HQ_LoMix_transcript9349/f3p0/2549	1246.34	0	Inf	8.21e-13	2.8e-11	10.5536	up		{XM_011463460.1; PREDICTED: Fragaria vesca subsp. vesca two-component response regulator ARR1-like (LOC101292682), transcript variant X2, mRNA}	{PF00072:Response regulator receiver domain}	{GO:0000160; two-component signal transduction system (phosphorelay); biological_process}	{sp|Q6H805|ORR24_ORYSJ; Two-component response regulator ORR24 OS=Oryza sativa subsp. japonica GN=RR24 PE=2 SV=1}	{pda:103712167; K14491 ARR-B two-component response regulator ARR-B family - ko04075; Environmental Information Processing; Signal transduction; Plant hormone signal transduction}	{At2g25180; KOG1601 GATA-4/5/6 transcription factors K Transcription ;}
transcript_HQ_LoMix_transcript16284/f4p0/1922	473.888	2155.48	-2.1854	8.24e-13	2.8e-11	10.5529	down		{NA}	{NA}	{NA}	{NA}	{egu:105042851; - - - - -}	{NA}
transcript_HQ_LoMix_transcript5504/f7p0/3052	827.145	4127.6	-2.3191	8.33e-13	2.82e-11	10.5491	down		{XM_008799619.2; PREDICTED: Phoenix dactylifera alpha-xylosidase 1 (LOC103712910), mRNA}	{PF01055:Glycosyl hydrolases family 31 }	{GO:0005975; carbohydrate metabolic process; biological_process GO:0004553; hydrolase activity, hydrolyzing O-glycosyl compounds; molecular_function}	{sp|Q9S7Y7|XYL1_ARATH; Alpha-xylosidase 1 OS=Arabidopsis thaliana GN=XYL1 PE=1 SV=1}	{egu:105041200; K15925 XYL1 alpha-D-xyloside xylohydrolase 3.2.1.177 -}	{At1g68560; KOG1065 Maltase glucoamylase and related hydrolases, glycosyl hydrolase family 31 G Carbohydrate transport and metabolism ;}
transcript_HQ_LoMix_transcript34502/f7p0/532	301.601	1428.58	-2.2439	8.43e-13	2.85e-11	10.5447	down		{LN906628.1; Lilium davidii var. unicolor mRNA for H4 (histone gene)}	{PF15630:CENP-S protein PF02969:TATA box binding protein associated factor (TAF) PF02291:Transcription initiation factor IID, 31kD subunit PF00125:Core histone H2A/H2B/H3/H4}	{GO:0006352; transcription initiation, DNA-dependent; biological_process GO:0003677; DNA binding; molecular_function GO:0071821; FANCM-MHF complex; cellular_component}	{sp|P59259|H4_ARATH; Histone H4 OS=Arabidopsis thaliana GN=At1g07660 PE=1 SV=2}	{vvi:100244527; K11254 H4 histone H4 - ko05203; Human Diseases; Cancers: Overview; Viral carcinogenesis | ko05322; Human Diseases; Immune diseases; Systemic lupus erythematosus | ko05034; Human Diseases; Substance dependence; Alcoholism}	{At1g07660; KOG3467 Histone H4 B Chromatin structure and dynamics ;}
transcript_HQ_LoMix_transcript9211/f7p0/2523	38.8631	377.472	-3.2799	9.36e-13	3.16e-11	10.5003	down		{NA}	{PF00023:Ankyrin repeat PF13606:Ankyrin repeat}	{GO:0005515; protein binding; molecular_function}	{sp|Q4UMH6|Y381_RICFE; Putative ankyrin repeat protein RF_0381 OS=Rickettsia felis (strain ATCC VR-1525 / URRWXCal2) GN=RF_0381 PE=4 SV=1}	{sita:101752730; - - - - -}	{At5g14230; KOG0504 FOG: Ankyrin repeat R General function prediction only ;}
transcript_HQ_LoMix_transcript33724/f4p0/666	272.965	1275.01	-2.2237	1.11e-12	3.75e-11	10.4263	down		{NA}	{PF15754:Sperm equatorial segment protein 1}	{GO:0001669; acrosomal vesicle; cellular_component GO:0007342; fusion of sperm to egg plasma membrane; biological_process GO:0007340; acrosome reaction; biological_process}	{sp|Q9C7F7|LTPG1_ARATH; Non-specific lipid transfer protein GPI-anchored 1 OS=Arabidopsis thaliana GN=LTPG1 PE=1 SV=1}	{pmum:103322077; - - - - -}	{NA}
transcript_HQ_LoMix_transcript5836/f2p0/3009	586.825	87.6034	2.7439	1.12e-12	3.77e-11	10.4232	up		{XM_010939575.2; PREDICTED: Elaeis guineensis probable AMP deaminase (LOC105057110), mRNA}	{PF00962:Adenosine/AMP deaminase}	{GO:0019239; deaminase activity; molecular_function}	{sp|O80452|AMPD_ARATH; AMP deaminase OS=Arabidopsis thaliana GN=AMPD PE=1 SV=2}	{nnu:104594931; K01490 AMPD AMP deaminase 3.5.4.6 ko00230; Metabolism; Nucleotide metabolism; Purine metabolism}	{At2g38280; KOG1096 Adenosine monophosphate deaminase F Nucleotide transport and metabolism ;}
transcript_HQ_LoMix_transcript12813/f2p0/2204	734.564	88.2664	3.057	1.14e-12	3.82e-11	10.4185	up		{XM_009415434.2; PREDICTED: Musa acuminata subsp. malaccensis phosphoenolpyruvate carboxykinase [ATP]-like (LOC103994961), transcript variant X2, mRNA}	{PF01293:Phosphoenolpyruvate carboxykinase}	{GO:0006094; gluconeogenesis; biological_process GO:0004612; phosphoenolpyruvate carboxykinase (ATP) activity; molecular_function GO:0005524; ATP binding; molecular_function}	{sp|P49292|PCKA1_UROPA; Phosphoenolpyruvate carboxykinase (ATP) 1 OS=Urochloa panicoides GN=PCK1 PE=1 SV=1}	{obr:102714161; K01610 E4.1.1.49, pckA phosphoenolpyruvate carboxykinase (ATP) 4.1.1.49 ko01200; Metabolism; Global and overview maps; Carbon metabolism | ko00010; Metabolism; Carbohydrate metabolism; Glycolysis / Gluconeogenesis | ko00020; Metabolism; Carbohydrate metabolism; Citrate cycle (TCA cycle) | ko00620; Metabolism; Carbohydrate metabolism; Pyruvate metabolism | ko00710; Metabolism; Ener…	{NA}
transcript_HQ_LoMix_transcript23832/f2p0/1472	641.698	2993.51	-2.2219	1.22e-12	4.07e-11	10.3901	down		{NA}	{NA}	{NA}	{sp|P35659|DEK_HUMAN; Protein DEK OS=Homo sapiens GN=DEK PE=1 SV=1}	{pda:103707874; K17046 DEK protein DEK - -}	{At3g48710; KOG2266 Chromatin-associated protein Dek and related proteins, contains SAP DNA binding domain B Chromatin structure and dynamics ;}
transcript_HQ_LoMix_transcript21113/f5p0/1624	671.169	3138.98	-2.2255	1.22e-12	4.09e-11	10.3884	down		{KX168709.1; Fritillaria cirrhosa isolate isotig06572 mevalonate kinase (MK) mRNA, complete cds}	{PF00288:GHMP kinases N terminal domain PF15313:Hexamethylene bis-acetamide-inducible protein}	{GO:0000122; negative regulation of transcription from RNA polymerase II promoter; biological_process GO:0005524; ATP binding; molecular_function GO:0005634; nucleus; cellular_component GO:0017069; snRNA binding; molecular_function GO:0005737; cytoplasm; cellular_component GO:0004861; cyclin-dependent protein kinase inhibitor activity; molecular_function}	{sp|P46086|KIME_ARATH; Mevalonate kinase OS=Arabidopsis thaliana GN=At5g27450 PE=2 SV=1}	{pda:103708015; K00869 E2.7.1.36, MVK, mvaK1 mevalonate kinase 2.7.1.36 ko00900; Metabolism; Metabolism of terpenoids and polyketides; Terpenoid backbone biosynthesis | ko04146; Cellular Processes; Transport and catabolism; Peroxisome}	{At5g27450; KOG1511 Mevalonate kinase MVK/ERG12 I Lipid transport and metabolism ;}
transcript_HQ_LoMix_transcript8944/f2p0/2613	2035.31	12768.8	-2.6493	1.23e-12	4.11e-11	10.3859	down		{XM_008783673.2; PREDICTED: Phoenix dactylifera NADPH--cytochrome P450 reductase-like (LOC103701554), mRNA}	{PF00667:FAD binding domain PF00258:Flavodoxin PF00175:Oxidoreductase NAD-binding domain }	{GO:0016491; oxidoreductase activity; molecular_function GO:0055114; oxidation-reduction process; biological_process GO:0010181; FMN binding; molecular_function}	{sp|Q05001|NCPR_CATRO; NADPH--cytochrome P450 reductase OS=Catharanthus roseus GN=CPR PE=2 SV=1}	{egu:105039267; K00327 POR NADPH-ferrihemoprotein reductase 1.6.2.4 -}	{At4g30210; KOG1158 NADP/FAD dependent oxidoreductase C Energy production and conversion ;}
transcript_HQ_LoMix_transcript13106/f5p0/2174	2634.55	570.097	2.2083	1.27e-12	4.24e-11	10.3731	up		{AK371303.1; Hordeum vulgare subsp. vulgare mRNA for predicted protein, complete cds, clone: NIASHv2130C09}	{PF00240:Ubiquitin family PF04452:RNA methyltransferase PF14560:Ubiquitin-like domain}	{GO:0008168; methyltransferase activity; molecular_function GO:0006364; rRNA processing; biological_process GO:0005515; protein binding; molecular_function}	{sp|P0CG85|UBI1P_NICSY; Polyubiquitin OS=Nicotiana sylvestris GN=UBI11 PE=2 SV=1}	{bdi:104581271; K08770 UBC ubiquitin C - ko03320; Organismal Systems; Endocrine system; PPAR signaling pathway}	{At4g05320; KOG0001 Ubiquitin and ubiquitin-like proteins OR Posttranslational modification, protein turnover, chaperones ; General function prediction only ;}
transcript_HQ_LoMix_transcript27110/f2p0/1259	2439.49	537.868	2.1813	1.41e-12	4.68e-11	10.3293	up		{NA}	{PF00191:Annexin}	{GO:0005544; calcium-dependent phospholipid binding; molecular_function GO:0005509; calcium ion binding; molecular_function}	{sp|Q9ZVJ6|ANXD4_ARATH; Annexin D4 OS=Arabidopsis thaliana GN=ANN4 PE=2 SV=1}	{sita:101764160; - - - - -}	{At2g38750; KOG0819 Annexin U Intracellular trafficking, secretion, and vesicular transport ;}
transcript_HQ_LoMix_transcript33682/f6p0/670	3990.47	35359.6	-3.1475	1.43e-12	4.73e-11	10.3248	down		{DQ019482.1; Lilium longiflorum clone LP26 cytochome b5-like mRNA, partial sequence}	{NA}	{NA}	{sp|Q42342|CYB5E_ARATH; Cytochrome b5 isoform E OS=Arabidopsis thaliana GN=CYTB5-E PE=1 SV=2}	{nta:107770339; - - - - -}	{At5g53560; KOG0537 Cytochrome b5 C Energy production and conversion ;}
transcript_HQ_LoMix_transcript29277/f3p0/1121	67814.3	5428.73	3.6429	1.46e-12	4.82e-11	10.3167	up		{NM_001319913.1; Elaeis guineensis catalase isozyme 2 (LOC105054906), mRNA}	{PF00199:Catalase}	{GO:0020037; heme binding; molecular_function GO:0055114; oxidation-reduction process; biological_process GO:0004096; catalase activity; molecular_function}	{sp|P0C549|CATA1_ORYSI; Catalase isozyme A OS=Oryza sativa subsp. indica PE=2 SV=1}	{pda:103708648; K03781 katE, CAT, catB, srpA catalase 1.11.1.6 ko01200; Metabolism; Global and overview maps; Carbon metabolism | ko00630; Metabolism; Carbohydrate metabolism; Glyoxylate and dicarboxylate metabolism | ko00380; Metabolism; Amino acid metabolism; Tryptophan metabolism | ko04016; Environmental Information Processing; Signal transduction; MAPK signaling pathway - plant | ko04011; Env…	{At4g35090; KOG0047 Catalase P Inorganic ion transport and metabolism ;}
transcript_HQ_LoMix_transcript2397/f2p0/3682	200.237	1008.85	-2.3329	1.51e-12	4.98e-11	10.3025	down		{XR_002165881.1; PREDICTED: Elaeis guineensis glycine--tRNA ligase, chloroplastic/mitochondrial 2 (LOC105054750), transcript variant X6, misc_RNA}	{PF02091:Glycyl-tRNA synthetase alpha subunit PF02092:Glycyl-tRNA synthetase beta subunit}	{GO:0005524; ATP binding; molecular_function GO:0004820; glycine-tRNA ligase activity; molecular_function GO:0006426; glycyl-tRNA aminoacylation; biological_process GO:0005737; cytoplasm; cellular_component GO:0000166; nucleotide binding; molecular_function}	{sp|Q8L785|SYGM2_ARATH; Glycine--tRNA ligase, chloroplastic/mitochondrial 2 OS=Arabidopsis thaliana GN=EDD1 PE=1 SV=1}	{gra:105790307; K14164 glyQS glycyl-tRNA synthetase 6.1.1.14 ko00970; Genetic Information Processing; Translation; Aminoacyl-tRNA biosynthesis}	{NA}
transcript_HQ_LoMix_transcript17786/f30p0/1785	13138	2073.37	2.6637	1.61e-12	5.29e-11	10.2764	up		{XM_009421991.2; PREDICTED: Musa acuminata subsp. malaccensis probable pectinesterase/pectinesterase inhibitor 51 (LOC104000053), mRNA}	{PF04043:Plant invertase/pectin methylesterase inhibitor PF01095:Pectinesterase}	{GO:0004857; enzyme inhibitor activity; molecular_function GO:0005618; cell wall; cellular_component GO:0030599; pectinesterase activity; molecular_function GO:0042545; cell wall modification; biological_process}	{sp|Q9LXD9|PME51_ARATH; Probable pectinesterase/pectinesterase inhibitor 51 OS=Arabidopsis thaliana GN=PME51 PE=2 SV=1}	{mus:104000053; - - - - -}	{NA}
transcript_HQ_LoMix_transcript5746/f3p0/3001	35.4427	350.242	-3.3048	1.67e-12	5.49e-11	10.2603	down		{XM_019197361.1; PREDICTED: Nelumbo nucifera transcription factor LHW-like (LOC104594230), transcript variant X3, mRNA}	{PF11960:Domain of unknown function (DUF3474) PF00010:Helix-loop-helix DNA-binding domain}	{GO:0055114; oxidation-reduction process; biological_process GO:0016717; oxidoreductase activity, acting on paired donors, with oxidation of a pair of donors resulting in the reduction of molecular oxygen to two molecules of water; molecular_function GO:0046983; protein dimerization activity; molecular_function}	{sp|Q9XIN0|LHW_ARATH; Transcription factor LHW OS=Arabidopsis thaliana GN=LHW PE=1 SV=1}	{pda:103707709; - - - - -}	{NA}
transcript_HQ_LoMix_transcript13717/f2p0/2117	397.727	3296.92	-3.0513	1.68e-12	5.5e-11	10.2595	down		{NA}	{PF00642:Zinc finger C-x8-C-x5-C-x3-H type (and similar)}	{GO:0046872; metal ion binding; molecular_function}	{sp|Q6AT25|C3H34_ORYSJ; Zinc finger CCCH domain-containing protein 34 OS=Oryza sativa subsp. japonica GN=Os05g0176400 PE=2 SV=1}	{egu:105040184; - - - - -}	{At2g02160; KOG4791 Uncharacterized conserved protein S Function unknown ;}
transcript_HQ_LoMix_transcript18564/f9p0/1740	811.088	3858.94	-2.2503	1.71e-12	5.61e-11	10.2509	down		{XM_008813026.2; PREDICTED: Phoenix dactylifera uncharacterized LOC103722459 (LOC103722459), mRNA}	{PF03468:XS domain}	{GO:0031047; gene silencing by RNA; biological_process}	{sp|Q2QWE9|SGS3_ORYSJ; Protein SUPPRESSOR OF GENE SILENCING 3 homolog OS=Oryza sativa subsp. japonica GN=SGS3 PE=3 SV=1}	{mus:103999244; - - - - -}	{NA}
transcript_HQ_LoMix_transcript24620/f7p0/1382	128.339	1095.25	-3.0932	1.78e-12	5.82e-11	10.2353	down		{NA}	{PF07238:PilZ domain PF08111:Pea-VEAacid family PF00018:SH3 domain}	{GO:0005184; neuropeptide hormone activity; molecular_function GO:0035438; cyclic-di-GMP binding; molecular_function GO:0005515; protein binding; molecular_function GO:0005576; NA GO:0007218; neuropeptide signaling pathway; biological_process}	{sp|Q9FZD9|DUF3_ARATH; DUF724 domain-containing protein 3 OS=Arabidopsis thaliana GN=DUF3 PE=1 SV=1}	{cit:102630729; - - - - -}	{NA}
transcript_HQ_LoMix_transcript21032/f3p0/1634	63.9757	1024.86	-4.0018	1.84e-12	5.99e-11	10.2229	down		{NA}	{PF02458:Transferase family}	{GO:0016747; transferase activity, transferring acyl groups other than amino-acyl groups; molecular_function}	{sp|Q8GT20|BEBT_TOBAC; Benzyl alcohol O-benzoyltransferase OS=Nicotiana tabacum GN=HSR201 PE=1 SV=1}	{fve:101297794; K19861 BEBT, AMAT benzyl alcohol O-benzoyltransferase [EC:2.3.1.196 2.3.1.232] 2.3.1.196,2.3.1.232 -}	{NA}
transcript_HQ_LoMix_transcript28760/f22p0/1123	52.1833	1269.22	-4.6042	1.84e-12	5.99e-11	10.2229	down		{AB305615.1; Tulipa gesneriana TgPIP1;2 mRNA for plasma membrane intrinsic protein, complete cds}	{PF00230:Major intrinsic protein}	{GO:0006810; transport; biological_process GO:0005215; NA GO:0016020; membrane; cellular_component}	{sp|Q6EU94|PIP11_ORYSJ; Aquaporin PIP1-1 OS=Oryza sativa subsp. japonica GN=PIP1-1 PE=2 SV=1}	{mus:104000197; K09872 PIP aquaporin PIP - -}	{At4g23400; KOG0223 Aquaporin (major intrinsic protein family) G Carbohydrate transport and metabolism ;}
transcript_HQ_LoMix_transcript22093/f4p0/1555	38.3588	533.104	-3.7968	1.89e-12	6.16e-11	10.2102	down		{NA}	{NA}	{NA}	{NA}	{NA}	{NA}
transcript_HQ_LoMix_transcript11459/f3p0/2331	170.86	1717.57	-3.3295	1.93e-12	6.27e-11	10.2029	down		{NA}	{PF11744:Aluminium activated malate transporter}	{GO:0015743; malate transport; biological_process}	{NA}	{pda:103704471; - - - - -}	{NA}
transcript_HQ_LoMix_transcript22599/f2p0/1516	1473.52	331.131	2.1538	1.97e-12	6.37e-11	10.1957	up		{XM_008787390.2; PREDICTED: Phoenix dactylifera putative methylesterase 11, chloroplastic (LOC103704199), mRNA}	{PF02450:Lecithin:cholesterol acyltransferase PF00975:Thioesterase domain PF10099:Anti-sigma-K factor rskA}	{GO:0016021; integral to membrane; cellular_component GO:0008374; O-acyltransferase activity; molecular_function GO:0005886; plasma membrane; cellular_component GO:0016788; hydrolase activity, acting on ester bonds; molecular_function GO:0009058; biosynthetic process; biological_process GO:0006629; lipid metabolic process; biological_process}	{sp|Q9FW03|MES11_ARATH; Putative methylesterase 11, chloroplastic OS=Arabidopsis thaliana GN=MES11 PE=2 SV=1}	{pda:103704199; - - - - -}	{NA}
transcript_HQ_LoMix_transcript12499/f5p0/2227	1339.08	7177.78	-2.4223	1.97e-12	6.38e-11	10.1954	down		{NA}	{NA}	{NA}	{NA}	{pda:103708117; - - - - -}	{NA}
transcript_HQ_LoMix_transcript22610/f5p0/1451	1157.37	247.967	2.2226	2e-12	6.45e-11	10.1906	up		{XM_003577415.3; PREDICTED: Brachypodium distachyon nicotianamine aminotransferase A-like (LOC100841166), mRNA}	{PF00155:Aminotransferase class I and II PF00202:Aminotransferase class-III PF01053:Cys/Met metabolism PLP-dependent enzyme PF01212:Beta-eliminating lyase}	{GO:0008483; transaminase activity; molecular_function GO:0030170; pyridoxal phosphate binding; molecular_function GO:0009058; biosynthetic process; biological_process GO:0016829; lyase activity; molecular_function GO:0006520; cellular amino acid metabolic process; biological_process}	{sp|Q9ST03|NAATB_HORVU; Nicotianamine aminotransferase B OS=Hordeum vulgare GN=naat-B PE=1 SV=2}	{egu:105040940; K00815 TAT tyrosine aminotransferase 2.6.1.5 ko01230; Metabolism; Global and overview maps; Biosynthesis of amino acids | ko00270; Metabolism; Amino acid metabolism; Cysteine and methionine metabolism | ko00350; Metabolism; Amino acid metabolism; Tyrosine metabolism | ko00360; Metabolism; Amino acid metabolism; Phenylalanine metabolism | ko00400; Metabolism; Amino acid metabolism;…	{At5g53970; KOG0259 Tyrosine aminotransferase E Amino acid transport and metabolism ;}
transcript_HQ_LoMix_transcript19584/f2p0/1717	2258.75	241.162	3.2274	2.04e-12	6.56e-11	10.1832	up		{XR_001548610.1; PREDICTED: Oryza sativa Japonica Group UDP-glycosyltransferase 88B1 (LOC9272567), misc_RNA}	{PF00201:UDP-glucoronosyl and UDP-glucosyl transferase}	{GO:0016758; transferase activity, transferring hexosyl groups; molecular_function GO:0008152; NA}	{sp|Q9AT54|SCGT_TOBAC; Scopoletin glucosyltransferase OS=Nicotiana tabacum GN=TOGT1 PE=1 SV=1}	{mus:103969829; - - - - -}	{At2g15480; KOG1192 UDP-glucuronosyl and UDP-glucosyl transferase GC Carbohydrate transport and metabolism ; Energy production and conversion ;}
transcript_HQ_LoMix_transcript9283/f7p0/2530	3791.51	794.139	2.2553	2.06e-12	6.62e-11	10.1789	up		{XM_008799363.1; PREDICTED: Phoenix dactylifera transcription factor bHLH49-like (LOC103712747), transcript variant X1, mRNA}	{PF00010:Helix-loop-helix DNA-binding domain}	{GO:0046983; protein dimerization activity; molecular_function}	{sp|Q9CAA9|BH049_ARATH; Transcription factor bHLH49 OS=Arabidopsis thaliana GN=BHLH49 PE=1 SV=1}	{pda:103706599; - - - - -}	{NA}
transcript_HQ_LoMix_transcript23630/f2p0/1481	263.345	1214.35	-2.2052	2.07e-12	6.65e-11	10.1771	down		{CP019108.1; Spirodela polyrhiza strain 9509 chromosome 16 sequence}	{PF00141:Peroxidase}	{GO:0055114; oxidation-reduction process; biological_process GO:0004601; peroxidase activity; molecular_function GO:0006979; response to oxidative stress; biological_process GO:0020037; heme binding; molecular_function}	{sp|Q9SB81|PER42_ARATH; Peroxidase 42 OS=Arabidopsis thaliana GN=PER42 PE=1 SV=2}	{adu:107466751; K00430 E1.11.1.7 peroxidase 1.11.1.7 ko00940; Metabolism; Biosynthesis of other secondary metabolites; Phenylpropanoid biosynthesis}	{NA}
transcript_HQ_LoMix_transcript19626/f9p0/1712	320.712	5206.83	-4.0211	2.14e-12	6.85e-11	10.1646	down		{XM_009398891.2; PREDICTED: Musa acuminata subsp. malaccensis pectinesterase-like (LOC103982084), mRNA}	{PF04043:Plant invertase/pectin methylesterase inhibitor PF01095:Pectinesterase}	{GO:0042545; cell wall modification; biological_process GO:0030599; pectinesterase activity; molecular_function GO:0004857; enzyme inhibitor activity; molecular_function GO:0005618; cell wall; cellular_component}	{sp|P09607|PME21_SOLLC; Pectinesterase 2.1 OS=Solanum lycopersicum GN=PME2.1 PE=2 SV=2}	{osa:4325861; K01051 E3.1.1.11 pectinesterase 3.1.1.11 ko00040; Metabolism; Carbohydrate metabolism; Pentose and glucuronate interconversions}	{NA}
transcript_HQ_LoMix_transcript28238/f6p0/1167	3070.65	381.653	3.0082	2.16e-12	6.9e-11	10.1609	up		{NM_001136606.1; Zea mays uncharacterized LOC100191171 (LOC100191171), mRNA}	{PF02569:Pantoate-beta-alanine ligase}	{GO:0004592; pantoate-beta-alanine ligase activity; molecular_function GO:0015940; pantothenate biosynthetic process; biological_process}	{sp|O24210|PANC_ORYSJ; Pantoate--beta-alanine ligase OS=Oryza sativa subsp. japonica GN=PANC PE=2 SV=2}	{mdm:103445414; K01918 panC pantoate--beta-alanine ligase 6.3.2.1 ko00410; Metabolism; Metabolism of other amino acids; beta-Alanine metabolism | ko00770; Metabolism; Metabolism of cofactors and vitamins; Pantothenate and CoA biosynthesis}	{At5g48840; KOG3042 Panthothenate synthetase H Coenzyme transport and metabolism ;}
transcript_HQ_LoMix_transcript27917/f2p0/1201	466.168	2434.79	-2.3849	2.2e-12	7.03e-11	10.1529	down		{XM_019849654.1; PREDICTED: Elaeis guineensis uncharacterized LOC105043044 (LOC105043044), transcript variant X2, mRNA}	{PF13867:Sin3 binding region of histone deacetylase complex subunit SAP30}	{GO:0005515; protein binding; molecular_function}	{NA}	{egu:105043044; - - - - -}	{NA}
transcript_HQ_LoMix_transcript30128/f3p0/1033	3.26472	152.711	-5.5477	2.23e-12	7.11e-11	10.1481	down		{NA}	{NA}	{NA}	{sp|Q9LVZ8|LOR12_ARATH; Protein LURP-one-related 12 OS=Arabidopsis thaliana GN=At3g15810 PE=2 SV=1}	{egu:105045613; - - - - -}	{NA}
transcript_HQ_LoMix_transcript32803/f2p0/776	753.422	3549.21	-2.236	2.29e-12	7.29e-11	10.1372	down		{XM_004953570.2; PREDICTED: Setaria italica universal stress protein A-like protein (LOC101759779), mRNA}	{PF00582:Universal stress protein family}	{GO:0006950; response to stress; biological_process}	{sp|Q8LGG8|USPAL_ARATH; Universal stress protein A-like protein OS=Arabidopsis thaliana GN=At3g01520 PE=1 SV=2}	{sita:101759779; - - - - -}	{NA}
transcript_HQ_LoMix_transcript22067/f2p0/1606	41.3196	378.7	-3.1962	2.51e-12	7.98e-11	10.0982	down		{NA}	{PF00069:Protein kinase domain PF07714:Protein tyrosine kinase}	{GO:0006468; protein phosphorylation; biological_process GO:0004672; protein kinase activity; molecular_function GO:0005524; ATP binding; molecular_function}	{sp|Q9FN93|Y5596_ARATH; Probable LRR receptor-like serine/threonine-protein kinase At5g59680 OS=Arabidopsis thaliana GN=At5g59680 PE=2 SV=1}	{nnu:104591889; K04733 IRAK4 interleukin-1 receptor-associated kinase 4 2.7.11.1 ko04064; Environmental Information Processing; Signal transduction; NF-kappa B signaling pathway | ko04620; Organismal Systems; Immune system; Toll-like receptor signaling pathway | ko04624; Organismal Systems; Immune system; Toll and Imd signaling pathway | ko04621; Organismal Systems; Immune system; NOD-like recept…	{At3g26700; KOG1187 Serine/threonine protein kinase T Signal transduction mechanisms ;}
transcript_HQ_LoMix_transcript32935/f2p0/769	252.876	1171.5	-2.2119	2.75e-12	8.7e-11	10.0603	down		{XM_008800662.1; PREDICTED: Phoenix dactylifera ergosterol biosynthetic protein 28 (LOC103713659), mRNA}	{PF03694:Erg28 like protein}	{GO:0016021; integral to membrane; cellular_component}	{sp|O80594|ERG28_ARATH; Ergosterol biosynthetic protein 28 OS=Arabidopsis thaliana GN=At1g10030 PE=2 SV=2}	{egu:105061097; - - - - -}	{At1g10030; KOG3455 Predicted membrane protein S Function unknown ;}
transcript_HQ_LoMix_transcript15661/f2p0/1984	234.103	1108.21	-2.243	2.77e-12	8.77e-11	10.0572	down		{XM_008796335.2; PREDICTED: Phoenix dactylifera UDP-glucuronate 4-epimerase 3-like (LOC103710561), mRNA}	{PF01073:3-beta hydroxysteroid dehydrogenase/isomerase family PF01370:NAD dependent epimerase/dehydratase family PF08241:Methyltransferase domain}	{GO:0055114; oxidation-reduction process; biological_process GO:0008152; NA GO:0050662; coenzyme binding; molecular_function GO:0003824; NA GO:0016616; oxidoreductase activity, acting on the CH-OH group of donors, NAD or NADP as acceptor; molecular_function GO:0003854; 3-beta-hydroxy-delta5-steroid dehydrogenase activity; molecular_function GO:0006694; steroid biosynthetic process; biological_pro…	{sp|O81312|GAE3_ARATH; UDP-glucuronate 4-epimerase 3 OS=Arabidopsis thaliana GN=GAE3 PE=2 SV=1}	{cmo:103483360; K08679 E5.1.3.6 UDP-glucuronate 4-epimerase 5.1.3.6 ko00520; Metabolism; Carbohydrate metabolism; Amino sugar and nucleotide sugar metabolism}	{At4g00110; KOG1371 UDP-glucose 4-epimerase/UDP-sulfoquinovose synthase M Cell wall/membrane/envelope biogenesis ;}
transcript_HQ_LoMix_transcript18232/f2p0/1812	23112.5	1317.47	4.1328	2.81e-12	8.86e-11	10.0526	up		{XM_008783437.2; PREDICTED: Phoenix dactylifera uncharacterized LOC103701401 (LOC103701401), mRNA}	{PF07578:Lipid A Biosynthesis N-terminal domain PF00854:POT family}	{GO:0009245; lipid A biosynthetic process; biological_process GO:0005215; NA GO:0006810; transport; biological_process GO:0008915; lipid-A-disaccharide synthase activity; molecular_function GO:0016020; membrane; cellular_component}	{sp|Q0WP01|PTR9_ARATH; Protein NRT1/ PTR FAMILY 5.10 OS=Arabidopsis thaliana GN=NPF5.10 PE=2 SV=1}	{pda:103702658; K14638 SLC15A3_4, PHT solute carrier family 15 (peptide/histidine transporter), member 3/4 - -}	{At1g22540; KOG1237 H+/oligopeptide symporter E Amino acid transport and metabolism ;}
transcript_HQ_LoMix_transcript27083/f15p0/1234	4826.48	993.444	2.2805	3.14e-12	9.88e-11	10.0053	up		{XM_019568922.1; PREDICTED: Lupinus angustifolius GDSL esterase/lipase At2g04570-like (LOC109333435), mRNA}	{PF00657:GDSL-like Lipase/Acylhydrolase}	{GO:0016788; hydrolase activity, acting on ester bonds; molecular_function}	{sp|Q8VY93|GDL66_ARATH; GDSL esterase/lipase At4g26790 OS=Arabidopsis thaliana GN=At4g26790 PE=2 SV=1}	{egu:105039089; - - - - -}	{NA}
transcript_HQ_LoMix_transcript29556/f2p0/1080	38.5975	474.504	-3.6198	3.16e-12	9.93e-11	10.0032	down		{NA}	{NA}	{NA}	{NA}	{NA}	{NA}
transcript_HQ_LoMix_transcript29986/f2p0/1078	836.41	161.51	2.3726	3.17e-12	9.95e-11	10.0023	up		{NA}	{NA}	{NA}	{NA}	{pda:103706755; - - - - -}	{NA}
transcript_HQ_LoMix_transcript10816/f2p0/2384	239.293	9.04885	4.7249	3.2e-12	1e-10	9.99883	up		{NA}	{PF00332:Glycosyl hydrolases family 17}	{GO:0004553; hydrolase activity, hydrolyzing O-glycosyl compounds; molecular_function GO:0005975; carbohydrate metabolic process; biological_process}	{sp|Q9ZQG9|E1314_ARATH; Glucan endo-1,3-beta-glucosidase 14 OS=Arabidopsis thaliana GN=At2g27500 PE=1 SV=2}	{pda:103705739; - - - - -}	{NA}
transcript_HQ_LoMix_transcript18296/f2p0/1795	2013.59	459.463	2.1318	3.21e-12	1e-10	9.99827	up		{NA}	{NA}	{NA}	{NA}	{NA}	{NA}
transcript_HQ_LoMix_transcript28668/f2p0/1158	8.22801	260.854	-4.9866	3.23e-12	1.01e-10	9.99675	down		{NA}	{PF10410:DnaB-helicase binding domain of primase}	{GO:0016779; nucleotidyltransferase activity; molecular_function}	{NA}	{sita:101770073; - - - - -}	{NA}
transcript_HQ_LoMix_transcript6933/f2p0/2813	5587.63	1126.98	2.3098	3.52e-12	1.1e-10	9.96047	up		{XM_008797543.2; PREDICTED: Phoenix dactylifera probable acyl-CoA dehydrogenase IBR3 (LOC103711411), mRNA}	{PF00441:Acyl-CoA dehydrogenase, C-terminal domain PF02771:Acyl-CoA dehydrogenase, N-terminal domain PF02770:Acyl-CoA dehydrogenase, middle domain}	{GO:0003995; acyl-CoA dehydrogenase activity; molecular_function GO:0050660; flavin adenine dinucleotide binding; molecular_function GO:0016627; oxidoreductase activity, acting on the CH-CH group of donors; molecular_function GO:0008152; NA GO:0055114; oxidation-reduction process; biological_process}	{sp|Q8RWZ3|IBR3_ARATH; Probable acyl-CoA dehydrogenase IBR3 OS=Arabidopsis thaliana GN=IBR3 PE=1 SV=1}	{egu:105045148; K00249 ACADM, acd acyl-CoA dehydrogenase 1.3.8.7 ko01200; Metabolism; Global and overview maps; Carbon metabolism | ko01212; Metabolism; Global and overview maps; Fatty acid metabolism | ko00640; Metabolism; Carbohydrate metabolism; Propanoate metabolism | ko00071; Metabolism; Lipid metabolism; Fatty acid degradation | ko00280; Metabolism; Amino acid metabolism; Valine, leucine an…	{At3g06810; KOG1469 Predicted acyl-CoA dehydrogenase R General function prediction only ;}
transcript_HQ_LoMix_transcript14393/f2p0/2083	37830.5	2223.84	4.0884	3.76e-12	1.17e-10	9.9317	up		{NA}	{PF04116:Fatty acid hydroxylase superfamily}	{GO:0055114; oxidation-reduction process; biological_process GO:0016491; oxidoreductase activity; molecular_function GO:0006633; fatty acid biosynthetic process; biological_process GO:0005506; iron ion binding; molecular_function}	{sp|Q8H1Z0|CER3_ARATH; Protein ECERIFERUM 3 OS=Arabidopsis thaliana GN=CER3 PE=1 SV=1}	{egu:105039570; - - - - -}	{NA}
transcript_HQ_LoMix_transcript24334/f2p0/1433	9020.02	1640.58	2.4589	3.83e-12	1.19e-10	9.92493	up		{XM_008791115.2; PREDICTED: Phoenix dactylifera aspartate aminotransferase, cytoplasmic (LOC103706860), mRNA}	{PF00155:Aminotransferase class I and II}	{GO:0009058; biosynthetic process; biological_process GO:0030170; pyridoxal phosphate binding; molecular_function}	{sp|P37833|AATC_ORYSJ; Aspartate aminotransferase, cytoplasmic OS=Oryza sativa subsp. japonica GN=Os01g0760600 PE=2 SV=1}	{pda:103706860; K14454 GOT1 aspartate aminotransferase, cytoplasmic 2.6.1.1 ko01200; Metabolism; Global and overview maps; Carbon metabolism | ko01210; Metabolism; Global and overview maps; 2-Oxocarboxylic acid metabolism | ko01230; Metabolism; Global and overview maps; Biosynthesis of amino acids | ko00710; Metabolism; Energy metabolism; Carbon fixation in photosynthetic organisms | ko00250; Met…	{At5g11520; KOG1411 Aspartate aminotransferase/Glutamic oxaloacetic transaminase AAT1/GOT2 E Amino acid transport and metabolism ;}
transcript_HQ_LoMix_transcript30608/f3p0/993	0	93.9599	#NAME?	4.17e-12	1.29e-10	9.8886	#NAME?		{NA}	{NA}	{NA}	{sp|Q00451|PRF1_SOLLC; 36.4 kDa proline-rich protein OS=Solanum lycopersicum GN=TPRP-F1 PE=2 SV=1}	{rcu:8272217; - - - - -}	{NA}
transcript_HQ_LoMix_transcript33578/f2p0/682	341.634	5067.56	-3.8908	4.27e-12	1.32e-10	9.87943	down		{AY307065.1; Hyacinthus orientalis cultivar Delft Blue glycine-rich RNA binding protein-like mRNA, partial sequence}	{NA}	{NA}	{sp|Q03250|RBG7_ARATH; Glycine-rich RNA-binding protein 7 OS=Arabidopsis thaliana GN=RBG7 PE=1 SV=1}	{gmx:100806292; - - - - -}	{At2g21660; KOG0118 FOG: RRM domain R General function prediction only ;}
transcript_HQ_LoMix_transcript13420/f2p0/2174	2090.5	397.839	2.3936	4.47e-12	1.38e-10	9.86075	up		{XM_010924973.2; PREDICTED: Elaeis guineensis uncharacterized protein ycf45 (LOC105046397), mRNA}	{PF08477:Ras of Complex, Roc, domain of DAPkinase PF05496:Holliday junction DNA helicase ruvB N-terminus PF00931:NB-ARC domain PF07726:ATPase family associated with various cellular activities (AAA) PF07728:AAA domain (dynein-related subfamily) PF07724:AAA domain (Cdc48 subfamily) PF01443:Viral (Superfamily 1) RNA helicase PF00910:RNA helicase PF00005:ABC transporter PF00004:ATPase family associa…	{GO:0003924; GTPase activity; molecular_function GO:0003724; RNA helicase activity; molecular_function GO:0006810; transport; biological_process GO:0009378; four-way junction helicase activity; molecular_function GO:0007264; small GTPase mediated signal transduction; biological_process GO:0016887; ATPase activity; molecular_function GO:0098519; NA GO:0002949; NA GO:0005525; GTP binding; molecular…	{sp|P51281|YCF45_PORPU; Uncharacterized protein ycf45 OS=Porphyra purpurea GN=ycf45 PE=3 SV=1}	{egu:105046397; - - - - -}	{NA}
transcript_HQ_LoMix_transcript16020/f2p0/1946	692.541	11392.8	-4.0401	4.53e-12	1.39e-10	9.85552	down		{XM_010922008.2; PREDICTED: Elaeis guineensis nucleobase-ascorbate transporter 2 (LOC105044191), transcript variant X1, mRNA}	{PF00860:Permease family}	{GO:0055085; transmembrane transport; biological_process GO:0016020; membrane; cellular_component GO:0006810; transport; biological_process GO:0005215; NA}	{sp|Q94C70|NAT2_ARATH; Nucleobase-ascorbate transporter 2 OS=Arabidopsis thaliana GN=NAT2 PE=2 SV=2}	{egu:105044191; K14611 SLC23A1_2, SVCT1_2 solute carrier family 23 (nucleobase transporter), member 1/2 - -}	{At2g34190; KOG1292 Xanthine/uracil transporters F Nucleotide transport and metabolism ;}
transcript_HQ_LoMix_transcript13995/f2p0/2107	24.2467	1166.52	-5.5883	4.62e-12	1.42e-10	9.84796	down		{XM_008785729.2; PREDICTED: Phoenix dactylifera glucomannan 4-beta-mannosyltransferase 1-like (LOC103703027), transcript variant X2, mRNA}	{PF13506:Glycosyl transferase family 21}	{GO:0016757; transferase activity, transferring glycosyl groups; molecular_function}	{sp|Q7PC76|CSLA1_ORYSJ; Glucomannan 4-beta-mannosyltransferase 1 OS=Oryza sativa subsp. japonica GN=CSLA1 PE=2 SV=1}	{pda:103703027; K13680 CSLA beta-mannan synthase 2.4.1.32 -}	{NA}
transcript_HQ_LoMix_transcript9325/f8p0/2510	1454.09	7630.73	-2.3917	4.83e-12	1.48e-10	9.82877	down		{NA}	{NA}	{NA}	{NA}	{cmo:103484395; - - - - -}	{NA}
transcript_HQ_LoMix_transcript4292/f2p0/3278	73.1369	508.554	-2.7977	5.11e-12	1.57e-10	9.8051	down		{XM_010245760.2; PREDICTED: Nelumbo nucifera uncharacterized LOC104587975 (LOC104587975), transcript variant X3, mRNA}	{PF00069:Protein kinase domain PF07714:Protein tyrosine kinase PF06293:Lipopolysaccharide kinase (Kdo/WaaP) family}	{GO:0006468; protein phosphorylation; biological_process GO:0005524; ATP binding; molecular_function GO:0004672; protein kinase activity; molecular_function GO:0016773; phosphotransferase activity, alcohol group as acceptor; molecular_function GO:0016020; membrane; cellular_component}	{sp|O00311|CDC7_HUMAN; Cell division cycle 7-related protein kinase OS=Homo sapiens GN=CDC7 PE=1 SV=1}	{egu:105043880; K02214 CDC7 cell division control protein 7 2.7.11.1 ko04110; Cellular Processes; Cell growth and death; Cell cycle | ko04111; Cellular Processes; Cell growth and death; Cell cycle - yeast | ko04113; Cellular Processes; Cell growth and death; Meiosis - yeast}	{At4g16970; KOG1167 Serine/threonine protein kinase of the CDC7 subfamily involved in DNA synthesis, repair and recombination L Replication, recombination and repair ;}
transcript_HQ_LoMix_transcript6619/f2p0/2884	78.9858	524.948	-2.7325	5.14e-12	1.57e-10	9.80349	down		{CP019095.1; Spirodela polyrhiza strain 9509 chromosome 3 sequence}	{PF00069:Protein kinase domain PF07714:Protein tyrosine kinase PF00954:S-locus glycoprotein domain}	{GO:0048544; recognition of pollen; biological_process GO:0006468; protein phosphorylation; biological_process GO:0005524; ATP binding; molecular_function GO:0004672; protein kinase activity; molecular_function}	{sp|Q39203|SD22_ARATH; G-type lectin S-receptor-like serine/threonine-protein kinase SD2-2 OS=Arabidopsis thaliana GN=SD22 PE=1 SV=1}	{pda:103705476; - - - - -}	{NA}
transcript_HQ_LoMix_transcript15361/f2p0/2054	632.58	82.9419	2.9311	5.6e-12	1.71e-10	9.76739	up		{XM_017844910.1; PREDICTED: Phoenix dactylifera protein DETOXIFICATION 42 (LOC103715922), transcript variant X2, mRNA}	{PF01554:MatE}	{GO:0016020; membrane; cellular_component GO:0055085; transmembrane transport; biological_process GO:0015238; drug transmembrane transporter activity; molecular_function GO:0006855; drug transmembrane transport; biological_process GO:0015297; antiporter activity; molecular_function}	{sp|Q9SYD6|DTX42_ARATH; Protein DETOXIFICATION 42 OS=Arabidopsis thaliana GN=DTX42 PE=2 SV=2}	{nnu:104597423; - - - - -}	{At1g51340; KOG1347 Uncharacterized membrane protein, predicted efflux pump R General function prediction only ;}
transcript_HQ_LoMix_transcript28379/f3p0/1179	141.407	2.75132	5.6836	5.78e-12	1.76e-10	9.75394	up		{NA}	{PF00646:F-box domain PF07646:Kelch motif PF01344:Kelch motif}	{GO:0005515; protein binding; molecular_function}	{sp|Q9LMR5|FK126_ARATH; F-box/kelch-repeat protein At1g15670 OS=Arabidopsis thaliana GN=At1g15670 PE=2 SV=1}	{nnu:104597633; - - - - -}	{At1g15670; KOG1072 FOG: Kelch repeat R General function prediction only ;}
transcript_HQ_LoMix_transcript24891/f2p0/1400	1295.91	293.403	2.143	5.91e-12	1.79e-10	9.74596	up		{AK372915.1; Hordeum vulgare subsp. vulgare mRNA for predicted protein, complete cds, clone: NIASHv3015M24}	{PF04452:RNA methyltransferase PF14560:Ubiquitin-like domain PF00240:Ubiquitin family}	{GO:0006364; rRNA processing; biological_process GO:0005515; protein binding; molecular_function GO:0008168; methyltransferase activity; molecular_function}	{sp|P0CG85|UBI1P_NICSY; Polyubiquitin OS=Nicotiana sylvestris GN=UBI11 PE=2 SV=1}	{bdi:104581271; K08770 UBC ubiquitin C - ko03320; Organismal Systems; Endocrine system; PPAR signaling pathway}	{At4g05320; KOG0001 Ubiquitin and ubiquitin-like proteins OR Posttranslational modification, protein turnover, chaperones ; General function prediction only ;}
transcript_HQ_LoMix_transcript26031/f4p0/1310	160.607	817.188	-2.3471	5.9e-12	1.79e-10	9.74596	down		{XM_011472118.1; PREDICTED: Fragaria vesca subsp. vesca probable fructokinase-7 (LOC101306470), transcript variant X2, mRNA}	{NA}	{NA}	{sp|Q9FLH8|SCRK7_ARATH; Probable fructokinase-7 OS=Arabidopsis thaliana GN=At5g51830 PE=1 SV=1}	{var:108345689; K00847 E2.7.1.4, scrK fructokinase 2.7.1.4 ko00051; Metabolism; Carbohydrate metabolism; Fructose and mannose metabolism | ko00500; Metabolism; Carbohydrate metabolism; Starch and sucrose metabolism | ko00520; Metabolism; Carbohydrate metabolism; Amino sugar and nucleotide sugar metabolism}	{At5g51830; KOG2855 Ribokinase G Carbohydrate transport and metabolism ;}
transcript_HQ_LoMix_transcript32232/f2p0/841	12.4363	219.66	-4.1426	6e-12	1.82e-10	9.74029	down		{NA}	{PF07847:Protein of unknown function (DUF1637) PF00190:Cupin}	{GO:0055114; oxidation-reduction process; biological_process GO:0016702; oxidoreductase activity, acting on single donors with incorporation of molecular oxygen, incorporation of two atoms of oxygen; molecular_function GO:0045735; NA}	{sp|Q6ZBZ2|GL814_ORYSJ; Germin-like protein 8-14 OS=Oryza sativa subsp. japonica GN=GER5 PE=1 SV=1}	{pda:103703285; - - - - -}	{NA}
transcript_HQ_LoMix_transcript11135/f3p0/2352	106.378	628.129	-2.5619	6.15e-12	1.86e-10	9.73053	down		{NA}	{PF00560:Leucine Rich Repeat PF13516:Leucine Rich repeat PF00069:Protein kinase domain PF07714:Protein tyrosine kinase PF13855:Leucine rich repeat}	{GO:0005515; protein binding; molecular_function GO:0004672; protein kinase activity; molecular_function GO:0005524; ATP binding; molecular_function GO:0006468; protein phosphorylation; biological_process}	{sp|C0LGS3|Y4372_ARATH; Probable LRR receptor-like serine/threonine-protein kinase At4g37250 OS=Arabidopsis thaliana GN=At4g37250 PE=2 SV=1}	{pop:POPTR_0001s30800g; - - - - -}	{NA}
transcript_HQ_LoMix_transcript19171/f19p0/1649	396.269	8997.46	-4.505	6.42e-12	1.94e-10	9.71325	down		{XM_018649489.1; PREDICTED: Pyrus x bretschneideri allene oxide synthase 1, chloroplastic-like (LOC103955456), mRNA}	{PF00067:Cytochrome P450}	{GO:0055114; oxidation-reduction process; biological_process GO:0016705; oxidoreductase activity, acting on paired donors, with incorporation or reduction of molecular oxygen; molecular_function GO:0020037; heme binding; molecular_function GO:0005506; iron ion binding; molecular_function}	{sp|Q7XYS3|C74A2_ORYSJ; Allene oxide synthase 2 OS=Oryza sativa subsp. japonica GN=CYP74A2 PE=2 SV=2}	{egu:105039328; K01723 AOS hydroperoxide dehydratase 4.2.1.92 ko00592; Metabolism; Lipid metabolism; alpha-Linolenic acid metabolism}	{NA}
transcript_HQ_LoMix_transcript26721/f4p0/1275	438.03	11.0587	5.3078	6.41e-12	1.94e-10	9.71325	up		{XR_001982465.1; PREDICTED: Eucalyptus grandis galactinol synthase 2 (LOC104426838), transcript variant X2, misc_RNA}	{PF01501:Glycosyl transferase family 8 PF11051:Mannosyltransferase putative}	{GO:0016757; transferase activity, transferring glycosyl groups; molecular_function GO:0006486; protein glycosylation; biological_process}	{sp|C7G304|GOLS2_SOLLC; Galactinol synthase 2 OS=Solanum lycopersicum GN=GOLS2 PE=2 SV=1}	{gra:105795043; K18819 GOLS inositol 3-alpha-galactosyltransferase 2.4.1.123 ko00052; Metabolism; Carbohydrate metabolism; Galactose metabolism}	{At2g47180; KOG1950 Glycosyl transferase, family 8 - glycogenin G Carbohydrate transport and metabolism ;}
transcript_HQ_LoMix_transcript22215/f6p0/1554	599.166	4.10031	7.1911	6.45e-12	1.94e-10	9.71188	up		{XM_010923983.2; PREDICTED: Elaeis guineensis glycerol-3-phosphate acyltransferase 5 (LOC105045629), mRNA}	{PF01553:Acyltransferase}	{GO:0016746; transferase activity, transferring acyl groups; molecular_function GO:0008152; NA}	{sp|Q9CAY3|GPAT5_ARATH; Glycerol-3-phosphate acyltransferase 5 OS=Arabidopsis thaliana GN=GPAT5 PE=1 SV=1}	{egu:105045629; K13508 GPAT glycerol-3-phosphate acyltransferase 2.3.1.15,2.3.1.198 ko00561; Metabolism; Lipid metabolism; Glycerolipid metabolism | ko00564; Metabolism; Lipid metabolism; Glycerophospholipid metabolism}	{NA}
transcript_HQ_LoMix_transcript22113/f5p0/1570	8898.93	847.953	3.3916	6.49e-12	1.95e-10	9.71048	up		{XM_010907876.2; PREDICTED: Elaeis guineensis UDP-glucuronate 4-epimerase 6-like (LOC105033187), mRNA}	{PF00056:lactate/malate dehydrogenase, NAD binding domain PF01073:3-beta hydroxysteroid dehydrogenase/isomerase family PF01370:NAD dependent epimerase/dehydratase family}	{GO:0003824; NA GO:0016616; oxidoreductase activity, acting on the CH-OH group of donors, NAD or NADP as acceptor; molecular_function GO:0006694; steroid biosynthetic process; biological_process GO:0003854; 3-beta-hydroxy-delta5-steroid dehydrogenase activity; molecular_function GO:0055114; oxidation-reduction process; biological_process GO:0016491; oxidoreductase activity; molecular_function GO:…	{sp|Q9LIS3|GAE6_ARATH; UDP-glucuronate 4-epimerase 6 OS=Arabidopsis thaliana GN=GAE6 PE=1 SV=1}	{ini:109179000; K08679 E5.1.3.6 UDP-glucuronate 4-epimerase 5.1.3.6 ko00520; Metabolism; Carbohydrate metabolism; Amino sugar and nucleotide sugar metabolism}	{At3g23820; KOG1371 UDP-glucose 4-epimerase/UDP-sulfoquinovose synthase M Cell wall/membrane/envelope biogenesis ;}
transcript_HQ_LoMix_transcript4485/f6p0/3200	3343.3	741.187	2.1734	6.5e-12	1.95e-10	9.71048	up		{NA}	{NA}	{NA}	{NA}	{egu:105046322; - - - - -}	{NA}
transcript_HQ_LoMix_transcript21071/f4p0/1622	118.396	660.126	-2.4791	6.55e-12	1.96e-10	9.7073	down		{XM_010913950.2; PREDICTED: Elaeis guineensis IQ domain-containing protein IQM3 (LOC105038222), mRNA}	{PF00612:IQ calmodulin-binding motif}	{GO:0005515; protein binding; molecular_function}	{sp|Q9LFA4|IQM3_ARATH; IQ domain-containing protein IQM3 OS=Arabidopsis thaliana GN=IQM3 PE=2 SV=1}	{pda:103703070; - - - - -}	{NA}
transcript_HQ_LoMix_transcript22012/f2p0/1639	747.87	140.531	2.4119	6.7e-12	2e-10	9.69834	up		{XM_009385397.2; PREDICTED: Musa acuminata subsp. malaccensis probable uridine nucleosidase 1 (LOC103971390), mRNA}	{NA}	{NA}	{sp|Q6ZJ05|URH1_ORYSJ; Probable uridine nucleosidase 1 OS=Oryza sativa subsp. japonica GN=URH1 PE=2 SV=1}	{jcu:105629478; K01240 URH1 uridine nucleosidase 3.2.2.3 ko00240; Metabolism; Nucleotide metabolism; Pyrimidine metabolism | ko00760; Metabolism; Metabolism of cofactors and vitamins; Nicotinate and nicotinamide metabolism}	{At2g36310; KOG2938 Predicted inosine-uridine preferring nucleoside hydrolase F Nucleotide transport and metabolism ;}
transcript_HQ_LoMix_transcript10122/f9p0/2454	162.453	827.601	-2.3489	6.9e-12	2.05e-10	9.68721	down		{NA}	{PF02714:Calcium-dependent channel, 7TM region, putative phosphate}	{GO:0016020; membrane; cellular_component}	{sp|A9LIW2|CSC1L_BRAJU; CSC1-like protein ERD4 OS=Brassica juncea GN=ERD4 PE=3 SV=2}	{pda:103703675; - - - - -}	{At1g30360; KOG1134 Uncharacterized conserved protein R General function prediction only ;}
transcript_HQ_LoMix_transcript6203/f2p0/2931	38906.6	1850.26	4.3942	6.9e-12	2.05e-10	9.68721	up		{XM_010927335.2; PREDICTED: Elaeis guineensis SCAR-like protein 2 (LOC105048129), mRNA}	{PF00311:Phosphoenolpyruvate carboxylase PF14010:Phosphoenolpyruvate carboxylase}	{GO:0006099; tricarboxylic acid cycle; biological_process GO:0015977; carbon fixation; biological_process GO:0008964; phosphoenolpyruvate carboxylase activity; molecular_function}	{sp|Q02909|CAPP1_SOYBN; Phosphoenolpyruvate carboxylase, housekeeping isozyme OS=Glycine max GN=PPC16 PE=2 SV=1}	{pop:POPTR_0001s40250g; K01595 ppc phosphoenolpyruvate carboxylase 4.1.1.31 ko01200; Metabolism; Global and overview maps; Carbon metabolism | ko00620; Metabolism; Carbohydrate metabolism; Pyruvate metabolism | ko00710; Metabolism; Energy metabolism; Carbon fixation in photosynthetic organisms | ko00720; Metabolism; Energy metabolism; Carbon fixation pathways in prokaryotes | ko00680; Metabolism;…	{NA}
transcript_HQ_LoMix_transcript26851/f2p0/1281	20574.5	3080.24	2.7397	7.42e-12	2.21e-10	9.65624	up		{AK252072.1; Hordeum vulgare subsp. vulgare cDNA clone: FLbaf146c08, mRNA sequence}	{PF00274:Fructose-bisphosphate aldolase class-I}	{GO:0004332; fructose-bisphosphate aldolase activity; molecular_function GO:0006096; glycolysis; biological_process}	{sp|P17784|ALFC1_ORYSJ; Fructose-bisphosphate aldolase 1, cytoplasmic OS=Oryza sativa subsp. japonica GN=FBA1 PE=1 SV=2}	{sita:101754112; K01623 ALDO fructose-bisphosphate aldolase, class I 4.1.2.13 ko01200; Metabolism; Global and overview maps; Carbon metabolism | ko01230; Metabolism; Global and overview maps; Biosynthesis of amino acids | ko00010; Metabolism; Carbohydrate metabolism; Glycolysis / Gluconeogenesis | ko00030; Metabolism; Carbohydrate metabolism; Pentose phosphate pathway | ko00051; Metabolism; Carbo…	{At3g52930; KOG1557 Fructose-biphosphate aldolase G Carbohydrate transport and metabolism ;}
transcript_HQ_LoMix_transcript24996/f2p0/1391	4771.31	661.894	2.8497	7.81e-12	2.32e-10	9.63476	up		{XM_011652918.1; PREDICTED: Cucumis sativus ALA-interacting subunit 5-like (LOC101204455), mRNA}	{PF01284:Membrane-associating domain PF03381:LEM3 (ligand-effect modulator 3) family / CDC50 family}	{GO:0016020; membrane; cellular_component}	{sp|Q9LTW0|ALIS1_ARATH; ALA-interacting subunit 1 OS=Arabidopsis thaliana GN=ALIS1 PE=1 SV=1}	{vvi:100252226; - - - - -}	{At3g12740; KOG2952 Cell cycle control protein DKT Cell cycle control, cell division, chromosome partitioning ; Transcription ; Signal transduction mechanisms ;}
transcript_HQ_LoMix_transcript3690/f13p0/3335	123.018	819.711	-2.7362	7.92e-12	2.35e-10	9.6298	down		{XM_010910624.2; PREDICTED: Elaeis guineensis retinoblastoma-related protein (LOC105035176), mRNA}	{PF01858:Retinoblastoma-associated protein A domain PF01857:Retinoblastoma-associated protein B domain}	{GO:0051726; regulation of cell cycle; biological_process GO:0005634; nucleus; cellular_component}	{sp|Q8H252|RBR_COCNU; Retinoblastoma-related protein OS=Cocos nucifera GN=Rb1 PE=2 SV=1}	{nnu:104592714; K04681 RBL1 retinoblastoma-like protein 1 - ko04350; Environmental Information Processing; Signal transduction; TGF-beta signaling pathway | ko04110; Cellular Processes; Cell growth and death; Cell cycle | ko05203; Human Diseases; Cancers: Overview; Viral carcinogenesis}	{At3g12280; KOG1010 Rb (Retinoblastoma tumor suppressor)-related protein D Cell cycle control, cell division, chromosome partitioning ;}
transcript_HQ_LoMix_transcript21030/f4p0/1604	107.265	621.795	-2.5353	8.29e-12	2.45e-10	9.61053	down		{XM_008781336.2; PREDICTED: Phoenix dactylifera probable polyamine oxidase 5 (LOC103699301), mRNA}	{PF01266:FAD dependent oxidoreductase PF01593:Flavin containing amine oxidoreductase PF07992:Pyridine nucleotide-disulphide oxidoreductase}	{GO:0055114; oxidation-reduction process; biological_process GO:0016491; oxidoreductase activity; molecular_function}	{sp|Q9SU79|PAO5_ARATH; Probable polyamine oxidase 5 OS=Arabidopsis thaliana GN=PAO5 PE=2 SV=1}	{egu:105032618; K12259 SMOX, PAO5 spermine oxidase [EC:1.5.3.16 1.5.3.-] 1.5.3.16,1.5.3.- ko00330; Metabolism; Amino acid metabolism; Arginine and proline metabolism | ko00410; Metabolism; Metabolism of other amino acids; beta-Alanine metabolism}	{At4g29720; KOG0685 Flavin-containing amine oxidase H Coenzyme transport and metabolism ;}
transcript_HQ_LoMix_transcript28534/f3p0/1157	93.5863	1130.16	-3.5941	8.76e-12	2.58e-10	9.58756	down		{XM_003558997.3; PREDICTED: Brachypodium distachyon GATA transcription factor 2-like (LOC100846147), mRNA}	{PF00320:GATA zinc finger}	{GO:0008270; zinc ion binding; molecular_function GO:0006355; regulation of transcription, DNA-dependent; biological_process GO:0003700; sequence-specific DNA binding transcription factor activity; molecular_function GO:0043565; sequence-specific DNA binding; molecular_function}	{sp|O49743|GATA4_ARATH; GATA transcription factor 4 OS=Arabidopsis thaliana GN=GATA4 PE=2 SV=1}	{sind:105170894; - - - - -}	{At3g60530; KOG1601 GATA-4/5/6 transcription factors K Transcription ;}
transcript_HQ_LoMix_transcript396/f29p0/4942	101.457	609.651	-2.5871	8.83e-12	2.6e-10	9.58496	down		{XM_010913722.2; PREDICTED: Elaeis guineensis DNA polymerase alpha catalytic subunit (LOC105038038), mRNA}	{PF03104:DNA polymerase family B, exonuclease domain PF08996:DNA Polymerase alpha zinc finger PF00136:DNA polymerase family B PF03175:DNA polymerase type B, organellar and viral PF01795:MraW methylase family PF08490:Domain of unknown function (DUF1744)}	{GO:0001882; nucleoside binding; molecular_function GO:0006260; DNA replication; biological_process GO:0000166; nucleotide binding; molecular_function GO:0005634; nucleus; cellular_component GO:0008270; zinc ion binding; molecular_function GO:0003677; DNA binding; molecular_function GO:0008408; 3'-5' exonuclease activity; molecular_function GO:0008168; methyltransferase activity; molecular_functi…	{sp|O48653|DPOLA_ORYSJ; DNA polymerase alpha catalytic subunit OS=Oryza sativa subsp. japonica GN=Os01g0868300 PE=2 SV=2}	{pda:103704377; K02320 POLA1 DNA polymerase alpha subunit A 2.7.7.7 ko00230; Metabolism; Nucleotide metabolism; Purine metabolism | ko00240; Metabolism; Nucleotide metabolism; Pyrimidine metabolism | ko03030; Genetic Information Processing; Replication and repair; DNA replication}	{At5g67100; KOG0970 DNA polymerase alpha, catalytic subunit L Replication, recombination and repair ;}
transcript_HQ_LoMix_transcript2538/f3p0/3669	573.207	2436.01	-2.0874	9.14e-12	2.69e-10	9.57055	down		{NA}	{PF02148:Zn-finger in ubiquitin-hydrolases and other protein PF00443:Ubiquitin carboxyl-terminal hydrolase}	{GO:0016579; protein deubiquitination; biological_process GO:0008270; zinc ion binding; molecular_function GO:0036459; NA}	{sp|Q8W4N3|UBP2_ARATH; Ubiquitin carboxyl-terminal hydrolase 2 OS=Arabidopsis thaliana GN=UBP2 PE=1 SV=2}	{cic:CICLE_v10004226mg; K11844 USP16_45 ubiquitin carboxyl-terminal hydrolase 16/45 3.4.19.12 -}	{At1g04860; KOG1873 Ubiquitin-specific protease O Posttranslational modification, protein turnover, chaperones ;}
transcript_HQ_LoMix_transcript23812/f3p0/1487	94.385	642.636	-2.7674	9.35e-12	2.74e-10	9.56266	down		{XM_008779412.2; PREDICTED: Phoenix dactylifera cycloartenol-C-24-methyltransferase 1-like (LOC103697536), transcript variant X1, mRNA}	{PF01209:ubiE/COQ5 methyltransferase family PF08498:Sterol methyltransferase C-terminal PF08241:Methyltransferase domain PF05175:Methyltransferase small domain}	{GO:0006694; steroid biosynthetic process; biological_process GO:0008168; methyltransferase activity; molecular_function GO:0008152; NA}	{sp|Q6ZIX2|SMT1_ORYSJ; Cycloartenol-C-24-methyltransferase 1 OS=Oryza sativa subsp. japonica GN=Smt1-1 PE=2 SV=1}	{vvi:100263590; K00559 E2.1.1.41, SMT1, ERG6 sterol 24-C-methyltransferase 2.1.1.41 ko00100; Metabolism; Lipid metabolism; Steroid biosynthesis}	{At5g13710; KOG1269 SAM-dependent methyltransferases IR Lipid transport and metabolism ; General function prediction only ;}
transcript_HQ_LoMix_transcript34806/f2p0/461	1179.73	267.048	2.1433	9.36e-12	2.74e-10	9.56266	up		{NA}	{NA}	{NA}	{NA}	{egu:105040735; - - - - -}	{NA}
transcript_HQ_LoMix_transcript8688/f3p0/2607	3257.39	300.489	3.4383	9.33e-12	2.74e-10	9.56266	up		{XM_015834034.1; PREDICTED: Oryza brachyantha serine/threonine-protein kinase fray2 (LOC102704220), transcript variant X2, mRNA}	{PF07714:Protein tyrosine kinase PF16740:Spindle and kinetochore-associated protein 2 PF00069:Protein kinase domain}	{GO:0006468; protein phosphorylation; biological_process GO:0005876; spindle microtubule; cellular_component GO:0005524; ATP binding; molecular_function GO:0007059; chromosome segregation; biological_process GO:0051301; cell division; biological_process GO:0004672; protein kinase activity; molecular_function GO:0008017; microtubule binding; molecular_function GO:0000940; condensed chromosome oute…	{sp|Q551H4|FRAY2_DICDI; Serine/threonine-protein kinase fray2 OS=Dictyostelium discoideum GN=fray2 PE=3 SV=1}	{pda:103707310; K08835 OXSR1, STK39 serine/threonine-protein kinase OSR1/STK39 2.7.11.1 -}	{At5g14720; KOG0582 Ste20-like serine/threonine protein kinase T Signal transduction mechanisms ;}
transcript_HQ_LoMix_transcript29549/f6p0/1067	1671.53	396.452	2.0759	9.53e-12	2.78e-10	9.55525	up		{NA}	{PF00076:RNA recognition motif. (a.k.a. RRM, RBD, or RNP domain)}	{GO:0003676; nucleic acid binding; molecular_function}	{sp|Q9LFD5|BPA1_ARATH; Binding partner of ACD11 1 OS=Arabidopsis thaliana GN=BPA1 PE=1 SV=1}	{nnu:104597158; - - - - -}	{NA}
transcript_HQ_LoMix_transcript12351/f2p0/2235	8.9715	322.799	-5.1691	9.62e-12	2.81e-10	9.5518	down		{KM397925.1; Lilium brownii quasimodo 3 mRNA, partial cds}	{PF08241:Methyltransferase domain PF03141:Putative S-adenosyl-L-methionine-dependent methyltransferase}	{GO:0008152; NA GO:0008168; methyltransferase activity; molecular_function}	{sp|Q93W95|PMTD_ARATH; Probable methyltransferase PMT13 OS=Arabidopsis thaliana GN=At4g00740 PE=2 SV=1}	{egu:105043413; - - - - -}	{NA}
transcript_HQ_LoMix_transcript23319/f5p0/1481	39.2311	413.802	-3.3989	1.07e-11	3.11e-10	9.50777	down		{XM_008779351.2; PREDICTED: Phoenix dactylifera chloroplast stem-loop binding protein of 41 kDa b, chloroplastic (LOC103697482), mRNA}	{PF01370:NAD dependent epimerase/dehydratase family}	{GO:0003824; NA GO:0050662; coenzyme binding; molecular_function}	{sp|Q9SA52|CP41B_ARATH; Chloroplast stem-loop binding protein of 41 kDa b, chloroplastic OS=Arabidopsis thaliana GN=CSP41B PE=1 SV=1}	{cmo:103486073; - - - - -}	{NA}
transcript_HQ_LoMix_transcript32446/f4p0/814	324.991	1390.43	-2.0971	1.09e-11	3.18e-10	9.49794	down		{NA}	{PF05436:Mating factor alpha precursor N-terminus PF04043:Plant invertase/pectin methylesterase inhibitor PF08519:Replication factor RFC1 C terminal domain}	{GO:0007618; mating; biological_process GO:0005576; NA GO:0005524; ATP binding; molecular_function GO:0003689; DNA clamp loader activity; molecular_function GO:0006260; DNA replication; biological_process GO:0005663; DNA replication factor C complex; cellular_component GO:0004857; enzyme inhibitor activity; molecular_function}	{sp|P17407|21KD_DAUCA; 21 kDa protein OS=Daucus carota PE=2 SV=1}	{mus:103979475; - - - - -}	{NA}
transcript_HQ_LoMix_transcript6747/f2p0/2845	898.776	188.106	2.2564	1.12e-11	3.25e-10	9.48834	up		{XM_009415434.2; PREDICTED: Musa acuminata subsp. malaccensis phosphoenolpyruvate carboxykinase [ATP]-like (LOC103994961), transcript variant X2, mRNA}	{PF01293:Phosphoenolpyruvate carboxykinase}	{GO:0005524; ATP binding; molecular_function GO:0006094; gluconeogenesis; biological_process GO:0004612; phosphoenolpyruvate carboxykinase (ATP) activity; molecular_function}	{sp|P49292|PCKA1_UROPA; Phosphoenolpyruvate carboxykinase (ATP) 1 OS=Urochloa panicoides GN=PCK1 PE=1 SV=1}	{obr:102714161; K01610 E4.1.1.49, pckA phosphoenolpyruvate carboxykinase (ATP) 4.1.1.49 ko01200; Metabolism; Global and overview maps; Carbon metabolism | ko00010; Metabolism; Carbohydrate metabolism; Glycolysis / Gluconeogenesis | ko00020; Metabolism; Carbohydrate metabolism; Citrate cycle (TCA cycle) | ko00620; Metabolism; Carbohydrate metabolism; Pyruvate metabolism | ko00710; Metabolism; Ener…	{NA}
transcript_HQ_LoMix_transcript21347/f2p0/1622	132.563	704.206	-2.4093	1.15e-11	3.32e-10	9.47865	down		{XM_010916769.2; PREDICTED: Elaeis guineensis S-adenosylmethionine carrier 1, chloroplastic/mitochondrial (LOC105040300), mRNA}	{NA}	{NA}	{sp|Q94AG6|SAMC1_ARATH; S-adenosylmethionine carrier 1, chloroplastic/mitochondrial OS=Arabidopsis thaliana GN=SAMC1 PE=1 SV=1}	{egu:105040300; K15111 SLC25A26 solute carrier family 25 (mitochondrial S-adenosylmethionine transporter), member 26 - -}	{At4g39460; KOG0768 Mitochondrial carrier protein PET8 C Energy production and conversion ;}
transcript_HQ_LoMix_transcript17459/f2p0/1846	62.1433	446.842	-2.8461	1.15e-11	3.33e-10	9.4778	down		{XM_010927447.2; PREDICTED: Elaeis guineensis probable polygalacturonase (LOC105048211), transcript variant X2, mRNA}	{PF00295:Glycosyl hydrolases family 28}	{GO:0005975; carbohydrate metabolic process; biological_process GO:0004650; polygalacturonase activity; molecular_function}	{sp|A7PZL3|PGLR_VITVI; Probable polygalacturonase OS=Vitis vinifera GN=GSVIVT00026920001 PE=1 SV=1}	{pda:103707418; - - - - -}	{NA}
transcript_HQ_LoMix_transcript17615/f3p0/1867	3510.36	793.149	2.146	1.17e-11	3.39e-10	9.47006	up		{XM_010929957.2; PREDICTED: Elaeis guineensis homeobox protein knotted-1-like 13 (LOC105050088), transcript variant X2, mRNA}	{PF03790:KNOX1 domain PF03791:KNOX2 domain PF00046:Homeobox domain PF03789:ELK domain PF05920:Homeobox KN domain}	{GO:0003677; DNA binding; molecular_function GO:0006355; regulation of transcription, DNA-dependent; biological_process GO:0005634; nucleus; cellular_component}	{sp|Q0J6N4|KNOSD_ORYSJ; Homeobox protein knotted-1-like 13 OS=Oryza sativa subsp. japonica GN=OSH45 PE=2 SV=2}	{mus:104000132; - - - - -}	{At5g25220; KOG0773 Transcription factor MEIS1 and related HOX domain proteins K Transcription ;}
transcript_HQ_LoMix_transcript8032/f12p0/2680	1482.04	349.241	2.0853	1.18e-11	3.4e-10	9.46894	up		{XM_008807986.2; PREDICTED: Phoenix dactylifera uncharacterized LOC103718962 (LOC103718962), mRNA}	{NA}	{NA}	{NA}	{pper:PRUPE_ppa001716mg; - - - - -}	{NA}
transcript_HQ_LoMix_transcript19072/f4p0/1724	173.288	948.646	-2.4527	1.2e-11	3.44e-10	9.46372	down		{XM_017844843.1; PREDICTED: Phoenix dactylifera protein plastid transcriptionally active 16, chloroplastic (LOC103715678), transcript variant X8, mRNA}	{PF05481:Mycobacterium 19 kDa lipoprotein antigen}	{GO:0016020; membrane; cellular_component}	{sp|Q9STF2|PTA16_ARATH; Protein plastid transcriptionally active 16, chloroplastic OS=Arabidopsis thaliana GN=PTAC16 PE=1 SV=1}	{egu:105044353; - - - - -}	{At3g46780; KOG1203 Predicted dehydrogenase G Carbohydrate transport and metabolism ;}
transcript_HQ_LoMix_transcript16041/f10p0/1866	8668.07	1654.96	2.3889	1.2e-11	3.44e-10	9.4633	up		{XM_010920313.2; PREDICTED: Elaeis guineensis serine carboxypeptidase-like (LOC105042940), mRNA}	{PF00450:Serine carboxypeptidase}	{GO:0006508; proteolysis; biological_process GO:0004185; serine-type carboxypeptidase activity; molecular_function}	{sp|P37891|CBP3_ORYSJ; Serine carboxypeptidase 3 OS=Oryza sativa subsp. japonica GN=CBP3 PE=2 SV=1}	{mus:103970187; K16298 SCPL-IV serine carboxypeptidase-like clade IV 3.4.16.- -}	{At3g10410; KOG1282 Serine carboxypeptidases (lysosomal cathepsin A) OE Posttranslational modification, protein turnover, chaperones ; Amino acid transport and metabolism ;}
transcript_HQ_LoMix_transcript34910/f6p0/412	1202.35	274.217	2.1325	1.21e-11	3.48e-10	9.45835	up		{XM_002528336.2; PREDICTED: Ricinus communis putative glutamine amidotransferase YLR126C (LOC8265758), mRNA}	{NA}	{NA}	{sp|O82225|GGP5_ARATH; Gamma-glutamyl peptidase 5 OS=Arabidopsis thaliana GN=GGP5 PE=2 SV=1}	{egu:105053909; - - - - -}	{At2g23970; KOG3179 Predicted glutamine synthetase F Nucleotide transport and metabolism ;}
transcript_HQ_LoMix_transcript16706/f3p0/1895	5658.72	524.37	3.4318	1.26e-11	3.62e-10	9.44148	up		{XM_010931775.1; PREDICTED: Elaeis guineensis malate synthase, glyoxysomal (LOC105051373), mRNA}	{PF01274:Malate synthase PF03328:HpcH/HpaI aldolase/citrate lyase family}	{GO:0003824; NA GO:0006097; glyoxylate cycle; biological_process GO:0004474; malate synthase activity; molecular_function}	{sp|P17815|MASY_RICCO; Malate synthase, glyoxysomal OS=Ricinus communis PE=2 SV=1}	{adu:107489605; K01638 aceB, glcB malate synthase 2.3.3.9 ko01200; Metabolism; Global and overview maps; Carbon metabolism | ko00620; Metabolism; Carbohydrate metabolism; Pyruvate metabolism | ko00630; Metabolism; Carbohydrate metabolism; Glyoxylate and dicarboxylate metabolism}	{At5g03860; KOG1261 Malate synthase C Energy production and conversion ;}
transcript_HQ_LoMix_transcript12631/f10p0/2062	624.473	2671.46	-2.0969	1.27e-11	3.64e-10	9.43886	down		{XM_008810812.2; PREDICTED: Phoenix dactylifera monocopper oxidase-like protein SKU5 (LOC103720869), mRNA}	{PF07731:Multicopper oxidase PF00394:Multicopper oxidase PF07732:Multicopper oxidase}	{GO:0016491; oxidoreductase activity; molecular_function GO:0005507; copper ion binding; molecular_function GO:0055114; oxidation-reduction process; biological_process}	{sp|Q9SU40|SKU5_ARATH; Monocopper oxidase-like protein SKU5 OS=Arabidopsis thaliana GN=SKU5 PE=1 SV=1}	{mus:103970337; - - - - -}	{At4g12420; KOG1263 Multicopper oxidases Q Secondary metabolites biosynthesis, transport and catabolism ;}
transcript_HQ_LoMix_transcript7544/f8p0/2660	155.732	790.684	-2.344	1.31e-11	3.72e-10	9.42911	down		{XM_017841711.1; PREDICTED: Phoenix dactylifera potassium channel AKT2 (LOC103702633), mRNA}	{PF13606:Ankyrin repeat PF00023:Ankyrin repeat PF00520:Ion transport protein}	{GO:0055085; transmembrane transport; biological_process GO:0016020; membrane; cellular_component GO:0005515; protein binding; molecular_function GO:0006811; ion transport; biological_process GO:0005216; ion channel activity; molecular_function}	{sp|Q75HP9|AKT2_ORYSJ; Potassium channel AKT2 OS=Oryza sativa subsp. japonica GN=Os05g0428700 PE=2 SV=1}	{pda:103702633; - - - - -}	{At4g22200; KOG0498 K+-channel ERG and related proteins, contain PAS/PAC sensor domain PT Inorganic ion transport and metabolism ; Signal transduction mechanisms ;}
transcript_HQ_LoMix_transcript22363/f2p0/1558	46.6376	444.385	-3.2522	1.37e-11	3.89e-10	9.40994	down		{XM_010916341.2; PREDICTED: Elaeis guineensis serine carboxypeptidase-like 33 (LOC105039983), mRNA}	{PF00450:Serine carboxypeptidase}	{GO:0006508; proteolysis; biological_process GO:0004185; serine-type carboxypeptidase activity; molecular_function}	{sp|Q9LSM9|SCP33_ARATH; Serine carboxypeptidase-like 33 OS=Arabidopsis thaliana GN=SCPL33 PE=2 SV=2}	{egu:105039983; K16297 SCPL-II serine carboxypeptidase-like clade II 3.4.16.- -}	{At3g17180; KOG1282 Serine carboxypeptidases (lysosomal cathepsin A) OE Posttranslational modification, protein turnover, chaperones ; Amino acid transport and metabolism ;}
transcript_HQ_LoMix_transcript29513/f2p0/1094	6.33779	361.264	-5.8329	1.45e-11	4.13e-10	9.38458	down		{XM_002285673.3; PREDICTED: Vitis vinifera zinc-finger homeodomain protein 1 (LOC100248818), mRNA}	{NA}	{NA}	{sp|A2YWA6|ZHD2_ORYSI; Zinc-finger homeodomain protein 2 OS=Oryza sativa subsp. indica GN=ZHD2 PE=3 SV=1}	{nnu:104603998; - - - - -}	{NA}
transcript_HQ_LoMix_transcript11637/f4p0/2264	310.504	1327.11	-2.0956	1.47e-11	4.18e-10	9.37929	down		{XM_010936293.2; PREDICTED: Elaeis guineensis probable methyltransferase PMT17 (LOC105054722), transcript variant X2, mRNA}	{PF08241:Methyltransferase domain PF03141:Putative S-adenosyl-L-methionine-dependent methyltransferase}	{GO:0008168; methyltransferase activity; molecular_function GO:0008152; NA}	{sp|Q9C884|PMTI_ARATH; Probable methyltransferase PMT18 OS=Arabidopsis thaliana GN=At1g33170 PE=2 SV=1}	{nnu:104593011; - - - - -}	{NA}
transcript_HQ_LoMix_transcript28054/f2p0/1197	818.678	3610	-2.1406	1.47e-11	4.18e-10	9.37907	down		{NA}	{PF16987:KIX domain PF02172:KIX domain}	{GO:0003712; transcription cofactor activity; molecular_function GO:0006355; regulation of transcription, DNA-dependent; biological_process}	{sp|F4I171|MD15A_ARATH; Mediator of RNA polymerase II transcription subunit 15a OS=Arabidopsis thaliana GN=MED15A PE=1 SV=1}	{mus:103971946; K14972 PAXIP1, PTIP PAX-interacting protein 1 - -}	{NA}
transcript_HQ_LoMix_transcript26314/f3p0/1308	368.86	1542.76	-2.0644	1.51e-11	4.26e-10	9.37066	down		{AK368037.1; Hordeum vulgare subsp. vulgare mRNA for predicted protein, complete cds, clone: NIASHv2066N05}	{PF01940:Integral membrane protein DUF92}	{GO:0016021; integral to membrane; cellular_component}	{sp|Q0WP96|PGR_ARATH; Protein PGR OS=Arabidopsis thaliana GN=PGR PE=2 SV=1}	{egu:105039217; - - - - -}	{At5g19930; KOG4491 Predicted membrane protein S Function unknown ;}
transcript_HQ_LoMix_transcript8559/f3p0/2538	473.893	1967.84	-2.054	1.51e-11	4.27e-10	9.3694	down		{XM_010945437.2; PREDICTED: Elaeis guineensis uncharacterized protein At2g33490-like (LOC105061404), transcript variant X1, mRNA}	{NA}	{NA}	{sp|O22799|Y2349_ARATH; Uncharacterized protein At2g33490 OS=Arabidopsis thaliana GN=At2g33490 PE=4 SV=2}	{pda:103707827; - - - - -}	{NA}
transcript_HQ_LoMix_transcript11014/f39p0/2342	7721.75	1530.5	2.3349	1.55e-11	4.35e-10	9.36102	up		{XM_008793169.2; PREDICTED: Phoenix dactylifera cationic amino acid transporter 3, mitochondrial-like (LOC103708306), transcript variant X2, mRNA}	{PF00324:Amino acid permease PF13520:Amino acid permease}	{GO:0003333; amino acid transmembrane transport; biological_process GO:0016020; membrane; cellular_component GO:0055085; transmembrane transport; biological_process GO:0015171; amino acid transmembrane transporter activity; molecular_function GO:0006810; transport; biological_process}	{sp|Q9ASS7|CAAT2_ARATH; Cationic amino acid transporter 2, vacuolar OS=Arabidopsis thaliana GN=CAT2 PE=2 SV=1}	{pda:103708306; K13863 SLC7A1, ATRC1 solute carrier family 7 (cationic amino acid transporter), member 1 - ko05206; Human Diseases; Cancers: Overview; MicroRNAs in cancer}	{At5g36940; KOG1286 Amino acid transporters E Amino acid transport and metabolism ;}
transcript_HQ_LoMix_transcript21297/f2p0/1613	408.976	6451.12	-3.9795	1.55e-11	4.35e-10	9.36102	down		{NA}	{PF13103:TonB C terminal PF01213:Adenylate cyclase associated (CAP) N terminal}	{GO:0006810; transport; biological_process GO:0003779; actin binding; molecular_function GO:0007010; cytoskeleton organization; biological_process}	{sp|Q5N8Z0|DRB1_ORYSJ; Double-stranded RNA-binding protein 1 OS=Oryza sativa subsp. japonica GN=DRB1 PE=2 SV=1}	{obr:102714136; - - - - -}	{NA}
transcript_HQ_LoMix_transcript28166/f3p0/1184	195.986	920.471	-2.2316	1.58e-11	4.44e-10	9.3523	down		{NA}	{PF00657:GDSL-like Lipase/Acylhydrolase}	{GO:0016788; hydrolase activity, acting on ester bonds; molecular_function}	{sp|Q9SJB4|GDL34_ARATH; GDSL esterase/lipase At2g04570 OS=Arabidopsis thaliana GN=At2g04570 PE=2 SV=1}	{egu:105039089; - - - - -}	{NA}
transcript_HQ_LoMix_transcript11909/f2p0/2277	133.929	700.19	-2.3863	1.6e-11	4.49e-10	9.34786	down		{XM_009388156.2; PREDICTED: Musa acuminata subsp. malaccensis protein indeterminate-domain 5, chloroplastic-like (LOC103973549), transcript variant X2, mRNA}	{PF00096:Zinc finger, C2H2 type PF13465:Zinc-finger double domain PF13912:C2H2-type zinc finger}	{GO:0046872; metal ion binding; molecular_function}	{sp|Q9ZUL3|IDD5_ARATH; Protein indeterminate-domain 5, chloroplastic OS=Arabidopsis thaliana GN=IDD5 PE=1 SV=1}	{pda:103723621; - - - - -}	{At2g02070; KOG1721 FOG: Zn-finger R General function prediction only ;}
transcript_HQ_LoMix_transcript25123/f2p0/1462	1473.54	354.561	2.0552	1.6e-11	4.49e-10	9.34736	up		{XM_010271752.2; PREDICTED: Nelumbo nucifera zinc finger CCCH domain-containing protein 12 (LOC104606509), transcript variant X2, mRNA}	{PF00642:Zinc finger C-x8-C-x5-C-x3-H type (and similar)}	{GO:0046872; metal ion binding; molecular_function}	{sp|Q2R4J4|C3H63_ORYSJ; Zinc finger CCCH domain-containing protein 63 OS=Oryza sativa subsp. japonica GN=Os11g0472000 PE=2 SV=2}	{pda:103714051; - - - - -}	{At1g04990; KOG1677 CCCH-type Zn-finger protein R General function prediction only ;}
transcript_HQ_LoMix_transcript24693/f2p0/1408	550.788	91.0823	2.5963	1.63e-11	4.55e-10	9.34198	up		{XM_014659388.1; PREDICTED: Vigna radiata var. radiata probable mediator of RNA polymerase II transcription subunit 26b (LOC106772796), mRNA}	{NA}	{NA}	{sp|Q9FHK9|MD26B_ARATH; Probable mediator of RNA polymerase II transcription subunit 26b OS=Arabidopsis thaliana GN=MED26B PE=2 SV=1}	{mus:103973964; - - - - -}	{NA}
transcript_HQ_LoMix_transcript1084/f2p0/4233	21.458	261.736	-3.6085	1.72e-11	4.79e-10	9.31971	down		{KT376489.1; Lilium distichum chloroplast, complete genome}	{PF04563:RNA polymerase beta subunit PF10385:RNA polymerase beta subunit external 1 domain PF00562:RNA polymerase Rpb2, domain 6 PF04561:RNA polymerase Rpb2, domain 2 PF04560:RNA polymerase Rpb2, domain 7 PF04565:RNA polymerase Rpb2, domain 3}	{GO:0003677; DNA binding; molecular_function GO:0006351; transcription, DNA-dependent; biological_process GO:0003899; DNA-directed RNA polymerase activity; molecular_function}	{sp|Q3V542|RPOB_ACOCL; DNA-directed RNA polymerase subunit beta OS=Acorus calamus GN=rpoB PE=3 SV=2}	{mtr:MTR_0002s0510; - - - - -}	{AtCh015; KOG0214 RNA polymerase II, second largest subunit K Transcription ;}
transcript_HQ_LoMix_transcript17188/f8p0/1837	14391.9	2442.64	2.5587	1.74e-11	4.86e-10	9.3133	up		{XM_008814315.2; PREDICTED: Phoenix dactylifera citrate synthase, glyoxysomal (LOC103723409), mRNA}	{PF00285:Citrate synthase, C-terminal domain}	{GO:0046912; transferase activity, transferring acyl groups, acyl groups converted into alkyl on transfer; molecular_function}	{sp|P49299|CYSZ_CUCMA; Citrate synthase, glyoxysomal OS=Cucurbita maxima PE=1 SV=1}	{atr:18437501; K01647 CS, gltA citrate synthase 2.3.3.1 ko01200; Metabolism; Global and overview maps; Carbon metabolism | ko01210; Metabolism; Global and overview maps; 2-Oxocarboxylic acid metabolism | ko01230; Metabolism; Global and overview maps; Biosynthesis of amino acids | ko00020; Metabolism; Carbohydrate metabolism; Citrate cycle (TCA cycle) | ko00630; Metabolism; Carbohydrate metabolism…	{At2g42790; KOG2617 Citrate synthase C Energy production and conversion ;}
transcript_HQ_LoMix_transcript4343/f7p0/3218	11133.7	1291.81	3.1075	1.76e-11	4.9e-10	9.31025	up		{XM_017841636.1; PREDICTED: Phoenix dactylifera uncharacterized LOC103702309 (LOC103702309), transcript variant X5, mRNA}	{PF05270:Alpha-L-arabinofuranosidase B (ABFB) domain}	{GO:0046556; alpha-N-arabinofuranosidase activity; molecular_function GO:0046373; L-arabinose metabolic process; biological_process}	{NA}	{pda:103702309; K09955 K09955 uncharacterized protein - -}	{NA}
transcript_HQ_LoMix_transcript32831/f3p0/713	993.259	217.952	2.1882	1.79e-11	4.96e-10	9.30456	up		{XM_010937595.2; PREDICTED: Elaeis guineensis actin-depolymerizing factor (LOC105055677), mRNA}	{PF00241:Cofilin/tropomyosin-type actin-binding protein}	{GO:0003779; actin binding; molecular_function GO:0005622; intracellular; cellular_component}	{sp|Q8SAG3|ADF_VITVI; Actin-depolymerizing factor OS=Vitis vinifera PE=2 SV=1}	{pda:103719927; K05765 CFL cofilin - ko04810; Cellular Processes; Cell motility; Regulation of actin cytoskeleton | ko04666; Organismal Systems; Immune system; Fc gamma R-mediated phagocytosis | ko04360; Organismal Systems; Development; Axon guidance | ko05133; Human Diseases; Infectious diseases: Bacterial; Pertussis}	{At2g31200; KOG1735 Actin depolymerizing factor Z Cytoskeleton ;}
transcript_HQ_LoMix_transcript16101/f2p0/1964	452.912	65.2739	2.7947	1.85e-11	5.14e-10	9.28909	up		{XM_019854568.1; PREDICTED: Elaeis guineensis uncharacterized protein At1g04910-like (LOC105056772), transcript variant X2, mRNA}	{NA}	{NA}	{sp|Q8W486|Y1491_ARATH; Uncharacterized protein At1g04910 OS=Arabidopsis thaliana GN=At1g04910 PE=2 SV=1}	{nnu:104604396; - - - - -}	{NA}
transcript_HQ_LoMix_transcript21429/f7p0/1547	33.0092	317.836	-3.2673	1.88e-11	5.19e-10	9.28481	down		{NA}	{PF02984:Cyclin, C-terminal domain}	{GO:0005634; nucleus; cellular_component}	{sp|Q6YXH8|CCD41_ORYSJ; Cyclin-D4-1 OS=Oryza sativa subsp. japonica GN=CYCD4-1 PE=2 SV=2}	{pda:103701896; K18810 CYCD1_2_4 cyclin D1/2/4, plant - -}	{At2g22490; KOG0656 G1/S-specific cyclin D D Cell cycle control, cell division, chromosome partitioning ;}
transcript_HQ_LoMix_transcript27683/f5p0/1203	336.539	1398.29	-2.0548	1.93e-11	5.33e-10	9.27303	down		{NA}	{NA}	{NA}	{NA}	{NA}	{NA}
transcript_HQ_LoMix_transcript23309/f2p0/1000	57.6615	420.374	-2.866	2.01e-11	5.55e-10	9.25582	down		{NA}	{PF01177:Asp/Glu/Hydantoin racemase}	{GO:0006807; nitrogen compound metabolic process; biological_process GO:0036361; NA}	{NA}	{nnu:104592379; - - - - -}	{NA}
transcript_HQ_LoMix_transcript27000/f3p0/1277	508.554	2085.63	-2.036	2.01e-11	5.55e-10	9.25582	down		{NA}	{PF00191:Annexin}	{GO:0005509; calcium ion binding; molecular_function GO:0005544; calcium-dependent phospholipid binding; molecular_function}	{sp|Q9C9X3|ANXD5_ARATH; Annexin D5 OS=Arabidopsis thaliana GN=ANN5 PE=2 SV=2}	{pda:103706790; K17095 ANXA7_11 annexin A7/11 - -}	{At1g68090; KOG0819 Annexin U Intracellular trafficking, secretion, and vesicular transport ;}
transcript_HQ_LoMix_transcript3255/f2p0/3486	82.179	518.459	-2.6574	2.08e-11	5.73e-10	9.24216	down		{XM_012972871.1; PREDICTED: Erythranthe guttatus root phototropism protein 3-like (LOC105949573), mRNA}	{PF13851:Growth-arrest specific micro-tubule binding}	{GO:0048870; cell motility; biological_process GO:0031514; motile cilium; cellular_component}	{sp|Q9FMF5|RPT3_ARATH; Root phototropism protein 3 OS=Arabidopsis thaliana GN=RPT3 PE=1 SV=2}	{csv:101212541; - - - - -}	{NA}
transcript_HQ_LoMix_transcript24274/f3p0/1432	7.243	178.296	-4.6215	2.09e-11	5.73e-10	9.24185	down		{XM_018825400.1; PREDICTED: Musa acuminata subsp. malaccensis cyclin-D3-2-like (LOC103983202), transcript variant X2, mRNA}	{PF02984:Cyclin, C-terminal domain}	{GO:0005634; nucleus; cellular_component}	{sp|Q0J3H7|CCD32_ORYSJ; Cyclin-D3-2 OS=Oryza sativa subsp. japonica GN=CYCD3-2 PE=2 SV=1}	{pda:103714268; K14505 CYCD3 cyclin D3, plant - ko04075; Environmental Information Processing; Signal transduction; Plant hormone signal transduction}	{At4g34160; KOG0656 G1/S-specific cyclin D D Cell cycle control, cell division, chromosome partitioning ;}
transcript_HQ_LoMix_transcript28607/f6p0/1099	322.74	1364.98	-2.0804	2.13e-11	5.84e-10	9.23393	down		{XM_010938775.1; PREDICTED: Elaeis guineensis microtubule-associated protein RP/EB family member 1B (LOC105056554), mRNA}	{PF03271:EB1-like C-terminal motif PF00307:Calponin homology (CH) domain}	{GO:0005515; protein binding; molecular_function GO:0008017; microtubule binding; molecular_function}	{sp|Q9FJJ5|EB1B_ARATH; Microtubule-associated protein RP/EB family member 1B OS=Arabidopsis thaliana GN=EB1B PE=1 SV=1}	{vvi:100244878; K10436 MAPRE microtubule-associated protein, RP/EB family - -}	{At5g62500; KOG3000 Microtubule-binding protein involved in cell cycle control DZ Cell cycle control, cell division, chromosome partitioning ; Cytoskeleton ;}
transcript_HQ_LoMix_transcript10803/f5p0/2382	21.9209	276.988	-3.6594	2.17e-11	5.93e-10	9.22726	down		{XM_008797978.2; PREDICTED: Phoenix dactylifera pyrophosphate--fructose 6-phosphate 1-phosphotransferase subunit alpha (LOC103711718), mRNA}	{PF01990:ATP synthase (F/14-kDa) subunit}	{GO:0034220; ion transmembrane transport; biological_process}	{sp|P21342|PFPA_SOLTU; Pyrophosphate--fructose 6-phosphate 1-phosphotransferase subunit alpha OS=Solanum tuberosum GN=PFP-ALPHA PE=1 SV=2}	{sind:105158858; K00895 pfp, PFP diphosphate-dependent phosphofructokinase 2.7.1.90 ko00010; Metabolism; Carbohydrate metabolism; Glycolysis / Gluconeogenesis | ko00030; Metabolism; Carbohydrate metabolism; Pentose phosphate pathway | ko00051; Metabolism; Carbohydrate metabolism; Fructose and mannose metabolism}	{At1g76550; KOG2440 Pyrophosphate-dependent phosphofructo-1-kinase G Carbohydrate transport and metabolism ;}
transcript_HQ_LoMix_transcript33069/f5p0/703	346.88	1447.03	-2.0606	2.21e-11	6.03e-10	9.2199	down		{XM_009409869.2; PREDICTED: Musa acuminata subsp. malaccensis elicitor-responsive protein 3 (LOC103990659), mRNA}	{PF00168:C2 domain}	{GO:0005515; protein binding; molecular_function}	{sp|Q25AG5|ERG3_ORYSI; Elicitor-responsive protein 3 OS=Oryza sativa subsp. indica GN=ERG3 PE=2 SV=1}	{osa:4330108; - - - - -}	{At1g63220; KOG1030 Predicted Ca2+-dependent phospholipid-binding protein R General function prediction only ;}
transcript_HQ_LoMix_transcript5754/f11p0/2925	47.1328	376.821	-2.9991	2.32e-11	6.32e-10	9.1994	down		{XM_008795315.1; PREDICTED: Phoenix dactylifera subtilisin-like protease SBT2.2 (LOC103709812), transcript variant X1, mRNA}	{PF00082:Subtilase family}	{GO:0006508; proteolysis; biological_process GO:0004252; serine-type endopeptidase activity; molecular_function}	{sp|Q9FI12|SBT23_ARATH; Subtilisin-like protease SBT2.3 OS=Arabidopsis thaliana GN=SBT2.3 PE=2 SV=1}	{egu:105033782; - - - - -}	{NA}
transcript_HQ_LoMix_transcript24660/f3p0/1410	983.966	214.969	2.1945	2.46e-11	6.69e-10	9.17434	up		{AK376751.1; Hordeum vulgare subsp. vulgare mRNA for predicted protein, complete cds, clone: NIASHv3134K02}	{PF00320:GATA zinc finger}	{GO:0003700; sequence-specific DNA binding transcription factor activity; molecular_function GO:0043565; sequence-specific DNA binding; molecular_function GO:0006355; regulation of transcription, DNA-dependent; biological_process GO:0008270; zinc ion binding; molecular_function}	{sp|P69781|GAT12_ARATH; GATA transcription factor 12 OS=Arabidopsis thaliana GN=GATA12 PE=2 SV=1}	{egu:105040721; - - - - -}	{At5g25830; KOG1601 GATA-4/5/6 transcription factors K Transcription ;}
transcript_HQ_LoMix_transcript1216/f14p0/4109	4139.16	939.102	2.14	2.47e-11	6.72e-10	9.17256	up		{XM_019846017.1; PREDICTED: Elaeis guineensis cellulose synthase-like protein D2 (LOC105061164), transcript variant X2, mRNA}	{PF03552:Cellulose synthase}	{GO:0016760; cellulose synthase (UDP-forming) activity; molecular_function GO:0030244; cellulose biosynthetic process; biological_process GO:0016020; membrane; cellular_component}	{sp|Q9M9M4|CSLD3_ARATH; Cellulose synthase-like protein D3 OS=Arabidopsis thaliana GN=CSLD3 PE=1 SV=1}	{pda:103707260; K20924 CSLD cellulose synthase-like protein 2.4.1.- -}	{NA}
transcript_HQ_LoMix_transcript9915/f2p0/2492	0	200.737	#NAME?	2.48e-11	6.73e-10	9.1722	#NAME?		{NA}	{PF10486:Phosphoinositide 3-kinase gamma adapter protein p101 subunit PF00098:Zinc knuckle PF00076:RNA recognition motif. (a.k.a. RRM, RBD, or RNP domain)}	{GO:0003676; nucleic acid binding; molecular_function GO:0046935; 1-phosphatidylinositol-3-kinase regulator activity; molecular_function GO:0008270; zinc ion binding; molecular_function GO:0005944; 1-phosphatidylinositol-4-phosphate 3-kinase, class IB complex; cellular_component}	{sp|Q18409|RSP6_CAEEL; Probable splicing factor, arginine/serine-rich 6 OS=Caenorhabditis elegans GN=rsp-6 PE=3 SV=1}	{pda:103703124; - - - - -}	{7301090; KOG0148 Apoptosis-promoting RNA-binding protein TIA-1/TIAR (RRM superfamily) AJ RNA processing and modification ; Translation, ribosomal structure and biogenesis ;}
transcript_HQ_LoMix_transcript18206/f4p0/1731	749.033	3207.27	-2.0982	2.49e-11	6.75e-10	9.17041	down		{NA}	{PF12937:F-box-like PF00560:Leucine Rich Repeat PF00646:F-box domain PF15966:F-box}	{GO:0005515; protein binding; molecular_function}	{sp|Q9LV26|FBL45_ARATH; Putative F-box/LRR-repeat protein At3g18150 OS=Arabidopsis thaliana GN=At3g18150 PE=4 SV=2}	{egr:104440454; - - - - -}	{NA}
transcript_HQ_LoMix_transcript18146/f2p0/1801	171.165	826.224	-2.2711	2.51e-11	6.79e-10	9.16805	down		{XM_008814832.2; PREDICTED: Phoenix dactylifera tRNA pseudouridine synthase A, mitochondrial-like (LOC103723796), partial mRNA}	{PF01416:tRNA pseudouridine synthase}	{GO:0003723; RNA binding; molecular_function GO:0009451; RNA modification; biological_process GO:0009982; pseudouridine synthase activity; molecular_function GO:0001522; pseudouridine synthesis; biological_process}	{sp|Q6CC39|PUS1_YARLI; tRNA pseudouridine synthase 1 OS=Yarrowia lipolytica (strain CLIB 122 / E 150) GN=PUS1 PE=3 SV=1}	{pmum:103321180; K06173 truA, PUS1 tRNA pseudouridine38-40 synthase 5.4.99.12 -}	{At1g20370; KOG2553 Pseudouridylate synthase J Translation, ribosomal structure and biogenesis ;}
transcript_HQ_LoMix_transcript18726/f2p0/1774	254.829	1126.63	-2.1444	2.58e-11	6.98e-10	9.15616	down		{XM_010919158.2; PREDICTED: Elaeis guineensis polyadenylate-binding protein-interacting protein 7-like (LOC105042052), mRNA}	{NA}	{NA}	{sp|O64843|CID7_ARATH; Polyadenylate-binding protein-interacting protein 7 OS=Arabidopsis thaliana GN=CID7 PE=1 SV=1}	{pda:103703297; - - - - -}	{At2g26280; KOG2401 Predicted MutS-related protein involved in mismatch repair L Replication, recombination and repair ;}
transcript_HQ_LoMix_transcript16448/f5p0/1907	679.347	129.768	2.3882	2.59e-11	6.98e-10	9.15603	up		{XM_010912345.2; PREDICTED: Elaeis guineensis amidophosphoribosyltransferase, chloroplastic-like (LOC105036591), mRNA}	{PF00156:Phosphoribosyl transferase domain}	{GO:0009116; nucleoside metabolic process; biological_process}	{sp|Q9STG9|ASE2_ARATH; Amidophosphoribosyltransferase 2, chloroplastic OS=Arabidopsis thaliana GN=ASE2 PE=1 SV=1}	{egu:105036591; K00764 purF, PPAT amidophosphoribosyltransferase 2.4.2.14 ko00230; Metabolism; Nucleotide metabolism; Purine metabolism | ko00250; Metabolism; Amino acid metabolism; Alanine, aspartate and glutamate metabolism}	{At4g34740; KOG0572 Glutamine phosphoribosylpyrophosphate amidotransferase F Nucleotide transport and metabolism ;}
transcript_HQ_LoMix_transcript8499/f19p0/2559	691.586	5028.93	-2.8623	2.71e-11	7.31e-10	9.1363	down		{XM_010930120.2; PREDICTED: Elaeis guineensis protein STRUBBELIG-RECEPTOR FAMILY 8-like (LOC105050195), transcript variant X3, mRNA}	{PF00069:Protein kinase domain PF13516:Leucine Rich repeat PF07714:Protein tyrosine kinase PF13855:Leucine rich repeat PF00560:Leucine Rich Repeat}	{GO:0005515; protein binding; molecular_function GO:0004672; protein kinase activity; molecular_function GO:0005524; ATP binding; molecular_function GO:0006468; protein phosphorylation; biological_process}	{sp|Q6R2J8|SRF8_ARATH; Protein STRUBBELIG-RECEPTOR FAMILY 8 OS=Arabidopsis thaliana GN=SRF8 PE=2 SV=1}	{pda:103713986; - - - - -}	{At4g22130; KOG1187 Serine/threonine protein kinase T Signal transduction mechanisms ;}
transcript_HQ_LoMix_transcript26120/f16p0/1312	1103.64	251.958	2.131	2.84e-11	7.64e-10	9.11676	up		{NA}	{PF16892:Chitin biosynthesis protein CHS5 N-terminus}	{GO:0046983; protein dimerization activity; molecular_function}	{NA}	{NA}	{NA}
transcript_HQ_LoMix_transcript7100/f6p0/2762	58.8871	426.337	-2.856	2.85e-11	7.65e-10	9.11625	down		{XM_009398696.2; PREDICTED: Musa acuminata subsp. malaccensis protein ENHANCED DISEASE RESISTANCE 2 (LOC103981929), transcript variant X2, mRNA}	{PF01852:START domain}	{GO:0008289; lipid binding; molecular_function}	{sp|F4JSE7|EDR2_ARATH; Protein ENHANCED DISEASE RESISTANCE 2 OS=Arabidopsis thaliana GN=EDR2 PE=2 SV=1}	{egu:105044301; - - - - -}	{NA}
transcript_HQ_LoMix_transcript28392/f3p0/1167	261.558	1233.82	-2.2379	2.87e-11	7.7e-10	9.11348	down		{NA}	{NA}	{NA}	{sp|Q8LDD3|CUT1D_ARATH; Protein CURVATURE THYLAKOID 1D, chloroplastic OS=Arabidopsis thaliana GN=CURT1D PE=1 SV=1}	{vvi:100261101; - - - - -}	{NA}
transcript_HQ_LoMix_transcript23850/f3p0/1463	464.253	1891.88	-2.0268	2.92e-11	7.83e-10	9.10648	down		{XM_008795366.2; PREDICTED: Phoenix dactylifera porphobilinogen deaminase, chloroplastic-like (LOC103709845), transcript variant X2, mRNA}	{PF01430:Hsp33 protein PF03900:Porphobilinogen deaminase, C-terminal domain PF01379:Porphobilinogen deaminase, dipyromethane cofactor binding domain}	{GO:0005737; cytoplasm; cellular_component GO:0051082; unfolded protein binding; molecular_function GO:0033014; tetrapyrrole biosynthetic process; biological_process GO:0006457; protein folding; biological_process GO:0004418; hydroxymethylbilane synthase activity; molecular_function}	{sp|Q6H6D2|HEM3_ORYSJ; Porphobilinogen deaminase, chloroplastic OS=Oryza sativa subsp. japonica GN=HEMC PE=2 SV=1}	{atr:18443080; K01749 hemC, HMBS hydroxymethylbilane synthase 2.5.1.61 ko00860; Metabolism; Metabolism of cofactors and vitamins; Porphyrin and chlorophyll metabolism}	{At5g08280; KOG2892 Porphobilinogen deaminase H Coenzyme transport and metabolism ;}
transcript_HQ_LoMix_transcript8293/f2p0/2665	2525.69	612.823	2.0431	2.93e-11	7.83e-10	9.1063	up		{XM_012224686.1; PREDICTED: Jatropha curcas kinesin light chain (LOC105640390), transcript variant X2, mRNA}	{PF13181:Tetratricopeptide repeat PF13374:Tetratricopeptide repeat PF10255:RNA polymerase I-associated factor PAF67 PF00515:Tetratricopeptide repeat PF13176:Tetratricopeptide repeat PF13174:Tetratricopeptide repeat PF08631:Meiosis protein SPO22/ZIP4 like PF13414:TPR repeat}	{GO:0005852; eukaryotic translation initiation factor 3 complex; cellular_component GO:0005737; cytoplasm; cellular_component GO:0005515; protein binding; molecular_function GO:0003743; translation initiation factor activity; molecular_function GO:0051321; meiotic cell cycle; biological_process}	{sp|Q9LII8|KLCR2_ARATH; Protein KINESIN LIGHT CHAIN-RELATED 2 OS=Arabidopsis thaliana GN=KLCR2 PE=1 SV=1}	{pda:103701984; - - - - -}	{At3g27960; KOG1840 Kinesin light chain Z Cytoskeleton ;}
transcript_HQ_LoMix_transcript31758/f8p0/874	18.5796	241.135	-3.6981	3.14e-11	8.37e-10	9.07738	down		{NA}	{NA}	{NA}	{NA}	{egu:105039168; - - - - -}	{NA}
transcript_HQ_LoMix_transcript29430/f2p0/1113	8964.14	1755.2	2.3525	3.23e-11	8.59e-10	9.06598	up		{XM_007218222.1; Prunus persica hypothetical protein (PRUPE_ppa008391mg) mRNA, complete cds}	{NA}	{NA}	{sp|Q9C942|CSE_ARATH; Caffeoylshikimate esterase OS=Arabidopsis thaliana GN=CSE PE=1 SV=1}	{mus:103978253; K01054 MGLL acylglycerol lipase 3.1.1.23 ko00561; Metabolism; Lipid metabolism; Glycerolipid metabolism | ko04923; Organismal Systems; Endocrine system; Regulation of lipolysis in adipocytes | ko04723; Organismal Systems; Nervous system; Retrograde endocannabinoid signaling}	{At5g19290; KOG1455 Lysophospholipase I Lipid transport and metabolism ;}
transcript_HQ_LoMix_transcript1274/f2p0/4136	2163.62	534.862	2.0162	3.27e-11	8.7e-10	9.06062	up		{NA}	{NA}	{NA}	{NA}	{NA}	{NA}
transcript_HQ_LoMix_transcript33738/f2p0/665	296.567	2509.77	-3.0811	3.31e-11	8.8e-10	9.05563	down		{KF573580.1; Lilium hybrid cultivar Sorbonne LS-ZJU43 microsatellite sequence}	{PF00125:Core histone H2A/H2B/H3/H4 PF05132:RNA polymerase III RPC4 PF03847:Transcription initiation factor TFIID subunit A}	{GO:0006352; transcription initiation, DNA-dependent; biological_process GO:0003899; DNA-directed RNA polymerase activity; molecular_function GO:0006383; transcription from RNA polymerase III promoter; biological_process GO:0005669; transcription factor TFIID complex; cellular_component GO:0003677; DNA binding; molecular_function GO:0005666; DNA-directed RNA polymerase III complex; cellular_compo…	{sp|Q1S9I9|H2B1_MEDTR; Probable histone H2B.1 OS=Medicago truncatula PE=3 SV=3}	{jcu:105628000; K11252 H2B histone H2B - ko05203; Human Diseases; Cancers: Overview; Viral carcinogenesis | ko05322; Human Diseases; Immune diseases; Systemic lupus erythematosus | ko05034; Human Diseases; Substance dependence; Alcoholism}	{At1g07790; KOG1744 Histone H2B B Chromatin structure and dynamics ;}
transcript_HQ_LoMix_transcript22881/f5p0/1520	562.595	2294.86	-2.0282	3.37e-11	8.92e-10	9.04962	down		{NA}	{PF02458:Transferase family}	{GO:0016747; transferase activity, transferring acyl groups other than amino-acyl groups; molecular_function}	{sp|Q8GT20|BEBT_TOBAC; Benzyl alcohol O-benzoyltransferase OS=Nicotiana tabacum GN=HSR201 PE=1 SV=1}	{csv:101205621; K19861 BEBT, AMAT benzyl alcohol O-benzoyltransferase [EC:2.3.1.196 2.3.1.232] 2.3.1.196,2.3.1.232 -}	{NA}
[truncated: 3,954 more rows]
