# Supplementary material for: Transcriptomics-Based Identification of Genes Related to Tapetum Degradation and Microspore Development in Lily
Source: Genes (Basel). 2022 Feb 17;13(2):366. doi: 10.3390/genes13020366 (PMC8872214; doi:10.3390/genes13020366)
Supplement: Supplementary file 1 [file genes-13-00366-s001.zip › Table S4 DEGs of LO8cm vs LO6cm.xls]

## Sheet: Table S4 DEGs of LO6cm vs LO4cm
Table S4. Functional annotation of DEGs identified between LO8cm and LO6cm
Gene_id	LO8cm_readcount	LO6cm_readcount	log2FoldChange	pval	padj	abs_log10	UpOrDown	{nr}	{SwissProt}	{KEGG}	{KOG}	{GO}	{nt}	{pfam}
transcript_HQ_LoMix_transcript22182/f2p0/1562	11086.4	1.55489	12.8	5.36e-83	9.04e-79	78	up	{XP_009391314.1; PREDICTED: 7-deoxyloganetin glucosyltransferase-like [Musa acuminata subsp. malaccensis]}	{sp|F8WKW1|UGT2_GARJA; 7-deoxyloganetin glucosyltransferase OS=Gardenia jasminoides GN=UGT85A24 PE=1 SV=1}	{pda:103706868; K21374 - - 2.4.1.324 -}	{At1g22360; KOG1192 UDP-glucuronosyl and UDP-glucosyl transferase GC Carbohydrate transport and metabolism ; Energy production and conversion ;}	{GO:0008152; NA GO:0016758; transferase activity, transferring hexosyl groups; molecular_function}	{XM_008781683.2; PREDICTED: Phoenix dactylifera 7-deoxyloganetin glucosyltransferase-like (LOC103699677), mRNA}	{PF04101:Glycosyltransferase family 28 C-terminal domain PF00201:UDP-glucoronosyl and UDP-glucosyl transferase}
transcript_HQ_LoMix_transcript11396/f2p0/2337	81.5124	7800.34	-6.5804	2.85e-44	2.41e-40	40	down	{XP_010917792.1; PREDICTED: sulfate transporter 3.1 [Elaeis guineensis]}	{sp|Q9SV13|SUT31_ARATH; Sulfate transporter 3.1 OS=Arabidopsis thaliana GN=SULTR3;1 PE=2 SV=1}	{egu:105042328; K17471 SULTR3 sulfate transporter 3 - -}	{At3g51895; KOG0236 Sulfate/bicarbonate/oxalate exchanger SAT-1 and related transporters (SLC26 family) P Inorganic ion transport and metabolism ;}	{GO:0008272; sulfate transport; biological_process GO:0016021; integral to membrane; cellular_component GO:0015116; sulfate transmembrane transporter activity; molecular_function}	{XM_009420921.2; PREDICTED: Musa acuminata subsp. malaccensis sulfate transporter 3.1 (LOC103999237), mRNA}	{PF00916:Sulfate permease family}
transcript_HQ_LoMix_transcript11335/f14p0/2283	0.339429	713.191	-11.037	2.06e-40	1.16e-36	36	down	{XP_008776441.1; PREDICTED: uncharacterized protein LOC103696548 isoform X1 [Phoenix dactylifera]}	{NA}	{pda:103705094; - - - - -}	{NA}	{GO:0006955; immune response; biological_process GO:0005135; interleukin-3 receptor binding; molecular_function GO:0005576; NA GO:0005515; protein binding; molecular_function GO:0008083; growth factor activity; molecular_function}	{XM_012236894.1; PREDICTED: Jatropha curcas myosin heavy chain, non-muscle-like (LOC105650026), mRNA}	{PF02059:Interleukin-3 PF02845:CUE domain}
transcript_HQ_LoMix_transcript26840/f3p0/1271	41910.6	418.806	6.6449	1.8e-37	7.59e-34	33	up	{ONK64405.1; uncharacterized protein A4U43_C07F25510 [Asparagus officinalis]}	{sp|Q9LIG0|Y3136_ARATH; Clavaminate synthase-like protein At3g21360 OS=Arabidopsis thaliana GN=At3g21360 PE=1 SV=1}	{atr:18448374; - - - - -}	{NA}	{GO:0055114; oxidation-reduction process; biological_process GO:0016491; oxidoreductase activity; molecular_function}	{NA}	{PF02668:Taurine catabolism dioxygenase TauD, TfdA family}
transcript_HQ_LoMix_transcript24147/f3p0/1450	8.17188	1260.69	-7.2693	3.48e-35	1.17e-31	31	down	{XP_008811478.1; PREDICTED: ACT domain-containing protein ACR8-like [Phoenix dactylifera]}	{sp|Q9LNA5|ACR8_ARATH; ACT domain-containing protein ACR8 OS=Arabidopsis thaliana GN=ACR8 PE=2 SV=1}	{pda:103708225; - - - - -}	{NA}	{GO:0016597; amino acid binding; molecular_function GO:0008152; NA}	{NM_001158513.1; Zea mays ACR8 (LOC100285622), mRNA}	{PF13291:ACT domain PF01842:ACT domain}
transcript_HQ_LoMix_transcript20312/f2p0/1713	1470.8	0.309828	12.213	1.22e-34	3.41e-31	30	up	{APU50915.1; cytochrome P450 71A1 [Fritillaria cirrhosa]}	{sp|P24465|C71A1_PERAE; Cytochrome P450 71A1 OS=Persea americana GN=CYP71A1 PE=1 SV=2}	{aip:107629368; K20617 CYP71A cytochrome P450 family 71 subfamily A - -}	{At1g13090; KOG0156 Cytochrome P450 CYP2 subfamily Q Secondary metabolites biosynthesis, transport and catabolism ;}	{GO:0016705; oxidoreductase activity, acting on paired donors, with incorporation or reduction of molecular oxygen; molecular_function GO:0055114; oxidation-reduction process; biological_process GO:0020037; heme binding; molecular_function GO:0005506; iron ion binding; molecular_function}	{KX168700.1; Fritillaria cirrhosa isolate isotig01875 cytochrome P450 71A1 (CYP71A1) mRNA, complete cds}	{PF00067:Cytochrome P450}
transcript_HQ_LoMix_transcript22493/f5p0/1546	67.7003	4673.71	-6.1093	1.53e-28	3.69e-25	24	down	{XP_009390357.1; PREDICTED: 3-ketoacyl-CoA synthase 6-like [Musa acuminata subsp. malaccensis]}	{sp|Q9XF43|KCS6_ARATH; 3-ketoacyl-CoA synthase 6 OS=Arabidopsis thaliana GN=CUT1 PE=1 SV=1}	{egu:105041077; K15397 KCS 3-ketoacyl-CoA synthase 2.3.1.199 ko00062; Metabolism; Lipid metabolism; Fatty acid elongation}	{NA}	{GO:0006633; fatty acid biosynthetic process; biological_process GO:0016020; membrane; cellular_component GO:0016747; transferase activity, transferring acyl groups other than amino-acyl groups; molecular_function}	{XM_008804216.2; PREDICTED: Phoenix dactylifera 3-ketoacyl-CoA synthase 6-like (LOC103716280), mRNA}	{PF08392:FAE1/Type III polyketide synthase-like protein}
transcript_HQ_LoMix_transcript25727/f2p0/1336	55.9209	1453.87	-4.7004	1.46e-25	3.08e-22	22	down	{XP_012089388.1; PREDICTED: GDSL esterase/lipase LTL1-like [Jatropha curcas]}	{sp|Q9M8Y5|LTL1_ARATH; GDSL esterase/lipase LTL1 OS=Arabidopsis thaliana GN=LTL1 PE=2 SV=1}	{mus:103988825; - - - - -}	{NA}	{GO:0016788; hydrolase activity, acting on ester bonds; molecular_function}	{XM_009381451.2; PREDICTED: Pyrus x bretschneideri GDSL esterase/lipase At5g33370-like (LOC103968113), mRNA}	{PF00657:GDSL-like Lipase/Acylhydrolase}
transcript_HQ_LoMix_transcript28631/f2p0/1146	0	897.414	#NAME?	4.16e-25	7.8e-22	21	#NAME?	{ONK69139.1; uncharacterized protein A4U43_C05F19750 [Asparagus officinalis]}	{sp|O49203|NDK3_ARATH; Nucleoside diphosphate kinase III, chloroplastic/mitochondrial OS=Arabidopsis thaliana GN=NDPK3 PE=1 SV=1}	{mus:103988432; K00940 ndk, NME nucleoside-diphosphate kinase 2.7.4.6 ko00230; Metabolism; Nucleotide metabolism; Purine metabolism | ko00240; Metabolism; Nucleotide metabolism; Pyrimidine metabolism | ko04016; Environmental Information Processing; Signal transduction; MAPK signaling pathway - plant}	{At4g11010; KOG0888 Nucleoside diphosphate kinase F Nucleotide transport and metabolism ;}	{GO:0006241; CTP biosynthetic process; biological_process GO:0004550; nucleoside diphosphate kinase activity; molecular_function GO:0006228; UTP biosynthetic process; biological_process GO:0006183; GTP biosynthetic process; biological_process GO:0006165; nucleoside diphosphate phosphorylation; biological_process}	{XM_019850710.1; PREDICTED: Elaeis guineensis uncharacterized LOC105043039 (LOC105043039), mRNA}	{PF00334:Nucleoside diphosphate kinase}
transcript_HQ_LoMix_transcript6971/f2p0/2819	8066.69	380.057	4.4077	5.12e-25	8.63e-22	21	up	{XP_008786172.1; PREDICTED: leucine-rich repeat extensin-like protein 4 [Phoenix dactylifera]}	{sp|Q9T0K5|LRX3_ARATH; Leucine-rich repeat extensin-like protein 3 OS=Arabidopsis thaliana GN=LRX3 PE=1 SV=1}	{pda:103704595; - - - - -}	{NA}	{GO:0005515; protein binding; molecular_function}	{XM_008787950.2; PREDICTED: Phoenix dactylifera leucine-rich repeat extensin-like protein 4 (LOC103704595), mRNA}	{PF00560:Leucine Rich Repeat PF13855:Leucine rich repeat}
transcript_HQ_LoMix_transcript27156/f14p0/1244	107.74	2168.62	-4.3312	8.43e-25	1.29e-21	21	down	{XP_010251224.1; PREDICTED: galactinol synthase 1-like [Nelumbo nucifera]}	{sp|Q9XGN4|GOLS1_AJURE; Galactinol synthase 1 OS=Ajuga reptans GN=GOLS1 PE=1 SV=1}	{nnu:104593178; K18819 GOLS inositol 3-alpha-galactosyltransferase 2.4.1.123 ko00052; Metabolism; Carbohydrate metabolism; Galactose metabolism}	{At1g60470; KOG1950 Glycosyl transferase, family 8 - glycogenin G Carbohydrate transport and metabolism ;}	{GO:0006486; protein glycosylation; biological_process GO:0016757; transferase activity, transferring glycosyl groups; molecular_function}	{XM_008814369.2; PREDICTED: Phoenix dactylifera galactinol synthase 1-like (LOC103723459), mRNA}	{PF11051:Mannosyltransferase putative PF01501:Glycosyl transferase family 8}
transcript_HQ_LoMix_transcript18218/f3p0/1800	43.4257	1840.32	-5.4053	1.06e-24	1.48e-21	21	down	{XP_008810144.1; PREDICTED: SEC14 cytosolic factor [Phoenix dactylifera]}	{NA}	{dosa:Os03t0219100-01; - - - - -}	{At3g22410; KOG1470 Phosphatidylinositol transfer protein PDR16 and related proteins I Lipid transport and metabolism ;}	{NA}	{XM_008811922.1; PREDICTED: Phoenix dactylifera SEC14 cytosolic factor (LOC103721637), mRNA}	{NA}
transcript_HQ_LoMix_transcript14827/f2p0/2041	37.3855	1070.1	-4.8391	1.32e-24	1.71e-21	21	down	{ONK63524.1; uncharacterized protein A4U43_C07F16110 [Asparagus officinalis]}	{NA}	{thj:104803167; - - - - -}	{NA}	{GO:0003677; DNA binding; molecular_function GO:0005516; calmodulin binding; molecular_function}	{NA}	{PF00216:Bacterial DNA-binding protein PF07839:Plant calmodulin-binding domain}
transcript_HQ_LoMix_transcript30332/f5p0/1024	166.783	2939.21	-4.1394	1.29e-23	1.56e-20	20	down	{XP_009800320.1; PREDICTED: uncharacterized protein LOC104246248 [Nicotiana sylvestris]}	{NA}	{mdm:103453300; - - - - -}	{NA}	{NA}	{NA}	{NA}
transcript_HQ_LoMix_transcript17655/f2p0/1845	4119.05	237.969	4.1135	1.91e-23	2.14e-20	20	up	{XP_010935530.1; PREDICTED: probable acyl-activating enzyme 5, peroxisomal [Elaeis guineensis]}	{sp|Q9FFE6|AAE5_ARATH; Probable acyl-activating enzyme 5, peroxisomal OS=Arabidopsis thaliana GN=AAE5 PE=2 SV=1}	{pda:103716989; - - - - -}	{At5g16370; KOG1176 Acyl-CoA synthetase I Lipid transport and metabolism ;}	{GO:0008152; NA GO:0003824; NA}	{XM_008805211.2; PREDICTED: Phoenix dactylifera probable acyl-activating enzyme 5, peroxisomal (LOC103716989), mRNA}	{PF00501:AMP-binding enzyme}
transcript_HQ_LoMix_transcript29158/f2p0/1113	1561.25	82.5979	4.2404	3.46e-23	3.64e-20	19	up	{XP_020113542.1; probable phytol kinase 2, chloroplastic [Ananas comosus]}	{sp|Q5N9J9|PHYK2_ORYSJ; Probable phytol kinase 2, chloroplastic OS=Oryza sativa subsp. japonica GN=Os01g0832000 PE=2 SV=3}	{mus:103999851; K15892 FOLK farnesol kinase 2.7.1.216 ko00900; Metabolism; Metabolism of terpenoids and polyketides; Terpenoid backbone biosynthesis}	{At5g58560; KOG4453 Predicted ER membrane protein S Function unknown ;}	{NA}	{XM_008806785.2; PREDICTED: Phoenix dactylifera probable phytol kinase 2, chloroplastic (LOC103718108), mRNA}	{NA}
transcript_HQ_LoMix_transcript13999/f3p0/2108	2205.43	70786.5	-5.0043	4.76e-23	4.72e-20	19	down	{XP_008776735.1; PREDICTED: BURP domain-containing protein 12-like [Phoenix dactylifera]}	{sp|Q6ZA27|BURPC_ORYSJ; BURP domain-containing protein 12 OS=Oryza sativa subsp. japonica GN=BURP12 PE=2 SV=1}	{egu:105047983; - - - - -}	{NA}	{NA}	{XM_010927151.2; PREDICTED: Elaeis guineensis BURP domain-containing protein 12-like (LOC105047983), transcript variant X2, mRNA}	{NA}
transcript_HQ_LoMix_transcript26988/f4p0/1257	299.66	4924.17	-4.0385	1.84e-22	1.73e-19	19	down	{AAC49386.1; mannose-binding lectin precursor, partial [Tulipa hybrid cultivar]}	{sp|P30617|LEC_GALNI; Mannose-specific lectin OS=Galanthus nivalis PE=1 SV=1}	{egu:105044336; - - - - -}	{NA}	{NA}	{NA}	{NA}
transcript_HQ_LoMix_transcript6736/f2p0/2844	3989.07	259.395	3.9428	1.98e-22	1.76e-19	19	up	{XP_010915982.1; PREDICTED: auxin response factor 9 [Elaeis guineensis]}	{sp|Q9XED8|ARFI_ARATH; Auxin response factor 9 OS=Arabidopsis thaliana GN=ARF9 PE=1 SV=1}	{egu:105040924; - - - - -}	{NA}	{GO:0005634; nucleus; cellular_component GO:0009725; response to hormone stimulus; biological_process GO:0003677; DNA binding; molecular_function GO:0006355; regulation of transcription, DNA-dependent; biological_process}	{XM_012227804.1; PREDICTED: Jatropha curcas auxin response factor 18 (LOC105642833), mRNA}	{PF02362:B3 DNA binding domain PF06507:Auxin response factor}
transcript_HQ_LoMix_transcript31982/f2p0/887	966.634	19.9721	5.5969	1.45e-21	1.22e-18	18	up	{XP_010916343.1; PREDICTED: oil body-associated protein 2B-like [Elaeis guineensis]}	{sp|B6UI56|OBP2B_MAIZE; Oil body-associated protein 2B OS=Zea mays GN=OBAP2B PE=2 SV=1}	{egu:105041180; - - - - -}	{NA}	{NA}	{XM_010090321.1; Morus notabilis hypothetical protein partial mRNA}	{NA}
transcript_HQ_LoMix_transcript31362/f2p0/937	1582.95	99.3174	3.9944	5.36e-21	4.3e-18	17	up	{XP_008805761.1; PREDICTED: probable glutathione S-transferase GSTF1 [Phoenix dactylifera]}	{sp|O65857|GSTF1_ORYSJ; Probable glutathione S-transferase GSTF1 OS=Oryza sativa subsp. japonica GN=GSTF1 PE=1 SV=2}	{nnu:104599002; K00799 GST, gst glutathione S-transferase 2.5.1.18 ko00480; Metabolism; Metabolism of other amino acids; Glutathione metabolism | ko00980; Metabolism; Xenobiotics biodegradation and metabolism; Metabolism of xenobiotics by cytochrome P450 | ko00982; Metabolism; Xenobiotics biodegradation and metabolism; Drug metabolism - cytochrome P450 | ko05204; Human Diseases; Cancers: Overview…	{At3g62760; KOG0867 Glutathione S-transferase O Posttranslational modification, protein turnover, chaperones ;}	{GO:0005515; protein binding; molecular_function}	{NA}	{PF02798:Glutathione S-transferase, N-terminal domain PF13417:Glutathione S-transferase, N-terminal domain PF13409:Glutathione S-transferase, N-terminal domain}
transcript_HQ_LoMix_transcript28730/f2p0/1149	320.296	4530.32	-3.8221	5.79e-21	4.43e-18	17	down	{XP_016456503.1; PREDICTED: uncharacterized protein LOC107780465 [Nicotiana tabacum]}	{NA}	{mdm:103453300; - - - - -}	{NA}	{NA}	{NA}	{NA}
transcript_HQ_LoMix_transcript23173/f6p0/1496	1203.85	19664.6	-4.0299	3.06e-20	2.24e-17	17	down	{XP_009390513.1; PREDICTED: anthocyanidin 3-O-glucosyltransferase 7-like [Musa acuminata subsp. malaccensis]}	{sp|P51094|UFOG_VITVI; Anthocyanidin 3-O-glucosyltransferase 2 OS=Vitis vinifera GN=UFGT PE=1 SV=2}	{mus:103969068; K12930 BZ1 anthocyanidin 3-O-glucosyltransferase 2.4.1.115 ko00942; Metabolism; Biosynthesis of other secondary metabolites; Anthocyanin biosynthesis}	{At5g17050; KOG1192 UDP-glucuronosyl and UDP-glucosyl transferase GC Carbohydrate transport and metabolism ; Energy production and conversion ;}	{GO:0016758; transferase activity, transferring hexosyl groups; molecular_function GO:0008152; NA}	{NA}	{PF00201:UDP-glucoronosyl and UDP-glucosyl transferase}
transcript_HQ_LoMix_transcript21230/f3p0/1621	12476.8	851.876	3.8725	4.49e-20	3.15e-17	17	up	{XP_019705167.1; PREDICTED: LOW QUALITY PROTEIN: acyl transferase 7-like [Elaeis guineensis]}	{sp|Q0DKA5|AT7_ORYSJ; Acyl transferase 7 OS=Oryza sativa subsp. japonica GN=AT7 PE=2 SV=1}	{pda:103704519; - - - - -}	{NA}	{GO:0016747; transferase activity, transferring acyl groups other than amino-acyl groups; molecular_function}	{NA}	{PF02458:Transferase family}
transcript_HQ_LoMix_transcript9083/f12p0/2550	187.831	2434.74	-3.6963	1.19e-19	8.01e-17	16	down	{XP_009408454.1; PREDICTED: probable galactinol--sucrose galactosyltransferase 2 [Musa acuminata subsp. malaccensis]}	{sp|Q94A08|RFS2_ARATH; Probable galactinol--sucrose galactosyltransferase 2 OS=Arabidopsis thaliana GN=RFS2 PE=2 SV=2}	{egu:105056490; K06617 E2.4.1.82 raffinose synthase 2.4.1.82 ko00052; Metabolism; Carbohydrate metabolism; Galactose metabolism}	{NA}	{NA}	{XM_019854846.1; PREDICTED: Elaeis guineensis probable galactinol--sucrose galactosyltransferase 2 (LOC105056490), transcript variant X4, mRNA}	{NA}
transcript_HQ_LoMix_transcript27682/f2p0/1220	2235.84	192.7	3.5364	1.02e-18	6.62e-16	15	up	{XP_008775468.1; PREDICTED: cinnamoyl-CoA reductase 1-like [Phoenix dactylifera]}	{sp|Q9S9N9|CCR1_ARATH; Cinnamoyl-CoA reductase 1 OS=Arabidopsis thaliana GN=CCR1 PE=1 SV=1}	{egu:105039426; - - - - -}	{At2g33590; KOG1502 Flavonol reductase/cinnamoyl-CoA reductase V Defense mechanisms ;}	{GO:0003723; RNA binding; molecular_function GO:0006353; transcription termination, DNA-dependent; biological_process GO:0006694; steroid biosynthetic process; biological_process GO:0050662; coenzyme binding; molecular_function GO:0055114; oxidation-reduction process; biological_process GO:0003854; 3-beta-hydroxy-delta5-steroid dehydrogenase activity; molecular_function GO:0003824; NA GO:0016616;…	{KU132395.1; Freesia hybrid cultivar dihydroflavonol-4-reductase 8 mRNA, complete cds}	{PF07497:Rho termination factor, RNA-binding domain PF01370:NAD dependent epimerase/dehydratase family PF01073:3-beta hydroxysteroid dehydrogenase/isomerase family}
transcript_HQ_LoMix_transcript25286/f2p0/1373	2207.28	187.35	3.5585	1.07e-18	6.66e-16	15	up	{XP_009405375.1; PREDICTED: 3-isopropylmalate dehydrogenase 2, chloroplastic-like [Musa acuminata subsp. malaccensis]}	{sp|P93832|LEU32_ARATH; 3-isopropylmalate dehydrogenase 2, chloroplastic OS=Arabidopsis thaliana GN=IMDH2 PE=1 SV=1}	{sita:101771044; K00052 leuB 3-isopropylmalate dehydrogenase 1.1.1.85 ko01210; Metabolism; Global and overview maps; 2-Oxocarboxylic acid metabolism | ko01230; Metabolism; Global and overview maps; Biosynthesis of amino acids | ko00660; Metabolism; Carbohydrate metabolism; C5-Branched dibasic acid metabolism | ko00290; Metabolism; Amino acid metabolism; Valine, leucine and isoleucine biosynthesis}	{At1g80560; KOG0786 3-isopropylmalate dehydrogenase E Amino acid transport and metabolism ;}	{GO:0016616; oxidoreductase activity, acting on the CH-OH group of donors, NAD or NADP as acceptor; molecular_function GO:0055114; oxidation-reduction process; biological_process}	{FP091525.1; Phyllostachys edulis cDNA clone: bphyem204f14, full insert sequence}	{PF00180:Isocitrate/isopropylmalate dehydrogenase}
transcript_HQ_LoMix_transcript28790/f10p0/1042	35785.1	1020.32	5.1323	1.3e-18	7.8e-16	15	up	{BAG68662.1; plasma membrane intrinsic protein [Tulipa gesneriana]}	{sp|Q7XLR1|PIP26_ORYSJ; Probable aquaporin PIP2-6 OS=Oryza sativa subsp. japonica GN=PIP2-6 PE=2 SV=2}	{mus:103994286; K09872 PIP aquaporin PIP - -}	{At4g35100; KOG0223 Aquaporin (major intrinsic protein family) G Carbohydrate transport and metabolism ;}	{GO:0005215; NA GO:0006810; transport; biological_process GO:0016020; membrane; cellular_component}	{AB305617.1; Tulipa gesneriana TgPIP2;2 mRNA for plasma membrane intrinsic protein, complete cds}	{PF00230:Major intrinsic protein}
transcript_HQ_LoMix_transcript7056/f9p0/2807	246.347	0.929484	8.05	2.15e-18	1.25e-15	15	up	{AIR74673.1; lipoxygenase, partial [Lilium regale]}	{sp|Q41238|LOX16_SOLTU; Linoleate 9S-lipoxygenase 6 (Fragment) OS=Solanum tuberosum GN=LOX1.6 PE=1 SV=1}	{mus:103990202; K15718 LOX1_5 linoleate 9S-lipoxygenase 1.13.11.58 ko00591; Metabolism; Lipid metabolism; Linoleic acid metabolism}	{NA}	{GO:0016857; racemase and epimerase activity, acting on carbohydrates and derivatives; molecular_function GO:0046872; metal ion binding; molecular_function GO:0055114; oxidation-reduction process; biological_process GO:0005515; protein binding; molecular_function GO:0005737; cytoplasm; cellular_component GO:0016702; oxidoreductase activity, acting on single donors with incorporation of molecular …	{KM051414.1; Lilium regale lipoxygenase mRNA, partial cds}	{PF05336:Domain of unknown function (DUF718) PF01477:PLAT/LH2 domain PF00305:Lipoxygenase}
transcript_HQ_LoMix_transcript18895/f6p0/1727	60.0387	952.947	-3.9884	5.74e-18	3.22e-15	14	down	{XP_010938535.1; PREDICTED: phospholipase A1-Igamma1, chloroplastic-like [Elaeis guineensis]}	{sp|Q3EBR6|PLA16_ARATH; Phospholipase A1-Igamma2, chloroplastic OS=Arabidopsis thaliana GN=At2g30550 PE=1 SV=2}	{mus:103971931; - - - - -}	{At2g30550; KOG4569 Predicted lipase I Lipid transport and metabolism ;}	{GO:0006629; lipid metabolic process; biological_process}	{NA}	{PF01764:Lipase (class 3)}
transcript_HQ_LoMix_transcript14886/f2p0/2043	964.855	63.9764	3.9147	7.35e-18	3.99e-15	14	up	{XP_010935530.1; PREDICTED: probable acyl-activating enzyme 5, peroxisomal [Elaeis guineensis]}	{sp|Q9FFE6|AAE5_ARATH; Probable acyl-activating enzyme 5, peroxisomal OS=Arabidopsis thaliana GN=AAE5 PE=2 SV=1}	{pda:103716989; - - - - -}	{At5g16370; KOG1176 Acyl-CoA synthetase I Lipid transport and metabolism ;}	{GO:0008152; NA GO:0003824; NA}	{XM_008805211.2; PREDICTED: Phoenix dactylifera probable acyl-activating enzyme 5, peroxisomal (LOC103716989), mRNA}	{PF00501:AMP-binding enzyme}
transcript_HQ_LoMix_transcript34482/f6p0/534	285.951	3964.08	-3.7931	1.39e-17	7.3e-15	14	down	{ABI48859.1; LLA-115 [Lilium longiflorum]}	{NA}	{sita:101762922; - - - - -}	{NA}	{NA}	{EU718493.1; Lilium longiflorum tapetum-specific protein LLA-115 (LLA-115) gene, complete cds}	{NA}
transcript_HQ_LoMix_transcript32737/f2p0/786	1194.25	14285.8	-3.5804	2.23e-17	1.14e-14	14	down	{XP_009386123.1; PREDICTED: phospholipase A2-alpha [Musa acuminata subsp. malaccensis]}	{sp|Q8S8N6|PLA2A_ARATH; Phospholipase A2-alpha OS=Arabidopsis thaliana GN=PLA2-ALPHA PE=1 SV=1}	{mus:103973318; K01047 PLA2G, SPLA2 secretory phospholipase A2 3.1.1.4 ko00564; Metabolism; Lipid metabolism; Glycerophospholipid metabolism | ko00565; Metabolism; Lipid metabolism; Ether lipid metabolism | ko00590; Metabolism; Lipid metabolism; Arachidonic acid metabolism | ko00591; Metabolism; Lipid metabolism; Linoleic acid metabolism | ko00592; Metabolism; Lipid metabolism; alpha-Linolenic ac…	{NA}	{GO:0050482; arachidonic acid secretion; biological_process GO:0006644; phospholipid metabolic process; biological_process GO:0004623; phospholipase A2 activity; molecular_function}	{XM_004981972.1; PREDICTED: Setaria italica phospholipase A2 homolog 3-like (LOC101770528), mRNA}	{PF00068:Phospholipase A2}
transcript_HQ_LoMix_transcript11694/f5p0/2264	3031.69	306.355	3.3068	4.12e-17	2.04e-14	14	up	{XP_008811268.1; PREDICTED: cellulose synthase-like protein E6 isoform X1 [Phoenix dactylifera]}	{sp|Q651X6|CSLE6_ORYSJ; Cellulose synthase-like protein E6 OS=Oryza sativa subsp. japonica GN=CSLE6 PE=2 SV=1}	{fve:101294056; - - - - -}	{NA}	{GO:0016760; cellulose synthase (UDP-forming) activity; molecular_function GO:0030244; cellulose biosynthetic process; biological_process GO:0016020; membrane; cellular_component}	{XM_008813046.2; PREDICTED: Phoenix dactylifera cellulose synthase-like protein E6 (LOC103722479), transcript variant X1, mRNA}	{PF03552:Cellulose synthase}
transcript_HQ_LoMix_transcript22881/f5p0/1520	22.4577	545.418	-4.6021	5e-17	2.41e-14	14	down	{XP_010275172.1; PREDICTED: benzyl alcohol O-benzoyltransferase [Nelumbo nucifera]}	{sp|Q8GT20|BEBT_TOBAC; Benzyl alcohol O-benzoyltransferase OS=Nicotiana tabacum GN=HSR201 PE=1 SV=1}	{csv:101205621; K19861 BEBT, AMAT benzyl alcohol O-benzoyltransferase [EC:2.3.1.196 2.3.1.232] 2.3.1.196,2.3.1.232 -}	{NA}	{GO:0016747; transferase activity, transferring acyl groups other than amino-acyl groups; molecular_function}	{NA}	{PF02458:Transferase family}
transcript_HQ_LoMix_transcript22682/f13p0/1473	11512.1	0	Inf	8.53e-17	4e-14	13	up	{JAT67259.1; Vicilin-like antimicrobial peptides 2-2 [Anthurium amnicola]}	{sp|Q9SK09|VCL22_ARATH; Vicilin-like seed storage protein At2g28490 OS=Arabidopsis thaliana GN=At2g28490 PE=2 SV=1}	{rcu:8286011; - - - - -}	{NA}	{GO:0045735; NA}	{NM_001153568.1; Zea mays uncharacterized LOC100280650 (pco130570), mRNA}	{PF00190:Cupin}
transcript_HQ_LoMix_transcript3792/f4p0/3369	274.073	2715.62	-3.3087	1.15e-16	5.22e-14	13	down	{XP_010912643.2; PREDICTED: receptor-like protein kinase HSL1 [Elaeis guineensis]}	{sp|Q9SGP2|HSL1_ARATH; Receptor-like protein kinase HSL1 OS=Arabidopsis thaliana GN=HSL1 PE=2 SV=1}	{egu:105038515; - - - - -}	{NA}	{GO:0004518; nuclease activity; molecular_function GO:0006468; protein phosphorylation; biological_process GO:0005515; protein binding; molecular_function GO:0050792; regulation of viral reproduction; biological_process GO:0004672; protein kinase activity; molecular_function GO:0005524; ATP binding; molecular_function}	{XM_017843784.1; PREDICTED: Phoenix dactylifera receptor-like protein kinase HSL1 (LOC103711101), mRNA}	{PF07714:Protein tyrosine kinase PF13855:Leucine rich repeat PF00069:Protein kinase domain PF13516:Leucine Rich repeat PF00560:Leucine Rich Repeat PF08133:Anticodon nuclease activator family}
transcript_HQ_LoMix_transcript17851/f3p0/1830	516.626	6517.74	-3.6572	2.49e-16	1.1e-13	13	down	{XP_008809099.1; PREDICTED: 4-coumarate--CoA ligase-like 1 [Phoenix dactylifera]}	{sp|Q9LQ12|4CLL1_ARATH; 4-coumarate--CoA ligase-like 1 OS=Arabidopsis thaliana GN=4CLL1 PE=1 SV=1}	{vvi:100264367; K01904 4CL 4-coumarate--CoA ligase 6.2.1.12 ko00360; Metabolism; Amino acid metabolism; Phenylalanine metabolism | ko00130; Metabolism; Metabolism of cofactors and vitamins; Ubiquinone and other terpenoid-quinone biosynthesis | ko00940; Metabolism; Biosynthesis of other secondary metabolites; Phenylpropanoid biosynthesis}	{At1g62940; KOG1176 Acyl-CoA synthetase I Lipid transport and metabolism ;}	{GO:0003824; NA GO:0008152; NA}	{XM_017579117.1; PREDICTED: Vigna angularis 4-coumarate--CoA ligase-like 1 (LOC108341430), mRNA}	{PF00501:AMP-binding enzyme}
transcript_HQ_LoMix_transcript23524/f2p0/1498	39.7799	1469.55	-5.2072	2.77e-16	1.2e-13	13	down	{XP_008776769.1; PREDICTED: hydroquinone glucosyltransferase-like [Phoenix dactylifera]}	{sp|Q9AR73|HQGT_RAUSE; Hydroquinone glucosyltransferase OS=Rauvolfia serpentina GN=AS PE=1 SV=1}	{egu:105039511; K08237 E2.4.1.218 hydroquinone glucosyltransferase 2.4.1.218 -}	{At1g01420; KOG1192 UDP-glucuronosyl and UDP-glucosyl transferase GC Carbohydrate transport and metabolism ; Energy production and conversion ;}	{GO:0008152; NA GO:0016758; transferase activity, transferring hexosyl groups; molecular_function}	{XM_010071731.2; PREDICTED: Eucalyptus grandis UDP-glycosyltransferase 72E1 (LOC104456857), mRNA}	{PF04101:Glycosyltransferase family 28 C-terminal domain PF00201:UDP-glucoronosyl and UDP-glucosyl transferase}
transcript_HQ_LoMix_transcript20122/f8p0/1653	250.719	2356.12	-3.2323	3.37e-16	1.42e-13	13	down	{XP_019711252.1; PREDICTED: magnesium transporter MRS2-3-like [Elaeis guineensis]}	{sp|Q9LJN2|MRS23_ARATH; Magnesium transporter MRS2-3 OS=Arabidopsis thaliana GN=MRS2-3 PE=2 SV=1}	{nnu:104608744; - - - - -}	{At3g19640; KOG2662 Magnesium transporters: CorA family P Inorganic ion transport and metabolism ;}	{GO:0016020; membrane; cellular_component GO:0055085; transmembrane transport; biological_process GO:0046873; metal ion transmembrane transporter activity; molecular_function GO:0030001; metal ion transport; biological_process}	{XM_008798798.1; PREDICTED: Phoenix dactylifera magnesium transporter MRS2-3-like (LOC103712312), mRNA}	{PF01544:CorA-like Mg2+ transporter protein}
transcript_HQ_LoMix_transcript30492/f3p0/1018	2668.16	1.57552	10.726	4.32e-16	1.78e-13	13	up	{XP_008224307.1; PREDICTED: late embryogenesis abundant protein D-34-like [Prunus mume]}	{sp|P09444|LEA34_GOSHI; Late embryogenesis abundant protein D-34 OS=Gossypium hirsutum PE=3 SV=1}	{pmum:103324049; - - - - -}	{NA}	{NA}	{NA}	{NA}
transcript_HQ_LoMix_transcript19015/f2p0/1782	3086.76	19.1227	7.3347	5.53e-16	2.22e-13	13	up	{ONK62131.1; uncharacterized protein A4U43_C07F670 [Asparagus officinalis]}	{sp|Q69LA1|PROT2_ORYSJ; Probable proline transporter 2 OS=Oryza sativa subsp. japonica GN=LOC_Os07g01090 PE=2 SV=1}	{obr:102700133; - - - - -}	{At2g39890; KOG1303 Amino acid transporters E Amino acid transport and metabolism ;}	{NA}	{XM_017842015.1; PREDICTED: Phoenix dactylifera probable proline transporter 2 (LOC103704083), transcript variant X4, mRNA}	{NA}
transcript_HQ_LoMix_transcript10066/f2p0/2507	24135.7	842.589	4.8402	6.72e-16	2.63e-13	13	up	{XP_010919301.2; PREDICTED: LOW QUALITY PROTEIN: probable serine/threonine-protein kinase WNK4 [Elaeis guineensis]}	{sp|Q6EU49|WNK4_ORYSJ; Probable serine/threonine-protein kinase WNK4 OS=Oryza sativa subsp. japonica GN=WNK4 PE=2 SV=1}	{egu:105043453; K08867 WNK, PRKWNK WNK lysine deficient protein kinase 2.7.11.1 -}	{At3g18750; KOG0584 Serine/threonine protein kinase R General function prediction only ;}	{GO:0006468; protein phosphorylation; biological_process GO:0005524; ATP binding; molecular_function GO:0004672; protein kinase activity; molecular_function}	{XM_008392079.2; PREDICTED: Malus x domestica serine/threonine-protein kinase WNK8-like (LOC103452573), transcript variant X1, mRNA}	{PF00069:Protein kinase domain PF07714:Protein tyrosine kinase}
transcript_HQ_LoMix_transcript31956/f2p0/872	291.832	2632.92	-3.1735	9.36e-16	3.51e-13	12	down	{BAS69337.1; chalcone isomerase, partial [Lilium speciosum]}	{sp|Q8VZW3|CFI3_ARATH; Probable chalcone--flavonone isomerase 3 OS=Arabidopsis thaliana GN=CHI3 PE=1 SV=1}	{mus:103972228; - - - - -}	{NA}	{GO:0016872; intramolecular lyase activity; molecular_function}	{LC066088.1; Lilium speciosum LsCHIb mRNA for chalcone isomerase, partial cds, allele: LsCHIb-wy}	{PF02431:Chalcone-flavanone isomerase PF16035:Chalcone isomerase like}
transcript_HQ_LoMix_transcript33544/f4p0/681	281.366	2495.92	-3.149	9.31e-16	3.51e-13	12	down	{XP_010928393.2; PREDICTED: F-box protein GID2-like [Elaeis guineensis]}	{sp|Q7XAK4|GID2_ORYSJ; F-box protein GID2 OS=Oryza sativa subsp. japonica GN=GID2 PE=1 SV=1}	{pda:103714146; K14495 GID2, SLY1 F-box protein GID2 - ko04075; Environmental Information Processing; Signal transduction; Plant hormone signal transduction}	{NA}	{GO:0005515; protein binding; molecular_function}	{NA}	{PF00646:F-box domain PF12937:F-box-like}
transcript_HQ_LoMix_transcript1956/f12p0/3807	583.427	5394.87	-3.209	9.63e-16	3.53e-13	12	down	{XP_010906553.1; PREDICTED: kinesin-like protein KIN-4A isoform X2 [Elaeis guineensis]}	{sp|Q6YUL8|KN4A_ORYSJ; Kinesin-like protein KIN-4A OS=Oryza sativa subsp. japonica GN=KIN4A PE=1 SV=1}	{pda:103706510; K10395 KIF4_21_27 kinesin family member 4/21/27 - -}	{At5g47820; KOG0244 Kinesin-like protein Z Cytoskeleton ;}	{GO:0008081; phosphoric diester hydrolase activity; molecular_function GO:0003777; microtubule motor activity; molecular_function GO:0006629; lipid metabolic process; biological_process GO:0007018; microtubule-based movement; biological_process GO:0008017; microtubule binding; molecular_function GO:0005524; ATP binding; molecular_function}	{XR_604775.2; PREDICTED: Phoenix dactylifera kinesin-like protein KIN-4A (LOC103711509), transcript variant X2, misc_RNA}	{PF00225:Kinesin motor domain PF03009:Glycerophosphoryl diester phosphodiesterase family PF16796:Microtubule binding}
transcript_HQ_LoMix_transcript20578/f2p0/1660	314.379	2811.68	-3.1609	1.16e-15	4.15e-13	12	down	{XP_010927018.1; PREDICTED: phospholipase A1-Igamma1, chloroplastic-like [Elaeis guineensis]}	{sp|Q941F1|PLA15_ARATH; Phospholipase A1-Igamma1, chloroplastic OS=Arabidopsis thaliana GN=At1g06800 PE=1 SV=2}	{pda:103702496; - - - - -}	{At1g06800; KOG4569 Predicted lipase I Lipid transport and metabolism ;}	{GO:0006629; lipid metabolic process; biological_process GO:0009058; biosynthetic process; biological_process GO:0016788; hydrolase activity, acting on ester bonds; molecular_function}	{NA}	{PF00975:Thioesterase domain PF01764:Lipase (class 3)}
transcript_HQ_LoMix_transcript6816/f5p0/2818	544.496	5032.98	-3.2084	1.57e-15	5.51e-13	12	down	{XP_009391881.1; PREDICTED: linoleate 13S-lipoxygenase 2-1, chloroplastic [Musa acuminata subsp. malaccensis]}	{sp|O24370|LOX21_SOLTU; Linoleate 13S-lipoxygenase 2-1, chloroplastic OS=Solanum tuberosum GN=LOX2.1 PE=1 SV=1}	{egu:105039460; K00454 LOX2S lipoxygenase 1.13.11.12 ko00591; Metabolism; Lipid metabolism; Linoleic acid metabolism | ko00592; Metabolism; Lipid metabolism; alpha-Linolenic acid metabolism}	{NA}	{GO:0046872; metal ion binding; molecular_function GO:0055114; oxidation-reduction process; biological_process GO:0016702; oxidoreductase activity, acting on single donors with incorporation of molecular oxygen, incorporation of two atoms of oxygen; molecular_function}	{NA}	{PF00305:Lipoxygenase}
transcript_HQ_LoMix_transcript12341/f12p0/2146	26.1994	536.595	-4.3562	1.63e-15	5.62e-13	12	down	{XP_010921462.1; PREDICTED: rab9 effector protein with kelch motifs isoform X1 [Elaeis guineensis]}	{sp|Q5EA50|RABEK_BOVIN; Rab9 effector protein with kelch motifs OS=Bos taurus GN=RABEPK PE=2 SV=1}	{egu:105045009; K20285 RABEPK Rab9 effector protein with kelch motifs - -}	{At1g18610; KOG0379 Kelch repeat-containing proteins R General function prediction only ;}	{GO:0005515; protein binding; molecular_function}	{XM_008810475.2; PREDICTED: Phoenix dactylifera acyl-CoA-binding domain-containing protein 4-like (LOC103720654), mRNA}	{PF01344:Kelch motif PF07646:Kelch motif}
transcript_HQ_LoMix_transcript27325/f3p0/1238	11473.6	17.3308	9.3708	2.11e-15	6.97e-13	12	up	{XP_009405584.1; PREDICTED: uncharacterized protein LOC103988698 [Musa acuminata subsp. malaccensis]}	{sp|Q6ZY51|PWD_ARATH; Phosphoglucan, water dikinase, chloroplastic OS=Arabidopsis thaliana GN=GWD3 PE=1 SV=1}	{nnu:104596952; - - - - -}	{NA}	{GO:2001070; NA}	{NA}	{PF00686:Starch binding domain}
transcript_HQ_LoMix_transcript5350/f12p0/3056	11402.6	146	6.2873	2.08e-15	6.97e-13	12	up	{XP_010908971.1; PREDICTED: uncharacterized protein LOC105035209 [Elaeis guineensis]}	{sp|P31797|CDGT_GEOSE; Cyclomaltodextrin glucanotransferase OS=Geobacillus stearothermophilus GN=cgt PE=1 SV=1}	{ats:F775_25908; - - - - -}	{NA}	{GO:2001070; NA GO:0005507; copper ion binding; molecular_function}	{NA}	{PF07732:Multicopper oxidase PF00686:Starch binding domain}
transcript_HQ_LoMix_transcript32446/f4p0/814	4732.13	314.864	3.9097	2.42e-15	7.85e-13	12	up	{XP_008779098.1; PREDICTED: 21 kDa protein-like [Phoenix dactylifera]}	{sp|P17407|21KD_DAUCA; 21 kDa protein OS=Daucus carota PE=2 SV=1}	{mus:103979475; - - - - -}	{NA}	{GO:0007618; mating; biological_process GO:0005576; NA GO:0005524; ATP binding; molecular_function GO:0003689; DNA clamp loader activity; molecular_function GO:0006260; DNA replication; biological_process GO:0005663; DNA replication factor C complex; cellular_component GO:0004857; enzyme inhibitor activity; molecular_function}	{NA}	{PF05436:Mating factor alpha precursor N-terminus PF04043:Plant invertase/pectin methylesterase inhibitor PF08519:Replication factor RFC1 C terminal domain}
transcript_HQ_LoMix_transcript9811/f6p0/2440	11.414	364.465	-4.9969	2.79e-15	8.88e-13	12	down	{XP_008808244.1; PREDICTED: uncharacterized protein LOC103720359 [Phoenix dactylifera]}	{NA}	{nnu:104593650; - - - - -}	{NA}	{GO:0006886; intracellular protein transport; biological_process GO:0005783; endoplasmic reticulum; cellular_component GO:0016021; integral to membrane; cellular_component}	{XM_008810022.2; PREDICTED: Phoenix dactylifera uncharacterized LOC103720359 (LOC103720359), mRNA}	{PF05529:B-cell receptor-associated protein 31-like }
transcript_HQ_LoMix_transcript15012/f6p0/2026	0	164.694	#NAME?	2.9e-15	9.06e-13	12	#NAME?	{JAU76553.1; hypothetical protein LE_TR8452_c1_g1_i1_g.28834 [Noccaea caerulescens]}	{NA}	{brp:103845836; K14404 CPSF4, YTH1 cleavage and polyadenylation specificity factor subunit 4 - ko03015; Genetic Information Processing; Translation; mRNA surveillance pathway | ko05164; Human Diseases; Infectious diseases: Viral; Influenza A}	{NA}	{NA}	{NA}	{NA}
transcript_HQ_LoMix_transcript20648/f2p0/1652	579.313	10039.9	-4.1153	3.01e-15	9.22e-13	12	down	{XP_008811620.1; PREDICTED: anthocyanin 3'-O-beta-glucosyltransferase-like [Phoenix dactylifera]}	{sp|Q9AT54|SCGT_TOBAC; Scopoletin glucosyltransferase OS=Nicotiana tabacum GN=TOGT1 PE=1 SV=1}	{egu:105042362; - - - - -}	{At4g34131; KOG1192 UDP-glucuronosyl and UDP-glucosyl transferase GC Carbohydrate transport and metabolism ; Energy production and conversion ;}	{GO:0008152; NA GO:0016758; transferase activity, transferring hexosyl groups; molecular_function}	{KP852031.1; Beckmannia syzigachne UDP-glycosyltransferase 73C4-like mRNA, complete sequence}	{PF00201:UDP-glucoronosyl and UDP-glucosyl transferase}
transcript_HQ_LoMix_transcript13090/f2p0/2191	576.652	0	Inf	4.48e-15	1.35e-12	12	up	{XP_009360057.1; PREDICTED: probable inactive receptor kinase At1g48480 [Pyrus x bretschneideri]}	{sp|Q9LP77|Y1848_ARATH; Probable inactive receptor kinase At1g48480 OS=Arabidopsis thaliana GN=RKL1 PE=2 SV=1}	{vra:106772317; - - - - -}	{NA}	{GO:0004672; protein kinase activity; molecular_function GO:0005524; ATP binding; molecular_function GO:0006468; protein phosphorylation; biological_process}	{NA}	{PF00069:Protein kinase domain PF07714:Protein tyrosine kinase}
transcript_HQ_LoMix_transcript17213/f43p0/1833	1440	13716.8	-3.2518	5.07e-15	1.47e-12	12	down	{XP_010927358.1; PREDICTED: vacuolar cation/proton exchanger 1a isoform X1 [Elaeis guineensis]}	{sp|Q769E5|CAX1A_ORYSJ; Vacuolar cation/proton exchanger 1a OS=Oryza sativa subsp. japonica GN=CAX1a PE=1 SV=1}	{rcu:8267509; K07300 chaA, CAX Ca2+:H+ antiporter - -}	{At3g51860; KOG1397 Ca2+/H+ antiporter VCX1 and related proteins P Inorganic ion transport and metabolism ;}	{GO:0055085; transmembrane transport; biological_process GO:0016021; integral to membrane; cellular_component}	{XM_009396191.2; PREDICTED: Musa acuminata subsp. malaccensis vacuolar cation/proton exchanger 1a-like (LOC103979928), transcript variant X3, mRNA}	{PF01699:Sodium/calcium exchanger protein}
transcript_HQ_LoMix_transcript20057/f2p0/1705	1484.76	161.801	3.1979	5.03e-15	1.47e-12	12	up	{ONK71469.1; uncharacterized protein A4U43_C04F8980 [Asparagus officinalis]}	{sp|Q8VWZ7|C76B6_CATRO; Geraniol 8-hydroxylase OS=Catharanthus roseus GN=CYP76B6 PE=1 SV=1}	{egu:105044123; - - - - -}	{At2g45550; KOG0156 Cytochrome P450 CYP2 subfamily Q Secondary metabolites biosynthesis, transport and catabolism ;}	{GO:0055114; oxidation-reduction process; biological_process GO:0016705; oxidoreductase activity, acting on paired donors, with incorporation or reduction of molecular oxygen; molecular_function GO:0020037; heme binding; molecular_function GO:0005506; iron ion binding; molecular_function}	{AM451354.2; Vitis vinifera contig VV78X224041.8, whole genome shotgun sequence}	{PF00067:Cytochrome P450}
transcript_HQ_LoMix_transcript28027/f3p0/1196	1142.3	115.281	3.3087	5.18e-15	1.48e-12	12	up	{XP_008813377.1; PREDICTED: uncharacterized protein LOC103724030 [Phoenix dactylifera]}	{NA}	{mus:103971600; - - - - -}	{NA}	{GO:0005515; protein binding; molecular_function}	{XM_008815155.2; PREDICTED: Phoenix dactylifera uncharacterized LOC103724030 (LOC103724030), mRNA}	{PF01436:NHL repeat}
transcript_HQ_LoMix_transcript24719/f45p0/1388	3467.87	41733.7	-3.5891	5.33e-15	1.5e-12	12	down	{XP_016196163.1; PREDICTED: peroxidase 42 [Arachis ipaensis]}	{sp|Q9SB81|PER42_ARATH; Peroxidase 42 OS=Arabidopsis thaliana GN=PER42 PE=1 SV=2}	{aip:107637242; K00430 E1.11.1.7 peroxidase 1.11.1.7 ko00940; Metabolism; Biosynthesis of other secondary metabolites; Phenylpropanoid biosynthesis}	{NA}	{GO:0020037; heme binding; molecular_function GO:0006979; response to oxidative stress; biological_process GO:0004601; peroxidase activity; molecular_function GO:0055114; oxidation-reduction process; biological_process}	{AB049589.1; Avicennia marina PER mRNA for secretory peroxidase, complete cds}	{PF00141:Peroxidase}
transcript_HQ_LoMix_transcript16017/f3p0/1971	141.705	1310.7	-3.2094	5.95e-15	1.64e-12	12	down	{XP_010927358.1; PREDICTED: vacuolar cation/proton exchanger 1a isoform X1 [Elaeis guineensis]}	{sp|Q769E5|CAX1A_ORYSJ; Vacuolar cation/proton exchanger 1a OS=Oryza sativa subsp. japonica GN=CAX1a PE=1 SV=1}	{rcu:8267509; K07300 chaA, CAX Ca2+:H+ antiporter - -}	{At3g51860; KOG1397 Ca2+/H+ antiporter VCX1 and related proteins P Inorganic ion transport and metabolism ;}	{GO:0016021; integral to membrane; cellular_component GO:0055085; transmembrane transport; biological_process}	{XM_009396191.2; PREDICTED: Musa acuminata subsp. malaccensis vacuolar cation/proton exchanger 1a-like (LOC103979928), transcript variant X3, mRNA}	{PF01699:Sodium/calcium exchanger protein}
transcript_HQ_LoMix_transcript15402/f2p0/2020	7762.75	889.432	3.1256	6.12e-15	1.66e-12	12	up	{XP_009391295.1; PREDICTED: uncharacterized protein LOC103977488 [Musa acuminata subsp. malaccensis]}	{NA}	{pda:103706556; - - - - -}	{NA}	{NA}	{NA}	{NA}
transcript_HQ_LoMix_transcript25745/f6p0/1308	335.22	2831.57	-3.0784	6.47e-15	1.73e-12	12	down	{XP_010929893.1; PREDICTED: alpha-L-fucosidase 3 [Elaeis guineensis]}	{sp|Q9LIN2|GDL53_ARATH; GDSL esterase/lipase At3g26430 OS=Arabidopsis thaliana GN=At3g26430 PE=2 SV=1}	{mus:103973762; - - - - -}	{NA}	{GO:0016788; hydrolase activity, acting on ester bonds; molecular_function}	{NA}	{PF00657:GDSL-like Lipase/Acylhydrolase}
transcript_HQ_LoMix_transcript14889/f2p0/2054	127.208	1248.05	-3.2944	7.65e-15	2.01e-12	12	down	{XP_010921462.1; PREDICTED: rab9 effector protein with kelch motifs isoform X1 [Elaeis guineensis]}	{sp|Q5EA50|RABEK_BOVIN; Rab9 effector protein with kelch motifs OS=Bos taurus GN=RABEPK PE=2 SV=1}	{egu:105045009; K20285 RABEPK Rab9 effector protein with kelch motifs - -}	{At1g18610; KOG0379 Kelch repeat-containing proteins R General function prediction only ;}	{GO:0005515; protein binding; molecular_function}	{XM_008810475.2; PREDICTED: Phoenix dactylifera acyl-CoA-binding domain-containing protein 4-like (LOC103720654), mRNA}	{PF01344:Kelch motif PF07646:Kelch motif}
transcript_HQ_LoMix_transcript33261/f3p0/720	1887.48	221.752	3.0894	7.8e-15	2.02e-12	12	up	{XP_008808923.1; PREDICTED: 17.1 kDa class II heat shock protein-like [Phoenix dactylifera]}	{sp|O82013|HSP21_SOLPE; 17.3 kDa class II heat shock protein OS=Solanum peruvianum PE=2 SV=1}	{pmum:103320599; K13993 HSP20 HSP20 family protein - ko04141; Genetic Information Processing; Folding, sorting and degradation; Protein processing in endoplasmic reticulum}	{At5g12020; KOG0710 Molecular chaperone (small heat-shock protein Hsp26/Hsp42) O Posttranslational modification, protein turnover, chaperones ;}	{NA}	{XM_010050921.2; PREDICTED: Eucalyptus grandis 17.9 kDa class II heat shock protein (LOC104437870), mRNA}	{NA}
transcript_HQ_LoMix_transcript3466/f2p0/3412	1325.69	143.604	3.2066	7.92e-15	2.02e-12	12	up	{XP_010915832.1; PREDICTED: myb-related protein 3R-1 isoform X1 [Elaeis guineensis]}	{sp|Q9S7G7|MB3R1_ARATH; Transcription factor MYB3R-1 OS=Arabidopsis thaliana GN=MYB3R1 PE=2 SV=1}	{egu:105040829; - - - - -}	{At4g32730; KOG0048 Transcription factor, Myb superfamily K Transcription ;}	{GO:0005634; nucleus; cellular_component GO:0006338; chromatin remodeling; biological_process GO:0003676; nucleic acid binding; molecular_function GO:0016818; hydrolase activity, acting on acid anhydrides, in phosphorus-containing anhydrides; molecular_function GO:0005524; ATP binding; molecular_function}	{XM_002281492.4; PREDICTED: Vitis vinifera myb-related protein 3R-1 (LOC100261001), transcript variant X2, mRNA}	{PF09111:SLIDE}
transcript_HQ_LoMix_transcript26881/f4p0/1266	80.6058	1721.14	-4.4163	1.12e-14	2.81e-12	12	down	{XP_008797234.1; PREDICTED: GDSL esterase/lipase At3g48460 [Phoenix dactylifera]}	{sp|Q9STM6|GDL57_ARATH; GDSL esterase/lipase At3g48460 OS=Arabidopsis thaliana GN=At3g48460 PE=2 SV=1}	{pda:103712481; - - - - -}	{NA}	{GO:0016788; hydrolase activity, acting on ester bonds; molecular_function}	{AK331491.1; Triticum aestivum cDNA, clone: WT007_K03, cultivar: Chinese Spring}	{PF00657:GDSL-like Lipase/Acylhydrolase}
transcript_HQ_LoMix_transcript13428/f2p0/2166	303.402	2456.49	-3.0173	1.55e-14	3.84e-12	11	down	{OEL26096.1; hypothetical protein BAE44_0012884 [Dichanthelium oligosanthes]}	{NA}	{egu:105053707; - - - - -}	{NA}	{GO:0016021; integral to membrane; cellular_component GO:0055085; transmembrane transport; biological_process}	{XM_014897675.1; PREDICTED: Brachypodium distachyon protein NUCLEAR FUSION DEFECTIVE 4-like (LOC100822987), mRNA}	{PF07690:Major Facilitator Superfamily}
transcript_HQ_LoMix_transcript30791/f6p0/973	3331.61	426.83	2.9645	1.97e-14	4.81e-12	11	up	{XP_009409422.1; PREDICTED: remorin-like [Musa acuminata subsp. malaccensis]}	{sp|P93788|REMO_SOLTU; Remorin OS=Solanum tuberosum PE=1 SV=1}	{mus:103991339; - - - - -}	{NA}	{GO:0016021; integral to membrane; cellular_component}	{XM_009411147.2; PREDICTED: Musa acuminata subsp. malaccensis remorin-like (LOC103991339), mRNA}	{PF07851:TMPIT-like protein}
transcript_HQ_LoMix_transcript19311/f2p0/1733	43.5637	619.846	-3.8307	2.4e-14	5.77e-12	11	down	{XP_010907544.1; PREDICTED: LOW QUALITY PROTEIN: MLO-like protein 1 [Elaeis guineensis]}	{sp|O49621|MLO1_ARATH; MLO-like protein 1 OS=Arabidopsis thaliana GN=MLO1 PE=1 SV=1}	{pda:103706085; K08472 MLO mlo protein - -}	{NA}	{GO:0006952; defense response; biological_process GO:0016021; integral to membrane; cellular_component}	{XM_003568389.3; PREDICTED: Brachypodium distachyon MLO-like protein 1 (LOC100830319), mRNA}	{PF03094:Mlo family}
transcript_HQ_LoMix_transcript34278/f2p0/585	10013.1	1173.27	3.0933	2.68e-14	6.36e-12	11	up	{XP_008784753.1; PREDICTED: late embryogenesis abundant protein Lea5-like [Phoenix dactylifera]}	{sp|Q39644|LEA5_CITSI; Late embryogenesis abundant protein Lea5 OS=Citrus sinensis GN=LEA5 PE=2 SV=1}	{pda:103703621; - - - - -}	{NA}	{GO:0006950; response to stress; biological_process}	{NA}	{PF03242:Late embryogenesis abundant protein}
transcript_HQ_LoMix_transcript19456/f10p0/1716	857.097	7050.95	-3.0403	2.78e-14	6.5e-12	11	down	{XP_010926118.1; PREDICTED: mannan endo-1,4-beta-mannosidase 1 [Elaeis guineensis]}	{sp|Q0JKM9|MAN1_ORYSJ; Mannan endo-1,4-beta-mannosidase 1 OS=Oryza sativa subsp. japonica GN=MAN1 PE=2 SV=2}	{egu:105048497; K19355 MAN mannan endo-1,4-beta-mannosidase 3.2.1.78 ko00051; Metabolism; Carbohydrate metabolism; Fructose and mannose metabolism}	{NA}	{GO:0005975; carbohydrate metabolic process; biological_process GO:0004553; hydrolase activity, hydrolyzing O-glycosyl compounds; molecular_function}	{XM_010927816.2; PREDICTED: Elaeis guineensis mannan endo-1,4-beta-mannosidase 1 (LOC105048497), mRNA}	{PF00150:Cellulase (glycosyl hydrolase family 5)}
transcript_HQ_LoMix_transcript14531/f2p0/2066	53.092	682.963	-3.6852	2.85e-14	6.57e-12	11	down	{XP_010911892.1; PREDICTED: probable alkaline/neutral invertase D [Elaeis guineensis]}	{sp|Q67XD9|CINV2_ARATH; Alkaline/neutral invertase CINV2 OS=Arabidopsis thaliana GN=CINV2 PE=1 SV=1}	{egu:105037950; - - - - -}	{NA}	{GO:0033926; glycopeptide alpha-N-acetylgalactosaminidase activity; molecular_function}	{KP742351.1; Dendrobium catenatum neutral/alkaline invertase mRNA, complete cds}	{PF12899:Alkaline and neutral invertase}
transcript_HQ_LoMix_transcript25235/f9p0/1368	2803.56	27747	-3.307	3.14e-14	7.15e-12	11	down	{XP_010907304.1; PREDICTED: peroxisomal (S)-2-hydroxy-acid oxidase [Elaeis guineensis]}	{sp|Q9LRR9|GLO1_ARATH; Peroxisomal (S)-2-hydroxy-acid oxidase GLO1 OS=Arabidopsis thaliana GN=GLO1 PE=1 SV=1}	{cam:101512458; K11517 HAO (S)-2-hydroxy-acid oxidase 1.1.3.15 ko01200; Metabolism; Global and overview maps; Carbon metabolism | ko00630; Metabolism; Carbohydrate metabolism; Glyoxylate and dicarboxylate metabolism | ko04146; Cellular Processes; Transport and catabolism; Peroxisome}	{At3g14420; KOG0538 Glycolate oxidase C Energy production and conversion ;}	{GO:0016491; oxidoreductase activity; molecular_function GO:0055114; oxidation-reduction process; biological_process GO:0018580; nitronate monooxygenase activity; molecular_function GO:0003824; NA GO:0005737; cytoplasm; cellular_component GO:0006355; regulation of transcription, DNA-dependent; biological_process GO:0006537; glutamate biosynthetic process; biological_process GO:0015930; glutamate …	{XM_012587593.1; PREDICTED: Gossypium raimondii peroxisomal (S)-2-hydroxy-acid oxidase (LOC105767964), transcript variant X5, mRNA}	{PF01070:FMN-dependent dehydrogenase PF03060:Nitronate monooxygenase PF01645:Conserved region in glutamate synthase PF00478:IMP dehydrogenase / GMP reductase domain PF04309:Glycerol-3-phosphate responsive antiterminator PF00977:Histidine biosynthesis protein PF01180:Dihydroorotate dehydrogenase}
transcript_HQ_LoMix_transcript27321/f2p0/1238	1858.14	235.081	2.9826	3.43e-14	7.7e-12	11	up	{XP_008802457.1; PREDICTED: 4,5:9,10-diseco-3-hydroxy-5,9,17-trioxoandrosta-1(10),2-diene-4-oate hydrolase [Phoenix dactylifera]}	{NA}	{mus:103973465; - - - - -}	{At5g09430; KOG1454 Predicted hydrolase/acyltransferase (alpha/beta hydrolase superfamily) R General function prediction only ;}	{GO:0009058; biosynthetic process; biological_process GO:0006508; proteolysis; biological_process GO:0008236; serine-type peptidase activity; molecular_function GO:0016788; hydrolase activity, acting on ester bonds; molecular_function GO:0016787; hydrolase activity; molecular_function}	{XM_016826837.1; PREDICTED: Gossypium hirsutum 2-hydroxy-6-oxononadienedioate/2-hydroxy-6-oxononatrienedioate hydrolase 1-like (LOC107901020), mRNA}	{PF00975:Thioesterase domain PF02230:Phospholipase/Carboxylesterase PF00326:Prolyl oligopeptidase family}
transcript_HQ_LoMix_transcript31013/f2p0/958	203.024	1671.73	-3.0416	4.83e-14	1.07e-11	11	down	{XP_008804592.1; PREDICTED: ethylene-responsive transcription factor WIN1-like [Phoenix dactylifera]}	{sp|Q9XI33|WIN1_ARATH; Ethylene-responsive transcription factor WIN1 OS=Arabidopsis thaliana GN=WIN1 PE=2 SV=1}	{sita:101764762; - - - - -}	{NA}	{GO:0006355; regulation of transcription, DNA-dependent; biological_process GO:0003700; sequence-specific DNA binding transcription factor activity; molecular_function}	{XM_008806370.2; PREDICTED: Phoenix dactylifera ethylene-responsive transcription factor WIN1-like (LOC103717834), mRNA}	{PF00847:AP2 domain}
transcript_HQ_LoMix_transcript33326/f2p0/712	986.164	52.4025	4.2341	1.13e-13	2.48e-11	11	up	{XP_010049223.1; PREDICTED: 17.9 kDa class II heat shock protein [Eucalyptus grandis]}	{sp|O82013|HSP21_SOLPE; 17.3 kDa class II heat shock protein OS=Solanum peruvianum PE=2 SV=1}	{pmum:103320599; K13993 HSP20 HSP20 family protein - ko04141; Genetic Information Processing; Folding, sorting and degradation; Protein processing in endoplasmic reticulum}	{At5g12020; KOG0710 Molecular chaperone (small heat-shock protein Hsp26/Hsp42) O Posttranslational modification, protein turnover, chaperones ;}	{NA}	{XM_012991869.1; PREDICTED: Erythranthe guttatus 17.3 kDa class II heat shock protein-like (LOC105967266), mRNA}	{NA}
transcript_HQ_LoMix_transcript16706/f3p0/1895	308.297	5483.86	-4.1528	1.2e-13	2.58e-11	11	down	{XP_010930077.1; PREDICTED: malate synthase, glyoxysomal [Elaeis guineensis]}	{sp|P17815|MASY_RICCO; Malate synthase, glyoxysomal OS=Ricinus communis PE=2 SV=1}	{adu:107489605; K01638 aceB, glcB malate synthase 2.3.3.9 ko01200; Metabolism; Global and overview maps; Carbon metabolism | ko00620; Metabolism; Carbohydrate metabolism; Pyruvate metabolism | ko00630; Metabolism; Carbohydrate metabolism; Glyoxylate and dicarboxylate metabolism}	{At5g03860; KOG1261 Malate synthase C Energy production and conversion ;}	{GO:0003824; NA GO:0006097; glyoxylate cycle; biological_process GO:0004474; malate synthase activity; molecular_function}	{XM_010931775.1; PREDICTED: Elaeis guineensis malate synthase, glyoxysomal (LOC105051373), mRNA}	{PF01274:Malate synthase PF03328:HpcH/HpaI aldolase/citrate lyase family}
transcript_HQ_LoMix_transcript17081/f11p0/1854	569.694	4201.12	-2.8825	1.21e-13	2.58e-11	11	down	{APY23911.1; DELLA protein GAI, partial [Lilium formosanum x Lilium longiflorum]}	{sp|Q9LQT8|GAI_ARATH; DELLA protein GAI OS=Arabidopsis thaliana GN=GAI PE=1 SV=1}	{egu:105041587; K14494 DELLA DELLA protein - ko04075; Environmental Information Processing; Signal transduction; Plant hormone signal transduction}	{NA}	{NA}	{XM_010926824.2; PREDICTED: Elaeis guineensis DELLA protein DWARF8-like (LOC105047758), mRNA}	{NA}
transcript_HQ_LoMix_transcript33397/f2p0/709	1694.52	14419.9	-3.0891	1.34e-13	2.83e-11	11	down	{AFD32277.1; stigma/style cysteine-rich adhesin [Lilium hybrid cultivar]}	{sp|Q9SW93|SCA_LILLO; Stigma/stylar cysteine-rich adhesin OS=Lilium longiflorum GN=SCA PE=1 SV=1}	{egu:105045973; - - - - -}	{NA}	{NA}	{KF573540.1; Lilium hybrid cultivar Sorbonne LS-ZJU16 microsatellite sequence}	{NA}
transcript_HQ_LoMix_transcript29429/f5p0/1082	254.78	4980.38	-4.2889	1.76e-13	3.65e-11	10	down	{XP_009404528.1; PREDICTED: aquaporin NIP1-1 [Musa acuminata subsp. malaccensis]}	{sp|Q40746|NIP11_ORYSJ; Aquaporin NIP1-1 OS=Oryza sativa subsp. japonica GN=NIP1-1 PE=2 SV=1}	{pda:103707376; K09874 NIP aquaporin NIP - -}	{At4g18910; KOG0223 Aquaporin (major intrinsic protein family) G Carbohydrate transport and metabolism ;}	{GO:0016020; membrane; cellular_component GO:0006810; transport; biological_process GO:0005215; NA}	{XM_010927285.2; PREDICTED: Elaeis guineensis aquaporin NIP1-1-like (LOC105048091), mRNA}	{PF00230:Major intrinsic protein}
transcript_HQ_LoMix_transcript20029/f3p0/1699	889.395	94.2459	3.2383	1.97e-13	4.04e-11	10	up	{XP_010926186.1; PREDICTED: putative zinc finger protein CONSTANS-LIKE 11 isoform X1 [Elaeis guineensis]}	{sp|Q9LJ44|COL12_ARATH; Zinc finger protein CONSTANS-LIKE 12 OS=Arabidopsis thaliana GN=COL12 PE=2 SV=2}	{pda:103701817; - - - - -}	{NA}	{GO:0005515; protein binding; molecular_function GO:0008270; zinc ion binding; molecular_function GO:0005622; intracellular; cellular_component}	{XM_010927884.2; PREDICTED: Elaeis guineensis putative zinc finger protein CONSTANS-LIKE 11 (LOC105048546), transcript variant X2, mRNA}	{PF06203:CCT motif PF00643:B-box zinc finger}
transcript_HQ_LoMix_transcript3787/f2p0/3351	6979.88	920.941	2.922	1.99e-13	4.04e-11	10	up	{AJG44462.1; ADP-glucose pyrophosphorylase large subunit [Lilium davidii var. unicolor]}	{sp|P55233|GLGL1_BETVU; Glucose-1-phosphate adenylyltransferase large subunit, chloroplastic/amyloplastic OS=Beta vulgaris GN=AGPS1 PE=2 SV=1}	{pop:POPTR_0002s03480g; K00975 glgC glucose-1-phosphate adenylyltransferase 2.7.7.27 ko00500; Metabolism; Carbohydrate metabolism; Starch and sucrose metabolism | ko00520; Metabolism; Carbohydrate metabolism; Amino sugar and nucleotide sugar metabolism | ko02026; Cellular Processes; Cellular community - prokaryotes; Biofilm formation - Escherichia coli}	{At1g27680; KOG1322 GDP-mannose pyrophosphorylase/mannose-1-phosphate guanylyltransferase M Cell wall/membrane/envelope biogenesis ;}	{GO:0016779; nucleotidyltransferase activity; molecular_function GO:0009058; biosynthetic process; biological_process}	{KP179414.1; Lilium davidii var. unicolor ADP-glucose pyrophosphorylase large subunit (AGP1) mRNA, complete cds}	{PF00483:Nucleotidyl transferase}
transcript_HQ_LoMix_transcript11987/f3p0/2332	308.148	2576.6	-3.0638	2.1e-13	4.2e-11	10	down	{XP_010940677.1; PREDICTED: glucomannan 4-beta-mannosyltransferase 9-like [Elaeis guineensis]}	{sp|Q9LZR3|CSLA9_ARATH; Glucomannan 4-beta-mannosyltransferase 9 OS=Arabidopsis thaliana GN=CSLA9 PE=2 SV=1}	{egu:105059152; K13680 CSLA beta-mannan synthase 2.4.1.32 -}	{NA}	{GO:0016757; transferase activity, transferring glycosyl groups; molecular_function}	{XM_010942375.2; PREDICTED: Elaeis guineensis glucomannan 4-beta-mannosyltransferase 9-like (LOC105059152), mRNA}	{PF13506:Glycosyl transferase family 21}
transcript_HQ_LoMix_transcript26636/f4p0/1269	64.7757	717.842	-3.4701	2.29e-13	4.54e-11	10	down	{XP_008792531.1; PREDICTED: NAC domain-containing protein 68-like isoform X2 [Phoenix dactylifera]}	{sp|Q52QH4|NAC68_ORYSJ; NAC domain-containing protein 68 OS=Oryza sativa subsp. japonica GN=NAC68 PE=2 SV=1}	{egu:105044900; - - - - -}	{NA}	{GO:0006355; regulation of transcription, DNA-dependent; biological_process GO:0003677; DNA binding; molecular_function}	{XM_009408573.2; PREDICTED: Musa acuminata subsp. malaccensis uncharacterized LOC103989655 (LOC103989655), mRNA}	{PF02365:No apical meristem (NAM) protein}
transcript_HQ_LoMix_transcript10223/f4p0/2429	664.039	4743.71	-2.8367	3.43e-13	6.73e-11	10	down	{XP_008804109.1; PREDICTED: cytosolic endo-beta-N-acetylglucosaminidase 1 [Phoenix dactylifera]}	{sp|F4JZC2|ENAS1_ARATH; Cytosolic endo-beta-N-acetylglucosaminidase 1 OS=Arabidopsis thaliana GN=ENGASE1 PE=1 SV=1}	{egu:105045078; K01227 E3.2.1.96 mannosyl-glycoprotein endo-beta-N-acetylglucosaminidase 3.2.1.96 ko00511; Metabolism; Glycan biosynthesis and metabolism; Other glycan degradation}	{At3g11040; KOG2331 Predicted glycosylhydrolase R General function prediction only ;}	{GO:0033925; mannosyl-glycoprotein endo-beta-N-acetylglucosaminidase activity; molecular_function GO:0005737; cytoplasm; cellular_component}	{XM_010923244.2; PREDICTED: Elaeis guineensis cytosolic endo-beta-N-acetylglucosaminidase 1 (LOC105045078), mRNA}	{PF03644:Glycosyl hydrolase family 85 }
transcript_HQ_LoMix_transcript34673/f2p0/479	1757.98	151.579	3.5358	3.75e-13	7.27e-11	10	up	{NA}	{NA}	{bdi:100840980; - - - - -}	{NA}	{GO:0003677; DNA binding; molecular_function GO:0019013; viral nucleocapsid; cellular_component}	{NA}	{PF05829:Adenovirus late L2 mu core protein (Protein X)}
transcript_HQ_LoMix_transcript22297/f3p0/1553	10697.5	0	Inf	3.94e-13	7.55e-11	10	up	{XP_009416713.1; PREDICTED: vicilin-like seed storage protein At2g28490 [Musa acuminata subsp. malaccensis]}	{sp|Q9SK09|VCL22_ARATH; Vicilin-like seed storage protein At2g28490 OS=Arabidopsis thaliana GN=At2g28490 PE=2 SV=1}	{rcu:8286011; - - - - -}	{NA}	{GO:0045735; NA}	{NM_001153568.1; Zea mays uncharacterized LOC100280650 (pco130570), mRNA}	{PF00190:Cupin}
transcript_HQ_LoMix_transcript4842/f4p0/3169	1047.97	7711.29	-2.8794	4.26e-13	8.07e-11	10	down	{XP_010942321.1; PREDICTED: respiratory burst oxidase homolog protein C-like [Elaeis guineensis]}	{sp|Q2HXL0|RBOHC_SOLTU; Respiratory burst oxidase homolog protein C OS=Solanum tuberosum GN=RBOHC PE=1 SV=2}	{mus:104000638; K13447 RBOH respiratory burst oxidase [EC:1.6.3.- 1.11.1.-] 1.6.3.-,1.11.1.- ko04016; Environmental Information Processing; Signal transduction; MAPK signaling pathway - plant | ko04626; Organismal Systems; Environmental adaptation; Plant-pathogen interaction}	{At5g47910; KOG0039 Ferric reductase, NADH/NADPH oxidase and related proteins PQ Inorganic ion transport and metabolism ; Secondary metabolites biosynthesis, transport and catabolism ;}	{GO:0005509; calcium ion binding; molecular_function GO:0055114; oxidation-reduction process; biological_process GO:0004601; peroxidase activity; molecular_function GO:0050664; oxidoreductase activity, acting on NADH or NADPH, oxygen as acceptor; molecular_function}	{XM_008809612.1; PREDICTED: Phoenix dactylifera respiratory burst oxidase homolog protein C-like (LOC103720078), transcript variant X2, mRNA}	{PF13405:EF-hand domain PF13202:EF hand PF00036:EF hand PF13499:EF-hand domain pair PF08414:Respiratory burst NADPH oxidase}
transcript_HQ_LoMix_transcript21579/f3p0/1591	3161.39	27443	-3.1178	4.5e-13	8.42e-11	10	down	{XP_008796557.1; PREDICTED: aspartyl protease family protein At5g10770-like [Phoenix dactylifera]}	{sp|Q8S9J6|ASPA_ARATH; Aspartyl protease family protein At5g10770 OS=Arabidopsis thaliana GN=At5g10770 PE=2 SV=1}	{egu:105038997; - - - - -}	{At5g10770; KOG1339 Aspartyl protease O Posttranslational modification, protein turnover, chaperones ;}	{NA}	{NA}	{NA}
transcript_HQ_LoMix_transcript19295/f2p0/1729	692.595	4911.24	-2.826	6.39e-13	1.18e-10	10	down	{XP_010909163.1; PREDICTED: anthocyanidin 3-O-glucosyltransferase-like [Elaeis guineensis]}	{sp|Q43716|UFOG_PETHY; Anthocyanidin 3-O-glucosyltransferase OS=Petunia hybrida GN=RT PE=2 SV=1}	{bdi:100838538; - - - - -}	{At4g27570; KOG1192 UDP-glucuronosyl and UDP-glucosyl transferase GC Carbohydrate transport and metabolism ; Energy production and conversion ;}	{GO:0016758; transferase activity, transferring hexosyl groups; molecular_function GO:0008152; NA}	{NA}	{PF00201:UDP-glucoronosyl and UDP-glucosyl transferase PF04101:Glycosyltransferase family 28 C-terminal domain}
transcript_HQ_LoMix_transcript19843/f6p0/1692	2848.38	76798.4	-4.7529	7.5e-13	1.37e-10	10	down	{XP_008805230.2; PREDICTED: glutelin type-A 3-like [Phoenix dactylifera]}	{sp|Q6ERU3|GLUB5_ORYSJ; Glutelin type-B 5 OS=Oryza sativa subsp. japonica GN=GLUB5 PE=2 SV=1}	{osa:4328851; - - - - -}	{NA}	{GO:0010309; acireductone dioxygenase [iron(II)-requiring] activity; molecular_function GO:0045735; NA GO:0006094; gluconeogenesis; biological_process GO:0006096; glycolysis; biological_process GO:0033990; ectoine synthase activity; molecular_function GO:0005737; cytoplasm; cellular_component GO:0055114; oxidation-reduction process; biological_process GO:0019491; ectoine biosynthetic process; bio…	{NA}	{PF03079:ARD/ARD' family PF06339:Ectoine synthase PF06560:Glucose-6-phosphate isomerase (GPI) PF00190:Cupin}
transcript_HQ_LoMix_transcript20819/f13p0/1589	74.6594	750.647	-3.3297	7.89e-13	1.43e-10	10	down	{JAT50861.1; putative E3 ubiquitin-protein ligase HERC4 [Anthurium amnicola]}	{sp|Q9FN03|UVR8_ARATH; Ultraviolet-B receptor UVR8 OS=Arabidopsis thaliana GN=UVR8 PE=1 SV=1}	{fve:101307047; - - - - -}	{At5g63860; KOG1426 FOG: RCC1 domain S Function unknown ;}	{NA}	{XM_016035320.1; PREDICTED: Ziziphus jujuba ultraviolet-B receptor UVR8-like (LOC107425327), partial mRNA}	{NA}
transcript_HQ_LoMix_transcript26143/f3p0/1330	125.109	1965.83	-3.9739	1e-12	1.8e-10	10	down	{XP_009393994.1; PREDICTED: arogenate dehydratase/prephenate dehydratase 2, chloroplastic-like [Musa acuminata subsp. malaccensis]}	{sp|Q9SSE7|AROD2_ARATH; Arogenate dehydratase/prephenate dehydratase 2, chloroplastic OS=Arabidopsis thaliana GN=ADT2 PE=1 SV=1}	{egu:105040155; K05359 ADT, PDT arogenate/prephenate dehydratase [EC:4.2.1.91 4.2.1.51] 4.2.1.91,4.2.1.51 ko01230; Metabolism; Global and overview maps; Biosynthesis of amino acids | ko00400; Metabolism; Amino acid metabolism; Phenylalanine, tyrosine and tryptophan biosynthesis}	{At3g07630; KOG2797 Prephenate dehydratase E Amino acid transport and metabolism ;}	{GO:0004664; prephenate dehydratase activity; molecular_function GO:0009094; L-phenylalanine biosynthetic process; biological_process}	{XM_009415506.2; PREDICTED: Musa acuminata subsp. malaccensis arogenate dehydratase/prephenate dehydratase 2, chloroplastic-like (LOC103995022), mRNA}	{PF00800:Prephenate dehydratase}
transcript_HQ_LoMix_transcript18460/f15p0/1709	114.633	987.262	-3.1064	1.08e-12	1.91e-10	10	down	{XP_009393009.1; PREDICTED: allene oxide synthase 2-like [Musa acuminata subsp. malaccensis]}	{sp|Q7XYS3|C74A2_ORYSJ; Allene oxide synthase 2 OS=Oryza sativa subsp. japonica GN=CYP74A2 PE=2 SV=2}	{egu:105039328; K01723 AOS hydroperoxide dehydratase 4.2.1.92 ko00592; Metabolism; Lipid metabolism; alpha-Linolenic acid metabolism}	{NA}	{GO:0020037; heme binding; molecular_function GO:0005506; iron ion binding; molecular_function GO:0016705; oxidoreductase activity, acting on paired donors, with incorporation or reduction of molecular oxygen; molecular_function GO:0055114; oxidation-reduction process; biological_process}	{XM_018649489.1; PREDICTED: Pyrus x bretschneideri allene oxide synthase 1, chloroplastic-like (LOC103955456), mRNA}	{PF00067:Cytochrome P450}
transcript_HQ_LoMix_transcript18364/f3p0/1764	10531.4	418.594	4.653	1.11e-12	1.94e-10	10	up	{XP_010917271.1; PREDICTED: glutamate decarboxylase [Elaeis guineensis]}	{sp|Q9LSH2|DCE5_ARATH; Glutamate decarboxylase 5 OS=Arabidopsis thaliana GN=GAD5 PE=2 SV=1}	{pda:103708620; K01580 E4.1.1.15, gadB, gadA, GAD glutamate decarboxylase 4.1.1.15 ko00650; Metabolism; Carbohydrate metabolism; Butanoate metabolism | ko00250; Metabolism; Amino acid metabolism; Alanine, aspartate and glutamate metabolism | ko00410; Metabolism; Metabolism of other amino acids; beta-Alanine metabolism | ko00430; Metabolism; Metabolism of other amino acids; Taurine and hypotaurine…	{At3g17760; KOG1383 Glutamate decarboxylase/sphingosine phosphate lyase E Amino acid transport and metabolism ;}	{GO:0030170; pyridoxal phosphate binding; molecular_function GO:0019752; carboxylic acid metabolic process; biological_process GO:0016831; carboxy-lyase activity; molecular_function}	{XM_008793636.1; PREDICTED: Phoenix dactylifera glutamate decarboxylase 4-like (LOC103708620), mRNA}	{PF00282:Pyridoxal-dependent decarboxylase conserved domain}
transcript_HQ_LoMix_transcript33459/f2p0/699	744.905	5208.57	-2.8058	1.61e-12	2.8e-10	10	down	{XP_010928576.1; PREDICTED: MLP-like protein 423 [Elaeis guineensis]}	{sp|Q93VR4|ML423_ARATH; MLP-like protein 423 OS=Arabidopsis thaliana GN=MLP423 PE=2 SV=1}	{egu:105039177; - - - - -}	{NA}	{GO:0006952; defense response; biological_process GO:0009607; response to biotic stimulus; biological_process}	{XM_008795624.2; PREDICTED: Phoenix dactylifera MLP-like protein 423 (LOC103710041), mRNA}	{PF00407:Pathogenesis-related protein Bet v I family}
transcript_HQ_LoMix_transcript23221/f3p0/1504	201.662	1654.99	-3.0368	1.72e-12	2.93e-10	10	down	{XP_008811874.1; PREDICTED: alcohol dehydrogenase-like 4 [Phoenix dactylifera]}	{sp|A1L4Y2|ADHL3_ARATH; Alcohol dehydrogenase-like 3 OS=Arabidopsis thaliana GN=At1g32780 PE=2 SV=1}	{pper:PRUPE_ppa007260mg; K00001 E1.1.1.1, adh alcohol dehydrogenase 1.1.1.1 ko01220; Metabolism; Global and overview maps; Degradation of aromatic compounds | ko00010; Metabolism; Carbohydrate metabolism; Glycolysis / Gluconeogenesis | ko00071; Metabolism; Lipid metabolism; Fatty acid degradation | ko00350; Metabolism; Amino acid metabolism; Tyrosine metabolism | ko00830; Metabolism; Metabolism o…	{At1g64710; KOG0022 Alcohol dehydrogenase, class III Q Secondary metabolites biosynthesis, transport and catabolism ;}	{GO:0051287; NAD binding; molecular_function GO:0055114; oxidation-reduction process; biological_process GO:0016616; oxidoreductase activity, acting on the CH-OH group of donors, NAD or NADP as acceptor; molecular_function GO:0006813; potassium ion transport; biological_process}	{XM_011656374.1; PREDICTED: Cucumis sativus alcohol dehydrogenase-like 4 (LOC101210776), mRNA}	{PF00107:Zinc-binding dehydrogenase PF02254:TrkA-N domain PF03721:UDP-glucose/GDP-mannose dehydrogenase family, NAD binding domain PF02826:D-isomer specific 2-hydroxyacid dehydrogenase, NAD binding domain PF08240:Alcohol dehydrogenase GroES-like domain}
transcript_HQ_LoMix_transcript27432/f4p0/1225	940.039	113.761	3.0467	1.72e-12	2.93e-10	10	up	{XP_008813377.1; PREDICTED: uncharacterized protein LOC103724030 [Phoenix dactylifera]}	{NA}	{mus:103971600; - - - - -}	{NA}	{GO:0005515; protein binding; molecular_function}	{XM_008815155.2; PREDICTED: Phoenix dactylifera uncharacterized LOC103724030 (LOC103724030), mRNA}	{PF01436:NHL repeat}
transcript_HQ_LoMix_transcript27770/f2p0/1222	2045.48	309.42	2.7248	1.78e-12	3.01e-10	10	up	{XP_008802457.1; PREDICTED: 4,5:9,10-diseco-3-hydroxy-5,9,17-trioxoandrosta-1(10),2-diene-4-oate hydrolase [Phoenix dactylifera]}	{sp|Q9KWQ6|HSAD_RHOJR; 4,5:9,10-diseco-3-hydroxy-5,9,17-trioxoandrosta-1(10),2-diene-4-oate hydrolase OS=Rhodococcus jostii (strain RHA1) GN=hsaD PE=1 SV=1}	{mus:103973465; - - - - -}	{At1g72620; KOG1454 Predicted hydrolase/acyltransferase (alpha/beta hydrolase superfamily) R General function prediction only ;}	{GO:0016787; hydrolase activity; molecular_function GO:0016788; hydrolase activity, acting on ester bonds; molecular_function GO:0008236; serine-type peptidase activity; molecular_function GO:0006508; proteolysis; biological_process GO:0009058; biosynthetic process; biological_process}	{XM_016826837.1; PREDICTED: Gossypium hirsutum 2-hydroxy-6-oxononadienedioate/2-hydroxy-6-oxononatrienedioate hydrolase 1-like (LOC107901020), mRNA}	{PF00975:Thioesterase domain PF00326:Prolyl oligopeptidase family PF02230:Phospholipase/Carboxylesterase}
transcript_HQ_LoMix_transcript23645/f5p0/1463	2927.05	440.993	2.7306	1.84e-12	3.07e-10	10	up	{XP_004952502.1; PREDICTED: fructose-bisphosphate aldolase cytoplasmic isozyme [Setaria italica]}	{sp|P17784|ALFC1_ORYSJ; Fructose-bisphosphate aldolase 1, cytoplasmic OS=Oryza sativa subsp. japonica GN=FBA1 PE=1 SV=2}	{sita:101754112; K01623 ALDO fructose-bisphosphate aldolase, class I 4.1.2.13 ko01200; Metabolism; Global and overview maps; Carbon metabolism | ko01230; Metabolism; Global and overview maps; Biosynthesis of amino acids | ko00010; Metabolism; Carbohydrate metabolism; Glycolysis / Gluconeogenesis | ko00030; Metabolism; Carbohydrate metabolism; Pentose phosphate pathway | ko00051; Metabolism; Carbo…	{At2g36460; KOG1557 Fructose-biphosphate aldolase G Carbohydrate transport and metabolism ;}	{GO:0004332; fructose-bisphosphate aldolase activity; molecular_function GO:0006096; glycolysis; biological_process}	{XM_010933987.2; PREDICTED: Elaeis guineensis fructose-bisphosphate aldolase 1, cytoplasmic-like (LOC105052993), mRNA}	{PF00274:Fructose-bisphosphate aldolase class-I}
transcript_HQ_LoMix_transcript12751/f2p0/2199	4098.62	158.778	4.6901	2.1e-12	3.44e-10	9	up	{XP_008775424.1; PREDICTED: uncharacterized protein LOC103695770 isoform X3 [Phoenix dactylifera]}	{sp|Q98TX3|PDCD4_CHICK; Programmed cell death protein 4 OS=Gallus gallus GN=PDCD4 PE=2 SV=1}	{pda:103695770; - - - - -}	{At1g22730; KOG0403 Neoplastic transformation suppressor Pdcd4/MA-3, contains MA3 domain T Signal transduction mechanisms ;}	{NA}	{XM_010647508.2; PREDICTED: Vitis vinifera uncharacterized LOC100249422 (LOC100249422), transcript variant X3, mRNA}	{NA}
transcript_HQ_LoMix_transcript14380/f6p0/1997	0.329659	419.686	-10.314	2.09e-12	3.44e-10	9	down	{KMZ64895.1; hypothetical protein ZOSMA_345G00110 [Zostera marina]}	{NA}	{pda:103702903; - - - - -}	{NA}	{NA}	{NA}	{NA}
transcript_HQ_LoMix_transcript18434/f2p0/1807	31771.2	72.8657	8.7683	2.5e-12	4.05e-10	9	up	{XP_010905079.1; PREDICTED: vicilin-like seed storage protein At2g18540 [Elaeis guineensis]}	{sp|F4IQK5|VCL21_ARATH; Vicilin-like seed storage protein At2g18540 OS=Arabidopsis thaliana GN=At2g18540 PE=3 SV=1}	{mus:103973345; - - - - -}	{NA}	{GO:0045735; NA}	{NA}	{PF00190:Cupin}
transcript_HQ_LoMix_transcript7645/f5p0/2748	333.47	2194.84	-2.7185	2.7e-12	4.34e-10	9	down	{XP_008798216.1; PREDICTED: probable potassium transporter 11 [Phoenix dactylifera]}	{sp|Q7XLC6|HAK11_ORYSJ; Probable potassium transporter 11 OS=Oryza sativa subsp. japonica GN=HAK11 PE=2 SV=4}	{egu:105039679; K03549 kup KUP system potassium uptake protein - -}	{NA}	{GO:0071805; potassium ion transmembrane transport; biological_process GO:0015079; potassium ion transmembrane transporter activity; molecular_function GO:0016020; membrane; cellular_component}	{XM_008799994.2; PREDICTED: Phoenix dactylifera probable potassium transporter 11 (LOC103713167), transcript variant X2, mRNA}	{PF02705:K+ potassium transporter}
transcript_HQ_LoMix_transcript9173/f2p0/2547	586.743	3884.98	-2.7271	3.23e-12	5.13e-10	9	down	{XP_017701113.1; PREDICTED: serine-rich adhesin for platelets isoform X1 [Phoenix dactylifera]}	{NA}	{egu:105055997; - - - - -}	{NA}	{NA}	{NA}	{NA}
transcript_HQ_LoMix_transcript28050/f3p0/1234	437.547	2876.06	-2.7166	3.38e-12	5.32e-10	9	down	{XP_008775375.1; PREDICTED: AB hydrolase superfamily protein YfhM-like [Phoenix dactylifera]}	{sp|P34914|HYES_MOUSE; Bifunctional epoxide hydrolase 2 OS=Mus musculus GN=Ephx2 PE=1 SV=2}	{pda:103695720; - - - - -}	{At4g02340; KOG4178 Soluble epoxide hydrolase I Lipid transport and metabolism ;}	{NA}	{NA}	{NA}
transcript_HQ_LoMix_transcript29105/f2p0/1114	32.0958	450.063	-3.8097	3.53e-12	5.5e-10	9	down	{XP_012855270.1; PREDICTED: sphinganine C(4)-monooxygenase 1 [Erythranthe guttata]}	{sp|Q8VYI1|SBH1_ARATH; Sphinganine C4-monooxygenase 1 OS=Arabidopsis thaliana GN=SBH1 PE=1 SV=1}	{jcu:105630430; K04713 SUR2 sphinganine C4-monooxygenase 1.14.18.5 ko00600; Metabolism; Lipid metabolism; Sphingolipid metabolism}	{At1g69640; KOG0874 Sphingolipid hydroxylase I Lipid transport and metabolism ;}	{GO:0006633; fatty acid biosynthetic process; biological_process GO:0055114; oxidation-reduction process; biological_process GO:0016491; oxidoreductase activity; molecular_function GO:0005506; iron ion binding; molecular_function}	{NA}	{PF04116:Fatty acid hydroxylase superfamily}
transcript_HQ_LoMix_transcript13594/f5p0/2135	1566.75	237.849	2.7197	3.6e-12	5.57e-10	9	up	{XP_008805902.1; PREDICTED: uncharacterized protein At1g04910-like isoform X1 [Phoenix dactylifera]}	{sp|Q8W486|Y1491_ARATH; Uncharacterized protein At1g04910 OS=Arabidopsis thaliana GN=At1g04910 PE=2 SV=1}	{pda:103701780; - - - - -}	{NA}	{NA}	{XM_008783952.1; PREDICTED: Phoenix dactylifera uncharacterized protein At1g04910-like (LOC103701780), mRNA}	{NA}
transcript_HQ_LoMix_transcript23189/f2p0/1510	320.529	2074.15	-2.694	3.68e-12	5.64e-10	9	down	{XP_004956996.1; PREDICTED: junctophilin-1 [Setaria italica]}	{sp|Q56YP2|PI5K1_ARATH; Phosphatidylinositol 4-phosphate 5-kinase 1 OS=Arabidopsis thaliana GN=PIP5K1 PE=1 SV=1}	{sita:101753053; - - - - -}	{At1g21920; KOG0231 Junctional membrane complex protein Junctophilin and related MORN repeat proteins R General function prediction only ;}	{NA}	{EU969845.1; Zea mays clone 336404 mRNA sequence}	{NA}
transcript_HQ_LoMix_transcript25039/f2p0/1389	21.545	375.158	-4.1221	4.46e-12	6.77e-10	9	down	{XP_008221834.2; PREDICTED: galactinol synthase 1 [Prunus mume]}	{sp|Q9XGN4|GOLS1_AJURE; Galactinol synthase 1 OS=Ajuga reptans GN=GOLS1 PE=1 SV=1}	{pmum:103321778; K18819 GOLS inositol 3-alpha-galactosyltransferase 2.4.1.123 ko00052; Metabolism; Carbohydrate metabolism; Galactose metabolism}	{At1g60470; KOG1950 Glycosyl transferase, family 8 - glycogenin G Carbohydrate transport and metabolism ;}	{GO:0016757; transferase activity, transferring glycosyl groups; molecular_function}	{XM_008802503.2; PREDICTED: Phoenix dactylifera galactinol synthase 1-like (LOC103715004), mRNA}	{PF01501:Glycosyl transferase family 8}
transcript_HQ_LoMix_transcript7337/f3p0/2773	376.377	5612.57	-3.8984	5.7e-12	8.57e-10	9	down	{XP_008791517.1; PREDICTED: beta-galactosidase 6 isoform X1 [Phoenix dactylifera]}	{sp|Q10NX8|BGAL6_ORYSJ; Beta-galactosidase 6 OS=Oryza sativa subsp. japonica GN=Os03g0255100 PE=1 SV=2}	{pda:103708394; - - - - -}	{At2g28470; KOG0496 Beta-galactosidase G Carbohydrate transport and metabolism ;}	{GO:0005975; carbohydrate metabolic process; biological_process GO:0030246; carbohydrate binding; molecular_function GO:0004565; beta-galactosidase activity; molecular_function GO:0009341; beta-galactosidase complex; cellular_component}	{XM_008793295.2; PREDICTED: Phoenix dactylifera beta-galactosidase 6 (LOC103708394), transcript variant X1, mRNA}	{PF02140:Galactose binding lectin domain PF02449:Beta-galactosidase}
transcript_HQ_LoMix_transcript12530/f2p0/2224	407.332	15.2746	4.737	6.84e-12	1.02e-09	9	up	{XP_009406347.1; PREDICTED: uncharacterized protein LOC103989270 [Musa acuminata subsp. malaccensis]}	{sp|Q9SS44|TF2B2_ARATH; Transcription initiation factor IIB-2 OS=Arabidopsis thaliana GN=TFIIB2 PE=2 SV=1}	{mus:104000730; - - - - -}	{At3g10330; KOG1597 Transcription initiation factor TFIIB K Transcription ;}	{GO:0000940; condensed chromosome outer kinetochore; cellular_component GO:0008017; microtubule binding; molecular_function GO:0007059; chromosome segregation; biological_process GO:0051301; cell division; biological_process GO:0005876; spindle microtubule; cellular_component}	{NA}	{PF16740:Spindle and kinetochore-associated protein 2}
transcript_HQ_LoMix_transcript1896/f7p0/3828	150.39	1399.07	-3.2177	7.93e-12	1.17e-09	9	down	{XP_008791189.1; PREDICTED: uncharacterized protein LOC103708166 [Phoenix dactylifera]}	{NA}	{pda:103708166; - - - - -}	{At3g48200; KOG1829 Uncharacterized conserved protein, contains C1, PH and RUN domains T Signal transduction mechanisms ;}	{NA}	{XM_018818522.1; PREDICTED: Musa acuminata subsp. malaccensis uncharacterized LOC103997595 (LOC103997595), transcript variant X2, mRNA}	{NA}
transcript_HQ_LoMix_transcript10726/f2p0/2378	963.872	83.7738	3.5243	1.19e-11	1.74e-09	9	up	{XP_010263472.1; PREDICTED: polyadenylate-binding protein 2-like [Nelumbo nucifera]}	{sp|Q9FXA2|PABP8_ARATH; Polyadenylate-binding protein 8 OS=Arabidopsis thaliana GN=PAB8 PE=1 SV=1}	{atr:18444929; K13126 PABPC polyadenylate-binding protein - ko03013; Genetic Information Processing; Translation; RNA transport | ko03015; Genetic Information Processing; Translation; mRNA surveillance pathway | ko03018; Genetic Information Processing; Folding, sorting and degradation; RNA degradation}	{At1g49760; KOG0123 Polyadenylate-binding protein (RRM superfamily) AJ RNA processing and modification ; Translation, ribosomal structure and biogenesis ;}	{GO:0003723; RNA binding; molecular_function GO:0003676; nucleic acid binding; molecular_function}	{XM_010272234.2; PREDICTED: Nelumbo nucifera polyadenylate-binding protein 2-like (LOC104606838), transcript variant X1, mRNA}	{PF16367:RNA recognition motif PF00658:Poly-adenylate binding protein, unique domain PF00076:RNA recognition motif. (a.k.a. RRM, RBD, or RNP domain) PF08777:RNA binding motif}
transcript_HQ_LoMix_transcript2497/f2p0/3631	1567.04	246.059	2.671	1.23e-11	1.79e-09	9	up	{XP_020099571.1; ABC transporter C family member 10-like [Ananas comosus]}	{sp|Q9LYS2|AB10C_ARATH; ABC transporter C family member 10 OS=Arabidopsis thaliana GN=ABCC10 PE=2 SV=2}	{egu:105040749; K05666 ABCC2 ATP-binding cassette, subfamily C (CFTR/MRP), member 2 - ko02010; Environmental Information Processing; Membrane transport; ABC transporters | ko04976; Organismal Systems; Digestive system; Bile secretion | ko01524; Human Diseases; Drug resistance: Antineoplastic; Platinum drug resistance | ko01523; Human Diseases; Drug resistance: Antineoplastic; Antifolate resistanc…	{At3g59140; KOG0054 Multidrug resistance-associated protein/mitoxantrone resistance protein, ABC superfamily Q Secondary metabolites biosynthesis, transport and catabolism ;}	{GO:0042626; ATPase activity, coupled to transmembrane movement of substances; molecular_function GO:0006614; SRP-dependent cotranslational protein targeting to membrane; biological_process GO:0043531; ADP binding; molecular_function GO:0003677; DNA binding; molecular_function GO:0016301; kinase activity; molecular_function GO:0005524; ATP binding; molecular_function GO:0016021; integral to membr…	{XM_010917422.2; PREDICTED: Elaeis guineensis ABC transporter C family member 10-like (LOC105040747), mRNA}	{PF00437:Type II/IV secretion system protein PF00448:SRP54-type protein, GTPase domain PF06414:Zeta toxin PF03205:Molybdopterin guanine dinucleotide synthesis protein B PF00664:ABC transporter transmembrane region PF00005:ABC transporter PF01580:FtsK/SpoIIIE family PF03266:NTPase PF01926:50S ribosome-binding GTPase PF00931:NB-ARC domain PF03193:Protein of unknown function, DUF258 PF13304:AAA doma…
transcript_HQ_LoMix_transcript29802/f5p0/1054	76.0448	668.768	-3.1366	1.32e-11	1.9e-09	9	down	{ONK65959.1; uncharacterized protein A4U43_C06F2740 [Asparagus officinalis]}	{sp|Q1ECE0|VAP41_ARATH; Vesicle-associated protein 4-1 OS=Arabidopsis thaliana GN=PVA41 PE=2 SV=1}	{vvi:100251685; - - - - -}	{At5g54110; KOG0439 VAMP-associated protein involved in inositol metabolism U Intracellular trafficking, secretion, and vesicular transport ;}	{NA}	{XM_008805643.2; PREDICTED: Phoenix dactylifera vesicle-associated protein 4-1-like (LOC103717317), mRNA}	{NA}
transcript_HQ_LoMix_transcript3323/f4p0/3444	7474.05	1182.19	2.6604	1.56e-11	2.23e-09	9	up	{AJG44462.1; ADP-glucose pyrophosphorylase large subunit [Lilium davidii var. unicolor]}	{sp|P55233|GLGL1_BETVU; Glucose-1-phosphate adenylyltransferase large subunit, chloroplastic/amyloplastic OS=Beta vulgaris GN=AGPS1 PE=2 SV=1}	{pop:POPTR_0002s03480g; K00975 glgC glucose-1-phosphate adenylyltransferase 2.7.7.27 ko00500; Metabolism; Carbohydrate metabolism; Starch and sucrose metabolism | ko00520; Metabolism; Carbohydrate metabolism; Amino sugar and nucleotide sugar metabolism | ko02026; Cellular Processes; Cellular community - prokaryotes; Biofilm formation - Escherichia coli}	{At1g27680; KOG1322 GDP-mannose pyrophosphorylase/mannose-1-phosphate guanylyltransferase M Cell wall/membrane/envelope biogenesis ;}	{GO:0009058; biosynthetic process; biological_process GO:0016779; nucleotidyltransferase activity; molecular_function}	{KP179414.1; Lilium davidii var. unicolor ADP-glucose pyrophosphorylase large subunit (AGP1) mRNA, complete cds}	{PF00483:Nucleotidyl transferase}
transcript_HQ_LoMix_transcript16832/f7p0/1893	928.975	113.592	3.0318	1.59e-11	2.25e-09	9	up	{XP_010928243.1; PREDICTED: glucan endo-1,3-beta-glucosidase 10-like [Elaeis guineensis]}	{sp|Q9FJU9|E1313_ARATH; Glucan endo-1,3-beta-glucosidase 13 OS=Arabidopsis thaliana GN=At5g56590 PE=1 SV=1}	{pda:103706450; - - - - -}	{NA}	{GO:0005975; carbohydrate metabolic process; biological_process GO:0004553; hydrolase activity, hydrolyzing O-glycosyl compounds; molecular_function}	{XM_008807386.2; PREDICTED: Phoenix dactylifera glucan endo-1,3-beta-glucosidase 10-like (LOC103718521), mRNA}	{PF00332:Glycosyl hydrolases family 17}
transcript_HQ_LoMix_transcript239/f3p0/5494	849.859	5131.1	-2.594	1.95e-11	2.74e-09	9	down	{XP_008800769.1; PREDICTED: putative 1-phosphatidylinositol-3-phosphate 5-kinase FAB1C isoform X1 [Phoenix dactylifera]}	{sp|Q9SSJ8|FAB1C_ARATH; Putative 1-phosphatidylinositol-3-phosphate 5-kinase FAB1C OS=Arabidopsis thaliana GN=FAB1C PE=2 SV=1}	{mus:103969594; K00921 PIKFYVE, FAB1 1-phosphatidylinositol-3-phosphate 5-kinase 2.7.1.150 ko00562; Metabolism; Carbohydrate metabolism; Inositol phosphate metabolism | ko04070; Environmental Information Processing; Signal transduction; Phosphatidylinositol signaling system | ko04145; Cellular Processes; Transport and catabolism; Phagosome | ko04810; Cellular Processes; Cell motility; Regulation …	{At1g71010; KOG0230 Phosphatidylinositol-4-phosphate 5-kinase and related FYVE finger-containing proteins T Signal transduction mechanisms ;}	{GO:0046488; phosphatidylinositol metabolic process; biological_process GO:0005524; ATP binding; molecular_function GO:0016307; phosphatidylinositol phosphate kinase activity; molecular_function}	{XM_010911350.2; PREDICTED: Elaeis guineensis putative 1-phosphatidylinositol-3-phosphate 5-kinase FAB1C (LOC105035698), transcript variant X3, mRNA}	{PF00118:TCP-1/cpn60 chaperonin family PF01504:Phosphatidylinositol-4-phosphate 5-Kinase}
transcript_HQ_LoMix_transcript26120/f16p0/1312	153.922	1069.65	-2.7969	2.17e-11	3.02e-09	9	down	{NA}	{NA}	{NA}	{NA}	{GO:0046983; protein dimerization activity; molecular_function}	{NA}	{PF16892:Chitin biosynthesis protein CHS5 N-terminus}
transcript_HQ_LoMix_transcript7417/f5p0/2754	59.8008	545.716	-3.1899	2.37e-11	3.27e-09	8	down	{XP_010905113.1; PREDICTED: WD repeat-containing protein 48-like [Elaeis guineensis]}	{sp|Q05B17|WDR48_XENTR; WD repeat-containing protein 48 OS=Xenopus tropicalis GN=wdr48 PE=2 SV=1}	{atr:18444315; K15361 WDR48, UAF1 WD repeat-containing protein 48 - ko03460; Genetic Information Processing; Replication and repair; Fanconi anemia pathway}	{At3g05090; KOG0308 Conserved WD40 repeat-containing protein S Function unknown ;}	{GO:0005515; protein binding; molecular_function}	{XM_017840488.1; PREDICTED: Phoenix dactylifera WD repeat-containing protein 48-like (LOC103696637), mRNA}	{PF00400:WD domain, G-beta repeat}
transcript_HQ_LoMix_transcript4575/f2p0/3230	2428.15	18942.6	-2.9637	2.89e-11	3.97e-09	8	down	{Q5H7P5.4; RecName: Full=Mannosylglycoprotein endo-beta-mannosidase; Short=Endo-beta-mannosidase; Contains: RecName: Full=Mannosylglycoprotein endo-beta-mannosidase 31 kDa subunit; Contains: RecName: Full=Mannosylglycoprotein endo-beta-mannosidase 28 kDa subunit; Contains: RecName: Full=Mannosylglycoprotein endo-beta-mannosidase 42 kDa subunit}	{sp|Q5H7P5|EBM_LILLO; Mannosylglycoprotein endo-beta-mannosidase OS=Lilium longiflorum GN=EBM PE=1 SV=4}	{nnu:104596494; K18577 EBM mannosylglycoprotein endo-beta-mannosidase 3.2.1.152 -}	{At1g09010; KOG2230 Predicted beta-mannosidase G Carbohydrate transport and metabolism ;}	{GO:0005975; carbohydrate metabolic process; biological_process GO:0004553; hydrolase activity, hydrolyzing O-glycosyl compounds; molecular_function}	{AB185918.2; Lilium longiflorum ebm mRNA for endo-beta-mannosidase, complete cds}	{PF02836:Glycosyl hydrolases family 2, TIM barrel domain PF02837:Glycosyl hydrolases family 2, sugar binding domain PF00703:Glycosyl hydrolases family 2}
transcript_HQ_LoMix_transcript29244/f6p0/1094	105.044	809.988	-2.9469	3.55e-11	4.82e-09	8	down	{XP_008785247.1; PREDICTED: phosphoenolpyruvate carboxylase kinase 2-like [Phoenix dactylifera]}	{sp|Q93VK0|PPCK2_ARATH; Phosphoenolpyruvate carboxylase kinase 2 OS=Arabidopsis thaliana GN=PPCK2 PE=1 SV=2}	{pda:103703944; - - - - -}	{At1g08650; KOG0032 Ca2+/calmodulin-dependent protein kinase, EF-Hand protein superfamily T Signal transduction mechanisms ;}	{GO:0005524; ATP binding; molecular_function GO:0016020; membrane; cellular_component GO:0016773; phosphotransferase activity, alcohol group as acceptor; molecular_function GO:0004672; protein kinase activity; molecular_function GO:0006468; protein phosphorylation; biological_process}	{AK334034.1; Triticum aestivum cDNA, clone: WT008_N16, cultivar: Chinese Spring}	{PF06293:Lipopolysaccharide kinase (Kdo/WaaP) family PF07714:Protein tyrosine kinase PF00069:Protein kinase domain}
transcript_HQ_LoMix_transcript3300/f2p0/3549	480.885	43.8704	3.4544	3.63e-11	4.89e-09	8	up	{XP_008790887.1; PREDICTED: probable pectin methyltransferase QUA2 [Phoenix dactylifera]}	{sp|Q9C9Q8|PMTT_ARATH; Probable pectin methyltransferase QUA2 OS=Arabidopsis thaliana GN=QUA2 PE=1 SV=2}	{pda:103707940; - - - - -}	{NA}	{GO:0008168; methyltransferase activity; molecular_function}	{XM_009382586.2; PREDICTED: Musa acuminata subsp. malaccensis probable pectin methyltransferase QUA2 (LOC103969130), mRNA}	{PF03141:Putative S-adenosyl-L-methionine-dependent methyltransferase}
transcript_HQ_LoMix_transcript10064/f26p0/2447	858.912	5147.49	-2.5833	3.7e-11	4.94e-09	8	down	{XP_017701040.1; PREDICTED: cellulose synthase-like protein E6 isoform X2 [Phoenix dactylifera]}	{sp|Q651X6|CSLE6_ORYSJ; Cellulose synthase-like protein E6 OS=Oryza sativa subsp. japonica GN=CSLE6 PE=2 SV=1}	{pda:103702579; - - - - -}	{NA}	{GO:0016020; membrane; cellular_component GO:0016760; cellulose synthase (UDP-forming) activity; molecular_function GO:0030244; cellulose biosynthetic process; biological_process}	{XM_004296278.2; PREDICTED: Fragaria vesca subsp. vesca cellulose synthase-like protein E1 (LOC101294056), mRNA}	{PF03552:Cellulose synthase}
transcript_HQ_LoMix_transcript21933/f5p0/1566	34.7246	655.293	-4.2381	5.02e-11	6.66e-09	8	down	{JAT50861.1; putative E3 ubiquitin-protein ligase HERC4 [Anthurium amnicola]}	{sp|Q9FN03|UVR8_ARATH; Ultraviolet-B receptor UVR8 OS=Arabidopsis thaliana GN=UVR8 PE=1 SV=1}	{cmo:103486094; - - - - -}	{At5g63860; KOG1426 FOG: RCC1 domain S Function unknown ;}	{NA}	{XM_016035320.1; PREDICTED: Ziziphus jujuba ultraviolet-B receptor UVR8-like (LOC107425327), partial mRNA}	{NA}
transcript_HQ_LoMix_transcript20927/f2p0/1711	591.072	67.0995	3.139	6.35e-11	8.35e-09	8	up	{JAT56596.1; Serine hydroxymethyltransferase 1 [Anthurium amnicola]}	{sp|A8MQN2|LNK1_ARATH; Protein LNK1 OS=Arabidopsis thaliana GN=LNK1 PE=1 SV=1}	{spen:107008605; - - - - -; spen:107008605; - - - - -}	{NA}	{NA}	{NA}	{NA}
transcript_HQ_LoMix_transcript17764/f16p0/1763	466.61	2623.27	-2.4911	7.67e-11	1e-08	8	down	{XP_019705615.1; PREDICTED: protein RETICULATA-RELATED 1, chloroplastic-like [Elaeis guineensis]}	{sp|B9DFK5|RETIC_ARATH; Protein RETICULATA, chloroplastic OS=Arabidopsis thaliana GN=RE PE=1 SV=1}	{nnu:104597077; - - - - -}	{NA}	{NA}	{XM_006846342.2; PREDICTED: Amborella trichopoda uncharacterized LOC18436321 (LOC18436321), transcript variant X2, mRNA}	{NA}
transcript_HQ_LoMix_transcript33676/f2p0/664	10846.3	23.2776	8.864	7.78e-11	1.01e-08	8	up	{ABK40507.1; pollen oleosin [Lilium longiflorum]}	{sp|P29525|OLEO1_ARATH; Oleosin 18.5 kDa OS=Arabidopsis thaliana GN=At4g25140 PE=2 SV=1}	{egu:105047513; - - - - -}	{NA}	{NA}	{EF015587.1; Lilium longiflorum pollen oleosin mRNA, complete cds}	{NA}
transcript_HQ_LoMix_transcript21762/f2p0/1588	30.3154	388.624	-3.6803	8.38e-11	1.08e-08	8	down	{XP_009390186.1; PREDICTED: probable pectate lyase 5 isoform X1 [Musa acuminata subsp. malaccensis]}	{sp|Q9SCP2|PLY12_ARATH; Probable pectate lyase 12 OS=Arabidopsis thaliana GN=At3g53190 PE=2 SV=2}	{mus:103976633; K01728 pel pectate lyase 4.2.2.2 ko00040; Metabolism; Carbohydrate metabolism; Pentose and glucuronate interconversions | ko02024; Cellular Processes; Cellular community - prokaryotes; Quorum sensing}	{NA}	{NA}	{XM_009399768.2; PREDICTED: Musa acuminata subsp. malaccensis probable pectate lyase 5 (LOC103982757), mRNA}	{NA}
transcript_HQ_LoMix_transcript18039/f2p0/1812	5643.7	993.486	2.5061	1.01e-10	1.3e-08	8	up	{XP_010935251.1; PREDICTED: probable acyl-activating enzyme 1, peroxisomal [Elaeis guineensis]}	{sp|F4HUK6|AAE1_ARATH; Probable acyl-activating enzyme 1, peroxisomal OS=Arabidopsis thaliana GN=AAE1 PE=2 SV=1}	{pda:103701089; - - - - -}	{At1g20560; KOG1176 Acyl-CoA synthetase I Lipid transport and metabolism ;}	{GO:0008152; NA GO:0003824; NA}	{XM_008793767.2; PREDICTED: Phoenix dactylifera probable acyl-activating enzyme 1, peroxisomal (LOC103708711), mRNA}	{PF00501:AMP-binding enzyme}
transcript_HQ_LoMix_transcript17217/f6p0/1811	25.5569	1418.99	-5.795	1.03e-10	1.3e-08	8	down	{XP_008810144.1; PREDICTED: SEC14 cytosolic factor [Phoenix dactylifera]}	{NA}	{dosa:Os03t0219100-01; - - - - -}	{At3g22410; KOG1470 Phosphatidylinositol transfer protein PDR16 and related proteins I Lipid transport and metabolism ;}	{NA}	{XM_008811922.1; PREDICTED: Phoenix dactylifera SEC14 cytosolic factor (LOC103721637), mRNA}	{NA}
transcript_HQ_LoMix_transcript29692/f4p0/1064	1925.16	11685.7	-2.6017	1.29e-10	1.6e-08	8	down	{XP_017701332.1; PREDICTED: probable aquaporin PIP2-6 [Phoenix dactylifera]}	{sp|Q7XLR1|PIP26_ORYSJ; Probable aquaporin PIP2-6 OS=Oryza sativa subsp. japonica GN=PIP2-6 PE=2 SV=2}	{egu:105044023; K09872 PIP aquaporin PIP - -}	{At2g16850; KOG0223 Aquaporin (major intrinsic protein family) G Carbohydrate transport and metabolism ;}	{GO:0006810; transport; biological_process GO:0005215; NA GO:0016020; membrane; cellular_component}	{XM_015781216.1; PREDICTED: Oryza sativa Japonica Group probable aquaporin PIP2-6 (LOC4335226), mRNA}	{PF00230:Major intrinsic protein}
transcript_HQ_LoMix_transcript29787/f3p0/1063	410.647	2269.35	-2.4663	1.28e-10	1.6e-08	8	down	{CUT18429.1; H1.2 [Lilium davidii var. unicolor]}	{sp|P27806|H1_WHEAT; Histone H1 OS=Triticum aestivum PE=2 SV=2}	{cic:CICLE_v10005932mg; K11275 H1_5 histone H1/5 - -}	{NA}	{GO:0005634; nucleus; cellular_component GO:0006334; nucleosome assembly; biological_process GO:0000786; nucleosome; cellular_component GO:0003677; DNA binding; molecular_function}	{LN906599.1; Lilium davidii var. unicolor mRNA for H1.2 (histone gene)}	{PF00538:linker histone H1 and H5 family}
transcript_HQ_LoMix_transcript4719/f2p0/3242	1810.78	325.473	2.476	1.31e-10	1.63e-08	8	up	{APY23901.1; GIGANTEA, partial [Lilium formosanum x Lilium longiflorum]}	{sp|Q9AWL7|GIGAN_ORYSJ; Protein GIGANTEA OS=Oryza sativa subsp. japonica GN=GI PE=2 SV=2}	{egu:105040294; K12124 GI GIGANTEA - ko04712; Organismal Systems; Environmental adaptation; Circadian rhythm - plant}	{NA}	{NA}	{XM_008788306.2; PREDICTED: Phoenix dactylifera protein GIGANTEA-like (LOC103704831), transcript variant X3, mRNA}	{NA}
transcript_HQ_LoMix_transcript18631/f2p0/1773	370.026	2066.1	-2.4812	1.41e-10	1.73e-08	8	down	{XP_020102329.1; uncharacterized protein LOC109719900 [Ananas comosus]}	{sp|P73577|Y889_SYNY3; Uncharacterized protein slr0889 OS=Synechocystis sp. (strain PCC 6803 / Kazusa) GN=slr0889 PE=3 SV=1}	{lang:109357918; K08869 ADCK, ABC1 aarF domain-containing kinase - -; lang:109357918; - - - - -}	{At4g24810; KOG1235 Predicted unusual protein kinase R General function prediction only ;}	{NA}	{XM_019226629.1; PREDICTED: Vitis vinifera uncharacterized protein slr0889-like (LOC100253088), mRNA}	{NA}
transcript_HQ_LoMix_transcript30570/f34p0/971	17713.9	2791.68	2.6657	1.41e-10	1.73e-08	8	up	{AQL59243.1; cytosolic ascorbate peroxidase 1, partial [Lilium regale]}	{sp|P48534|APX1_PEA; L-ascorbate peroxidase, cytosolic OS=Pisum sativum GN=APX1 PE=1 SV=2}	{pda:103702852; K00434 E1.11.1.11 L-ascorbate peroxidase 1.11.1.11 ko00053; Metabolism; Carbohydrate metabolism; Ascorbate and aldarate metabolism | ko00480; Metabolism; Metabolism of other amino acids; Glutathione metabolism}	{NA}	{GO:0004601; peroxidase activity; molecular_function GO:0055114; oxidation-reduction process; biological_process GO:0020037; heme binding; molecular_function GO:0006979; response to oxidative stress; biological_process}	{XM_010924196.1; PREDICTED: Elaeis guineensis L-ascorbate peroxidase, cytosolic (LOC105045793), mRNA}	{PF00141:Peroxidase}
transcript_HQ_LoMix_transcript27866/f13p0/1080	3564.39	27.4942	7.0184	1.49e-10	1.81e-08	8	up	{XP_008783833.1; PREDICTED: uncharacterized protein LOC103702954 [Phoenix dactylifera]}	{NA}	{pda:103702954; - - - - -}	{NA}	{NA}	{CP019101.1; Spirodela polyrhiza strain 9509 chromosome 9 sequence}	{NA}
transcript_HQ_LoMix_transcript27110/f2p0/1259	430.33	2363.36	-2.4573	1.58e-10	1.9e-08	8	down	{ONK67503.1; uncharacterized protein A4U43_C05F720 [Asparagus officinalis]}	{sp|Q9ZVJ6|ANXD4_ARATH; Annexin D4 OS=Arabidopsis thaliana GN=ANN4 PE=2 SV=1}	{sita:101764160; - - - - -}	{At2g38750; KOG0819 Annexin U Intracellular trafficking, secretion, and vesicular transport ;}	{GO:0005544; calcium-dependent phospholipid binding; molecular_function GO:0005509; calcium ion binding; molecular_function}	{NA}	{PF00191:Annexin}
transcript_HQ_LoMix_transcript21773/f16p0/1556	293.975	1664.77	-2.5016	1.6e-10	1.91e-08	8	down	{XP_010922029.1; PREDICTED: UDP-glycosyltransferase 87A2-like [Elaeis guineensis]}	{sp|O64733|U87A2_ARATH; UDP-glycosyltransferase 87A2 OS=Arabidopsis thaliana GN=UGT87A2 PE=1 SV=1}	{egu:105045451; - - - - -}	{At2g30140; KOG1192 UDP-glucuronosyl and UDP-glucosyl transferase GC Carbohydrate transport and metabolism ; Energy production and conversion ;}	{GO:0016758; transferase activity, transferring hexosyl groups; molecular_function GO:0008152; NA}	{XM_009390511.2; PREDICTED: Musa acuminata subsp. malaccensis UDP-glycosyltransferase 87A1-like (LOC103975528), mRNA}	{PF00201:UDP-glucoronosyl and UDP-glucosyl transferase}
transcript_HQ_LoMix_transcript22113/f5p0/1570	1080.83	8615.13	-2.9947	2.09e-10	2.48e-08	8	down	{XP_010243459.1; PREDICTED: UDP-glucuronate 4-epimerase 6-like [Nelumbo nucifera]}	{sp|Q9LIS3|GAE6_ARATH; UDP-glucuronate 4-epimerase 6 OS=Arabidopsis thaliana GN=GAE6 PE=1 SV=1}	{ini:109179000; K08679 E5.1.3.6 UDP-glucuronate 4-epimerase 5.1.3.6 ko00520; Metabolism; Carbohydrate metabolism; Amino sugar and nucleotide sugar metabolism}	{At3g23820; KOG1371 UDP-glucose 4-epimerase/UDP-sulfoquinovose synthase M Cell wall/membrane/envelope biogenesis ;}	{GO:0003824; NA GO:0016616; oxidoreductase activity, acting on the CH-OH group of donors, NAD or NADP as acceptor; molecular_function GO:0006694; steroid biosynthetic process; biological_process GO:0003854; 3-beta-hydroxy-delta5-steroid dehydrogenase activity; molecular_function GO:0055114; oxidation-reduction process; biological_process GO:0016491; oxidoreductase activity; molecular_function GO:…	{XM_010907876.2; PREDICTED: Elaeis guineensis UDP-glucuronate 4-epimerase 6-like (LOC105033187), mRNA}	{PF00056:lactate/malate dehydrogenase, NAD binding domain PF01073:3-beta hydroxysteroid dehydrogenase/isomerase family PF01370:NAD dependent epimerase/dehydratase family}
transcript_HQ_LoMix_transcript17936/f3p0/1813	34.4084	402.05	-3.5465	2.14e-10	2.52e-08	8	down	{XP_009396582.1; PREDICTED: probable L-gulonolactone oxidase 6 [Musa acuminata subsp. malaccensis]}	{sp|O81032|GGLO6_ARATH; Probable L-gulonolactone oxidase 6 OS=Arabidopsis thaliana GN=GULLO6 PE=3 SV=1}	{rcu:8266308; - - - - -}	{At2g46760; KOG4730 D-arabinono-1, 4-lactone oxidase V Defense mechanisms ;}	{GO:0016020; membrane; cellular_component GO:0050660; flavin adenine dinucleotide binding; molecular_function GO:0055114; oxidation-reduction process; biological_process GO:0003885; D-arabinono-1,4-lactone oxidase activity; molecular_function GO:0016491; oxidoreductase activity; molecular_function}	{NA}	{PF04030:D-arabinono-1,4-lactone oxidase PF01565:FAD binding domain }
transcript_HQ_LoMix_transcript5666/f2p0/3011	1228.58	6793.46	-2.4672	2.56e-10	3e-08	8	down	{XP_010920819.1; PREDICTED: probable AMP deaminase [Elaeis guineensis]}	{sp|O80452|AMPD_ARATH; AMP deaminase OS=Arabidopsis thaliana GN=AMPD PE=1 SV=2}	{egu:105044580; K01490 AMPD AMP deaminase 3.5.4.6 ko00230; Metabolism; Nucleotide metabolism; Purine metabolism}	{At2g38280; KOG1096 Adenosine monophosphate deaminase F Nucleotide transport and metabolism ;}	{GO:0019239; deaminase activity; molecular_function}	{XM_010922517.2; PREDICTED: Elaeis guineensis probable AMP deaminase (LOC105044580), mRNA}	{PF00962:Adenosine/AMP deaminase}
transcript_HQ_LoMix_transcript12992/f8p0/2158	143.023	932.136	-2.7043	2.75e-10	3.19e-08	7	down	{XP_010943079.1; PREDICTED: uncharacterized protein LOC105060910 isoform X1 [Elaeis guineensis]}	{sp|Q7XII4|REM41_ORYSJ; Remorin 4.1 OS=Oryza sativa subsp. japonica GN=REM4.1 PE=1 SV=1}	{nnu:104606189; - - - - -}	{NA}	{GO:0006323; DNA packaging; biological_process}	{XM_008779376.2; PREDICTED: Phoenix dactylifera uncharacterized LOC103697505 (LOC103697505), transcript variant X3, mRNA}	{PF03592:Terminase small subunit }
transcript_HQ_LoMix_transcript14199/f4p0/2075	91.683	681.435	-2.8938	3e-10	3.44e-08	7	down	{ONK63524.1; uncharacterized protein A4U43_C07F16110 [Asparagus officinalis]}	{NA}	{mus:103970502; - - - - -}	{NA}	{GO:0005516; calmodulin binding; molecular_function}	{NA}	{PF07839:Plant calmodulin-binding domain}
transcript_HQ_LoMix_transcript24617/f2p0/1415	182.779	1774.98	-3.2796	2.99e-10	3.44e-08	7	down	{ANA84052.1; zeaxanthin epoxidase [Gladiolus x hybridus]}	{sp|Q6F6Y2|HPXO_ACIAD; FAD-dependent urate hydroxylase OS=Acinetobacter baylyi (strain ATCC 33305 / BD413 / ADP1) GN=hpxO PE=1 SV=1}	{egu:105044015; - - - - -}	{At4g38540; KOG2614 Kynurenine 3-monooxygenase and related flavoprotein monooxygenases CR Energy production and conversion ; General function prediction only ;}	{GO:0050660; flavin adenine dinucleotide binding; molecular_function GO:0016021; integral to membrane; cellular_component GO:0008033; tRNA processing; biological_process GO:0016491; oxidoreductase activity; molecular_function GO:0055114; oxidation-reduction process; biological_process GO:0004506; squalene monooxygenase activity; molecular_function GO:0071949; FAD binding; molecular_function}	{NA}	{PF08491:Squalene epoxidase PF12831:FAD dependent oxidoreductase PF01266:FAD dependent oxidoreductase PF01593:Flavin containing amine oxidoreductase PF07992:Pyridine nucleotide-disulphide oxidoreductase PF01494:FAD binding domain PF01134:Glucose inhibited division protein A}
transcript_HQ_LoMix_transcript25710/f2p0/1355	3586.43	676.848	2.4056	3.43e-10	3.91e-08	7	up	{XP_004952502.1; PREDICTED: fructose-bisphosphate aldolase cytoplasmic isozyme [Setaria italica]}	{sp|P17784|ALFC1_ORYSJ; Fructose-bisphosphate aldolase 1, cytoplasmic OS=Oryza sativa subsp. japonica GN=FBA1 PE=1 SV=2}	{sita:101754112; K01623 ALDO fructose-bisphosphate aldolase, class I 4.1.2.13 ko01200; Metabolism; Global and overview maps; Carbon metabolism | ko01230; Metabolism; Global and overview maps; Biosynthesis of amino acids | ko00010; Metabolism; Carbohydrate metabolism; Glycolysis / Gluconeogenesis | ko00030; Metabolism; Carbohydrate metabolism; Pentose phosphate pathway | ko00051; Metabolism; Carbo…	{At2g36460; KOG1557 Fructose-biphosphate aldolase G Carbohydrate transport and metabolism ;}	{GO:0004332; fructose-bisphosphate aldolase activity; molecular_function GO:0006096; glycolysis; biological_process}	{XM_010933987.2; PREDICTED: Elaeis guineensis fructose-bisphosphate aldolase 1, cytoplasmic-like (LOC105052993), mRNA}	{PF00274:Fructose-bisphosphate aldolase class-I}
transcript_HQ_LoMix_transcript6296/f6p0/2899	17984.2	2988.66	2.5892	3.48e-10	3.94e-08	7	up	{AJG44456.1; starch branching enzyme [Lilium davidii var. unicolor]}	{sp|Q41058|GLGB1_PEA; 1,4-alpha-glucan-branching enzyme 1, chloroplastic/amyloplastic OS=Pisum sativum GN=SBEI PE=1 SV=1}	{egu:105058934; K00700 GBE1, glgB 1,4-alpha-glucan branching enzyme 2.4.1.18 ko00500; Metabolism; Carbohydrate metabolism; Starch and sucrose metabolism}	{At5g03650; KOG0470 1,4-alpha-glucan branching enzyme/starch branching enzyme II G Carbohydrate transport and metabolism ;}	{GO:0004553; hydrolase activity, hydrolyzing O-glycosyl compounds; molecular_function GO:0005975; carbohydrate metabolic process; biological_process GO:0043169; cation binding; molecular_function GO:0003824; NA}	{KP179408.1; Lilium davidii var. unicolor starch branching enzyme (SBE1) mRNA, complete cds}	{PF00128:Alpha amylase, catalytic domain PF02806:Alpha amylase, C-terminal all-beta domain PF02922:Carbohydrate-binding module 48 (Isoamylase N-terminal domain)}
transcript_HQ_LoMix_transcript17637/f4p0/1827	2206.83	12872.7	-2.5443	3.54e-10	3.98e-08	7	down	{XP_010926324.1; PREDICTED: phospho-2-dehydro-3-deoxyheptonate aldolase 2, chloroplastic [Elaeis guineensis]}	{sp|P27608|AROF_TOBAC; Phospho-2-dehydro-3-deoxyheptonate aldolase 1, chloroplastic OS=Nicotiana tabacum GN=DHAPS-1 PE=2 SV=1}	{egu:105041937; K01626 E2.5.1.54, aroF, aroG, aroH 3-deoxy-7-phosphoheptulonate synthase 2.5.1.54 ko01230; Metabolism; Global and overview maps; Biosynthesis of amino acids | ko00400; Metabolism; Amino acid metabolism; Phenylalanine, tyrosine and tryptophan biosynthesis | ko02024; Cellular Processes; Cellular community - prokaryotes; Quorum sensing}	{NA}	{GO:0003849; 3-deoxy-7-phosphoheptulonate synthase activity; molecular_function GO:0009073; aromatic amino acid family biosynthetic process; biological_process}	{XM_009382597.2; PREDICTED: Musa acuminata subsp. malaccensis phospho-2-dehydro-3-deoxyheptonate aldolase 2, chloroplastic-like (LOC103969141), mRNA}	{PF01474:Class-II DAHP synthetase family}
transcript_LQ_LoMix_transcript7762/f2p0/2755	883.271	140.779	2.6494	4.59e-10	5.12e-08	7	up	{XP_017702390.1; PREDICTED: myosin-binding protein 1-like isoform X2 [Phoenix dactylifera]}	{sp|F4HXQ7|MYOB1_ARATH; Myosin-binding protein 1 OS=Arabidopsis thaliana GN=MYOB1 PE=1 SV=1}	{egu:105053151; - - - - -}	{NA}	{NA}	{NA}	{NA}
transcript_HQ_LoMix_transcript24658/f4p0/1408	6644.02	1256.75	2.4024	4.76e-10	5.28e-08	7	up	{XP_010936127.1; PREDICTED: probable vacuolar amino acid transporter YPQ1 [Elaeis guineensis]}	{sp|Q95XZ6|LAAT1_CAEEL; Lysosomal amino acid transporter 1 OS=Caenorhabditis elegans GN=laat-1 PE=1 SV=2}	{pda:103707497; - - - - -}	{At4g36850; KOG2913 Predicted membrane protein S Function unknown ;}	{GO:0006621; protein retention in ER lumen; biological_process GO:0046923; ER retention sequence binding; molecular_function GO:0016021; integral to membrane; cellular_component}	{NA}	{PF00810:ER lumen protein retaining receptor}
transcript_HQ_LoMix_transcript7360/f3p0/2769	2284.71	12958.6	-2.5038	5.04e-10	5.55e-08	7	down	{XP_015950424.1; PREDICTED: AMP deaminase-like isoform X2 [Arachis duranensis]}	{sp|O80452|AMPD_ARATH; AMP deaminase OS=Arabidopsis thaliana GN=AMPD PE=1 SV=2}	{mus:103972344; K01490 AMPD AMP deaminase 3.5.4.6 ko00230; Metabolism; Nucleotide metabolism; Purine metabolism}	{At2g38280; KOG1096 Adenosine monophosphate deaminase F Nucleotide transport and metabolism ;}	{GO:0004725; protein tyrosine phosphatase activity; molecular_function GO:0019239; deaminase activity; molecular_function GO:0004721; phosphoprotein phosphatase activity; molecular_function}	{XM_016094938.1; PREDICTED: Arachis duranensis AMP deaminase-like (LOC107475317), transcript variant X2, mRNA}	{PF00962:Adenosine/AMP deaminase PF05706:Cyclin-dependent kinase inhibitor 3 (CDKN3)}
transcript_HQ_LoMix_transcript30736/f16p0/964	25141.4	12.9645	10.921	5.26e-10	5.76e-08	7	up	{BAB97392.1; LEA-like protein [Lilium longiflorum]}	{sp|P13940|LEA29_GOSHI; Late embryogenesis abundant protein D-29 OS=Gossypium hirsutum PE=3 SV=1}	{ini:109175508; - - - - -}	{CE18875; KOG4744 Uncharacterized conserved protein S Function unknown ;}	{GO:0004866; endopeptidase inhibitor activity; molecular_function GO:0042157; lipoprotein metabolic process; biological_process GO:0010951; negative regulation of endopeptidase activity; biological_process GO:0008289; lipid binding; molecular_function GO:0006869; lipid transport; biological_process GO:0005576; NA}	{AB064956.1; Lilium longiflorum LP28 mRNA for LEA-like protein, complete cds}	{PF01442:Apolipoprotein A1/A4/E domain PF10466:Saccharopepsin inhibitor I34}
transcript_HQ_LoMix_transcript24278/f15p0/1376	1819.1	9903.59	-2.4447	5.76e-10	6.26e-08	7	down	{XP_010932965.1; PREDICTED: protein STRICTOSIDINE SYNTHASE-LIKE 3 [Elaeis guineensis]}	{sp|Q8VWF6|SSL3_ARATH; Protein STRICTOSIDINE SYNTHASE-LIKE 3 OS=Arabidopsis thaliana GN=SSL3 PE=2 SV=1}	{pper:PRUPE_ppa006884mg; - - - - -}	{At1g08470; KOG1520 Predicted alkaloid synthase/Surface mucin Hemomucin R General function prediction only ;}	{GO:0009058; biosynthetic process; biological_process GO:0016844; strictosidine synthase activity; molecular_function GO:0005515; protein binding; molecular_function}	{XM_010934663.2; PREDICTED: Elaeis guineensis protein STRICTOSIDINE SYNTHASE-LIKE 3 (LOC105053479), mRNA}	{PF01436:NHL repeat PF03088:Strictosidine synthase}
transcript_HQ_LoMix_transcript1102/f6p0/4185	2738.84	541.804	2.3377	6.14e-10	6.63e-08	7	up	{XP_008793464.1; PREDICTED: protein GIGANTEA-like [Phoenix dactylifera]}	{sp|Q9AWL7|GIGAN_ORYSJ; Protein GIGANTEA OS=Oryza sativa subsp. japonica GN=GI PE=2 SV=2}	{egu:105040294; K12124 GI GIGANTEA - ko04712; Organismal Systems; Environmental adaptation; Circadian rhythm - plant}	{NA}	{NA}	{XM_008788306.2; PREDICTED: Phoenix dactylifera protein GIGANTEA-like (LOC103704831), transcript variant X3, mRNA}	{NA}
transcript_HQ_LoMix_transcript21751/f4p0/1597	3785.64	729.029	2.3765	6.73e-10	7.23e-08	7	up	{XP_010943217.1; PREDICTED: limonoid UDP-glucosyltransferase [Elaeis guineensis]}	{sp|Q5XF20|U84A1_ARATH; UDP-glycosyltransferase 84A1 OS=Arabidopsis thaliana GN=UGT84A1 PE=1 SV=1}	{mus:103981360; - - - - -}	{At4g15480; KOG1192 UDP-glucuronosyl and UDP-glucosyl transferase GC Carbohydrate transport and metabolism ; Energy production and conversion ;}	{GO:0008152; NA GO:0016758; transferase activity, transferring hexosyl groups; molecular_function}	{XM_010944915.2; PREDICTED: Elaeis guineensis limonoid UDP-glucosyltransferase (LOC105061006), mRNA}	{PF00201:UDP-glucoronosyl and UDP-glucosyl transferase}
transcript_HQ_LoMix_transcript23330/f3p0/1475	4921.5	965.552	2.3497	6.88e-10	7.34e-08	7	up	{OAY66343.1; hypothetical protein ACMD2_13224 [Ananas comosus]}	{sp|Q9LHH5|LNK3_ARATH; Protein LNK3 OS=Arabidopsis thaliana GN=LNK3 PE=1 SV=1}	{rcu:8283401; - - - - -}	{NA}	{NA}	{NA}	{NA}
transcript_HQ_LoMix_transcript29178/f2p0/1108	101.015	711.704	-2.8167	7.13e-10	7.56e-08	7	down	{XP_010905201.1; PREDICTED: uncharacterized protein LOC105032442 [Elaeis guineensis]}	{sp|Q99XR4|GLFT_STRP1; Glutamate formimidoyltransferase OS=Streptococcus pyogenes serotype M1 GN=M5005_Spy1772 PE=1 SV=1}	{egu:105032442; - - - - -}	{NA}	{GO:0008152; NA GO:0005542; folic acid binding; molecular_function GO:0016740; transferase activity; molecular_function}	{NA}	{PF07837:Formiminotransferase domain, N-terminal subdomain PF02971:Formiminotransferase domain}
transcript_HQ_LoMix_transcript5922/f2p0/2982	13044.3	2368.28	2.4615	1.08e-09	1.14e-07	7	up	{AJG44456.1; starch branching enzyme [Lilium davidii var. unicolor]}	{sp|Q41058|GLGB1_PEA; 1,4-alpha-glucan-branching enzyme 1, chloroplastic/amyloplastic OS=Pisum sativum GN=SBEI PE=1 SV=1}	{egu:105058934; K00700 GBE1, glgB 1,4-alpha-glucan branching enzyme 2.4.1.18 ko00500; Metabolism; Carbohydrate metabolism; Starch and sucrose metabolism}	{At5g03650; KOG0470 1,4-alpha-glucan branching enzyme/starch branching enzyme II G Carbohydrate transport and metabolism ;}	{GO:0003824; NA GO:0005975; carbohydrate metabolic process; biological_process GO:0004553; hydrolase activity, hydrolyzing O-glycosyl compounds; molecular_function}	{KP179408.1; Lilium davidii var. unicolor starch branching enzyme (SBE1) mRNA, complete cds}	{PF02922:Carbohydrate-binding module 48 (Isoamylase N-terminal domain) PF00128:Alpha amylase, catalytic domain}
transcript_HQ_LoMix_transcript34036/f10p0/576	44.0963	425.16	-3.2693	1.1e-09	1.15e-07	7	down	{XP_010920066.1; PREDICTED: uncharacterized protein LOC105044000 [Elaeis guineensis]}	{NA}	{egu:105044000; - - - - -}	{NA}	{GO:0006950; response to stress; biological_process}	{NA}	{PF03242:Late embryogenesis abundant protein}
transcript_HQ_LoMix_transcript8048/f2p0/2706	871.498	4380.19	-2.3294	1.22e-09	1.27e-07	7	down	{ACA58352.1; putative cyclic nucleotide-gated cation channel [Sandersonia aurantiaca]}	{sp|O65718|CNGC2_ARATH; Cyclic nucleotide-gated ion channel 2 OS=Arabidopsis thaliana GN=CNGC2 PE=1 SV=1}	{pda:103704450; K05391 CNGF cyclic nucleotide gated channel, other eukaryote - ko04626; Organismal Systems; Environmental adaptation; Plant-pathogen interaction}	{At5g15410; KOG0498 K+-channel ERG and related proteins, contain PAS/PAC sensor domain PT Inorganic ion transport and metabolism ; Signal transduction mechanisms ;}	{GO:0006811; ion transport; biological_process GO:0005216; ion channel activity; molecular_function GO:0016020; membrane; cellular_component GO:0055085; transmembrane transport; biological_process GO:0004970; ionotropic glutamate receptor activity; molecular_function}	{EU436762.1; Sandersonia aurantiaca clone SAND33 putative cyclic nucleotide-gated cation channel mRNA, complete cds}	{PF00060:Ligand-gated ion channel PF00520:Ion transport protein}
transcript_HQ_LoMix_transcript15361/f2p0/2054	89.7483	613.084	-2.7721	1.34e-09	1.38e-07	7	down	{XP_010906074.1; PREDICTED: protein DETOXIFICATION 42 isoform X1 [Elaeis guineensis]}	{sp|Q9SYD6|DTX42_ARATH; Protein DETOXIFICATION 42 OS=Arabidopsis thaliana GN=DTX42 PE=2 SV=2}	{nnu:104597423; - - - - -}	{At1g51340; KOG1347 Uncharacterized membrane protein, predicted efflux pump R General function prediction only ;}	{GO:0016020; membrane; cellular_component GO:0055085; transmembrane transport; biological_process GO:0015238; drug transmembrane transporter activity; molecular_function GO:0006855; drug transmembrane transport; biological_process GO:0015297; antiporter activity; molecular_function}	{XM_017844910.1; PREDICTED: Phoenix dactylifera protein DETOXIFICATION 42 (LOC103715922), transcript variant X2, mRNA}	{PF01554:MatE}
transcript_HQ_LoMix_transcript20854/f6p0/1641	284.929	1481.81	-2.3787	1.34e-09	1.38e-07	7	down	{XP_010250149.1; PREDICTED: uncharacterized protein LOC104592463 [Nelumbo nucifera]}	{NA}	{nnu:104592463; - - - - -}	{NA}	{NA}	{NA}	{NA}
transcript_HQ_LoMix_transcript34806/f2p0/461	206.068	1142.97	-2.4716	1.47e-09	1.51e-07	7	down	{AEW43293.1; hypothetical protein [Hevea brasiliensis]}	{NA}	{egu:105040735; - - - - -}	{NA}	{NA}	{NA}	{NA}
transcript_HQ_LoMix_transcript13629/f3p0/2138	2285.28	464.305	2.2992	1.73e-09	1.76e-07	7	up	{OAY62933.1; Monocopper oxidase-like protein SKU5 [Ananas comosus]}	{sp|Q9SU40|SKU5_ARATH; Monocopper oxidase-like protein SKU5 OS=Arabidopsis thaliana GN=SKU5 PE=1 SV=1}	{egu:105043594; - - - - -}	{At4g12420; KOG1263 Multicopper oxidases Q Secondary metabolites biosynthesis, transport and catabolism ;}	{GO:0016491; oxidoreductase activity; molecular_function GO:0055114; oxidation-reduction process; biological_process GO:0005507; copper ion binding; molecular_function}	{XM_009408876.2; PREDICTED: Musa acuminata subsp. malaccensis monocopper oxidase-like protein SKU5 (LOC103989921), mRNA}	{PF00394:Multicopper oxidase PF07731:Multicopper oxidase PF07732:Multicopper oxidase}
transcript_HQ_LoMix_transcript17685/f3p0/1837	169.301	972.63	-2.5223	1.74e-09	1.76e-07	7	down	{XP_010928808.1; PREDICTED: uncharacterized protein LOC105050470 [Elaeis guineensis]}	{sp|Q7VG78|GUAA_HELHP; Probable GMP synthase [glutamine-hydrolyzing] OS=Helicobacter hepaticus (strain ATCC 51449 / 3B1) GN=guaA PE=3 SV=1}	{egu:105050470; K01246 tag DNA-3-methyladenine glycosylase I 3.2.2.20 ko03410; Genetic Information Processing; Replication and repair; Base excision repair}	{NA}	{GO:0008725; DNA-3-methyladenine glycosylase I activity; molecular_function GO:0006284; base-excision repair; biological_process}	{XM_014634745.1; PREDICTED: Vigna radiata var. radiata uncharacterized LOC106752960 (LOC106752960), mRNA}	{PF03352:Methyladenine glycosylase}
transcript_HQ_LoMix_transcript18796/f2p0/1766	6255.03	50.1364	6.963	1.96e-09	1.96e-07	7	up	{XP_008775468.1; PREDICTED: cinnamoyl-CoA reductase 1-like [Phoenix dactylifera]}	{sp|Q9S9N9|CCR1_ARATH; Cinnamoyl-CoA reductase 1 OS=Arabidopsis thaliana GN=CCR1 PE=1 SV=1}	{egu:105039426; - - - - -}	{At2g33590; KOG1502 Flavonol reductase/cinnamoyl-CoA reductase V Defense mechanisms ;}	{GO:0003854; 3-beta-hydroxy-delta5-steroid dehydrogenase activity; molecular_function GO:0003824; NA GO:0016616; oxidoreductase activity, acting on the CH-OH group of donors, NAD or NADP as acceptor; molecular_function GO:0006694; steroid biosynthetic process; biological_process GO:0050662; coenzyme binding; molecular_function GO:0055114; oxidation-reduction process; biological_process GO:0016491…	{KU132394.1; Freesia hybrid cultivar dihydroflavonol-4-reductase 7 mRNA, complete cds}	{PF03435:Saccharopine dehydrogenase NADP binding domain PF01073:3-beta hydroxysteroid dehydrogenase/isomerase family PF01370:NAD dependent epimerase/dehydratase family}
transcript_HQ_LoMix_transcript28114/f2p0/1189	9427.45	23.3265	8.6588	2.17e-09	2.17e-07	7	up	{XP_008799819.1; PREDICTED: aldose reductase-like isoform X2 [Phoenix dactylifera]}	{sp|P23901|ALDR_HORVU; Aldose reductase OS=Hordeum vulgare PE=1 SV=1}	{egu:105045914; - - - - -}	{At5g01670; KOG1577 Aldo/keto reductase family proteins R General function prediction only ;}	{NA}	{NA}	{NA}
transcript_HQ_LoMix_transcript6259/f98p0/2868	3363.59	18460.2	-2.4563	2.24e-09	2.22e-07	7	down	{XP_010920819.1; PREDICTED: probable AMP deaminase [Elaeis guineensis]}	{sp|O80452|AMPD_ARATH; AMP deaminase OS=Arabidopsis thaliana GN=AMPD PE=1 SV=2}	{egu:105044580; K01490 AMPD AMP deaminase 3.5.4.6 ko00230; Metabolism; Nucleotide metabolism; Purine metabolism}	{At2g38280; KOG1096 Adenosine monophosphate deaminase F Nucleotide transport and metabolism ;}	{GO:0019239; deaminase activity; molecular_function}	{XM_010922517.2; PREDICTED: Elaeis guineensis probable AMP deaminase (LOC105044580), mRNA}	{PF00962:Adenosine/AMP deaminase}
transcript_HQ_LoMix_transcript3698/f2p0/3363	27.1593	319.806	-3.5577	2.83e-09	2.79e-07	7	down	{XP_010908615.1; PREDICTED: uncharacterized protein LOC105034955 isoform X1 [Elaeis guineensis]}	{sp|Q9VR91|HERC2_DROME; Probable E3 ubiquitin-protein ligase HERC2 OS=Drosophila melanogaster GN=HERC2 PE=1 SV=3}	{mus:103992609; - - - - -}	{NA}	{GO:0043565; sequence-specific DNA binding; molecular_function GO:0046872; metal ion binding; molecular_function GO:0003700; sequence-specific DNA binding transcription factor activity; molecular_function GO:0006355; regulation of transcription, DNA-dependent; biological_process GO:0008270; zinc ion binding; molecular_function}	{XM_010910313.2; PREDICTED: Elaeis guineensis uncharacterized LOC105034955 (LOC105034955), transcript variant X1, mRNA}	{PF00320:GATA zinc finger PF01363:FYVE zinc finger}
transcript_HQ_LoMix_transcript8871/f4p0/2592	1956.88	9950.57	-2.3462	2.92e-09	2.87e-07	7	down	{XP_008784116.1; PREDICTED: BEL1-like homeodomain protein 1 [Phoenix dactylifera]}	{sp|Q9SJ56|BLH1_ARATH; BEL1-like homeodomain protein 1 OS=Arabidopsis thaliana GN=BLH1 PE=1 SV=1}	{pda:103703148; - - - - -}	{At2g35940; KOG0773 Transcription factor MEIS1 and related HOX domain proteins K Transcription ;}	{GO:0003677; DNA binding; molecular_function GO:0006355; regulation of transcription, DNA-dependent; biological_process}	{XM_019848450.1; PREDICTED: Elaeis guineensis BEL1-like homeodomain protein 1 (LOC105038319), transcript variant X2, mRNA}	{PF05920:Homeobox KN domain PF00046:Homeobox domain}
transcript_HQ_LoMix_transcript15584/f6p0/1974	478.285	2304.03	-2.2682	2.98e-09	2.91e-07	7	down	{XP_010911892.1; PREDICTED: probable alkaline/neutral invertase D [Elaeis guineensis]}	{sp|Q67XD9|CINV2_ARATH; Alkaline/neutral invertase CINV2 OS=Arabidopsis thaliana GN=CINV2 PE=1 SV=1}	{egu:105037950; - - - - -}	{NA}	{GO:0033926; glycopeptide alpha-N-acetylgalactosaminidase activity; molecular_function}	{KP742351.1; Dendrobium catenatum neutral/alkaline invertase mRNA, complete cds}	{PF12899:Alkaline and neutral invertase}
transcript_HQ_LoMix_transcript31071/f2p0/960	129.785	2.53138	5.6801	3.23e-09	3.13e-07	7	up	{XP_009397192.1; PREDICTED: dormancy-associated protein 1 [Musa acuminata subsp. malaccensis]}	{sp|Q05349|12KD_FRAAN; Auxin-repressed 12.5 kDa protein OS=Fragaria ananassa PE=2 SV=1}	{atr:18448118; - - - - -}	{NA}	{NA}	{Z17425.1; Lilium speciosum for two putative cds's}	{NA}
transcript_HQ_LoMix_transcript11394/f9p0/2264	20.4718	279.941	-3.7734	3.3e-09	3.18e-07	6	down	{CBI17099.3; unnamed protein product, partial [Vitis vinifera]}	{sp|Q9FYC7|PDAT2_ARATH; Putative phospholipid:diacylglycerol acyltransferase 2 OS=Arabidopsis thaliana GN=PDAT2 PE=3 SV=1}	{pper:PRUPE_ppa015987mg; K00679 E2.3.1.158 phospholipid:diacylglycerol acyltransferase 2.3.1.158 ko00561; Metabolism; Lipid metabolism; Glycerolipid metabolism}	{At3g44830; KOG2369 Lecithin:cholesterol acyltransferase (LCAT)/Acyl-ceramide synthase I Lipid transport and metabolism ;}	{GO:0006629; lipid metabolic process; biological_process GO:0008374; O-acyltransferase activity; molecular_function}	{XM_002462417.1; Sorghum bicolor hypothetical protein, mRNA}	{PF02450:Lecithin:cholesterol acyltransferase}
transcript_HQ_LoMix_transcript27508/f5p0/1228	21.203	282.04	-3.7336	3.32e-09	3.18e-07	6	down	{XP_009419509.1; PREDICTED: heavy metal-associated isoprenylated plant protein 3-like [Musa acuminata subsp. malaccensis]}	{sp|Q84J88|HIP36_ARATH; Heavy metal-associated isoprenylated plant protein 36 OS=Arabidopsis thaliana GN=HIPP36 PE=2 SV=1}	{sita:101777401; - - - - -}	{At5g27690; KOG1603 Copper chaperone P Inorganic ion transport and metabolism ;}	{GO:0030001; metal ion transport; biological_process GO:0046872; metal ion binding; molecular_function}	{XM_009421234.2; PREDICTED: Musa acuminata subsp. malaccensis heavy metal-associated isoprenylated plant protein 3-like (LOC103999476), mRNA}	{PF00403:Heavy-metal-associated domain}
transcript_HQ_LoMix_transcript27727/f4p0/1220	834.34	4045.66	-2.2777	3.37e-09	3.21e-07	6	down	{XP_008792352.1; PREDICTED: methylenetetrahydrofolate reductase 2-like [Phoenix dactylifera]}	{sp|O80585|MTHR2_ARATH; Methylenetetrahydrofolate reductase 2 OS=Arabidopsis thaliana GN=MTHFR2 PE=1 SV=2}	{pda:103708994; K00297 metF, MTHFR methylenetetrahydrofolate reductase (NADPH) 1.5.1.20 ko01200; Metabolism; Global and overview maps; Carbon metabolism | ko00720; Metabolism; Energy metabolism; Carbon fixation pathways in prokaryotes | ko00670; Metabolism; Metabolism of cofactors and vitamins; One carbon pool by folate | ko01523; Human Diseases; Drug resistance: Antineoplastic; Antifolate resist…	{At3g59970; KOG0564 5,10-methylenetetrahydrofolate reductase E Amino acid transport and metabolism ;}	{GO:0004489; methylenetetrahydrofolate reductase (NADPH) activity; molecular_function GO:0006555; methionine metabolic process; biological_process GO:0055114; oxidation-reduction process; biological_process}	{NA}	{PF02219:Methylenetetrahydrofolate reductase}
transcript_HQ_LoMix_transcript12122/f2p0/2262	246.832	15.9217	3.9545	3.6e-09	3.41e-07	6	up	{XP_010928472.1; PREDICTED: receptor protein kinase-like protein ZAR1 [Elaeis guineensis]}	{sp|Q9C9N5|Y1668_ARATH; Probable inactive leucine-rich repeat receptor-like protein kinase At1g66830 OS=Arabidopsis thaliana GN=At1g66830 PE=2 SV=1}	{egu:105039021; - - - - -}	{NA}	{GO:0005524; ATP binding; molecular_function GO:0004672; protein kinase activity; molecular_function GO:0005515; protein binding; molecular_function GO:0006468; protein phosphorylation; biological_process}	{NA}	{PF00560:Leucine Rich Repeat PF13855:Leucine rich repeat PF07714:Protein tyrosine kinase PF00069:Protein kinase domain PF13516:Leucine Rich repeat}
transcript_HQ_LoMix_transcript34166/f3p0/604	2335.18	12082.5	-2.3713	3.78e-09	3.56e-07	6	down	{XP_019179995.1; PREDICTED: cysteine proteinase inhibitor B [Ipomoea nil]}	{sp|A2XS65|CYT10_ORYSI; Cysteine proteinase inhibitor 10 OS=Oryza sativa subsp. indica GN=OsI_014908 PE=3 SV=2}	{ini:109175195; - - - - -}	{NA}	{GO:0004869; cysteine-type endopeptidase inhibitor activity; molecular_function}	{DQ019449.1; Lilium longiflorum clone LP01 cystatin-like mRNA, partial sequence}	{PF16845:Aspartic acid proteinase inhibitor PF00031:Cystatin domain}
transcript_HQ_LoMix_transcript33204/f6p0/695	522.057	2481.26	-2.2488	3.88e-09	3.63e-07	6	down	{XP_010268788.1; PREDICTED: holotricin-3 [Nelumbo nucifera]}	{NA}	{vvi:104878317; - - - - -}	{NA}	{NA}	{NA}	{NA}
transcript_HQ_LoMix_transcript19720/f2p0/1712	3240.21	17190.2	-2.4074	3.98e-09	3.71e-07	6	down	{ABR19827.1; cysteine proteinase [Elaeis guineensis]}	{sp|Q9FMH8|RD21B_ARATH; Probable cysteine protease RD21B OS=Arabidopsis thaliana GN=RD21B PE=1 SV=1}	{pda:103714409; - - - - -}	{At1g47128_1; KOG1543 Cysteine proteinase Cathepsin L O Posttranslational modification, protein turnover, chaperones ;}	{GO:0006508; proteolysis; biological_process GO:0008234; cysteine-type peptidase activity; molecular_function}	{XM_010908239.2; PREDICTED: Elaeis guineensis oryzain alpha chain (CPRZ), mRNA}	{PF00112:Papain family cysteine protease}
transcript_HQ_LoMix_transcript12629/f4p0/2176	2.376	128.278	-5.7546	4.26e-09	3.9e-07	6	down	{XP_010935528.1; PREDICTED: primary amine oxidase [Elaeis guineensis]}	{sp|Q43077|AMO_PEA; Primary amine oxidase OS=Pisum sativum PE=1 SV=1}	{egu:105055420; K00276 AOC3, AOC2, tynA primary-amine oxidase 1.4.3.21 ko00260; Metabolism; Amino acid metabolism; Glycine, serine and threonine metabolism | ko00350; Metabolism; Amino acid metabolism; Tyrosine metabolism | ko00360; Metabolism; Amino acid metabolism; Phenylalanine metabolism | ko00410; Metabolism; Metabolism of other amino acids; beta-Alanine metabolism | ko00950; Metabolism; Bio…	{At1g31670; KOG1186 Copper amine oxidase Q Secondary metabolites biosynthesis, transport and catabolism ;}	{GO:0005507; copper ion binding; molecular_function GO:0055114; oxidation-reduction process; biological_process GO:0008131; primary amine oxidase activity; molecular_function GO:0009308; amine metabolic process; biological_process GO:0048038; quinone binding; molecular_function}	{XM_004958038.3; PREDICTED: Setaria italica primary amine oxidase-like (LOC101782360), mRNA}	{PF01179:Copper amine oxidase, enzyme domain PF02728:Copper amine oxidase, N3 domain PF02727:Copper amine oxidase, N2 domain}
transcript_HQ_LoMix_transcript15135/f3p0/2010	678.917	3971.39	-2.5483	4.26e-09	3.9e-07	6	down	{XP_008781766.1; PREDICTED: uncharacterized membrane protein At1g16860-like [Phoenix dactylifera]}	{sp|Q9FZ45|Y1686_ARATH; Uncharacterized membrane protein At1g16860 OS=Arabidopsis thaliana GN=At1g16860 PE=1 SV=1}	{pda:103701481; - - - - -}	{NA}	{NA}	{XM_008783545.2; PREDICTED: Phoenix dactylifera uncharacterized membrane protein At1g16860-like (LOC103701481), transcript variant X2, mRNA}	{NA}
transcript_HQ_LoMix_transcript7627/f2p0/2776	1256.86	5961.53	-2.2459	4.24e-09	3.9e-07	6	down	{XP_010906722.1; PREDICTED: probable galactinol--sucrose galactosyltransferase 6 [Elaeis guineensis]}	{sp|Q8RX87|RFS6_ARATH; Probable galactinol--sucrose galactosyltransferase 6 OS=Arabidopsis thaliana GN=RFS6 PE=2 SV=2}	{pper:PRUPE_ppa001896mg; K06617 E2.4.1.82 raffinose synthase 2.4.1.82 ko00052; Metabolism; Carbohydrate metabolism; Galactose metabolism}	{NA}	{NA}	{XM_010908420.2; PREDICTED: Elaeis guineensis probable galactinol--sucrose galactosyltransferase 6 (LOC105033561), mRNA}	{NA}
transcript_HQ_LoMix_transcript34373/f5p0/567	484.243	2268.82	-2.2281	4.36e-09	3.97e-07	6	down	{XP_018847818.1; PREDICTED: glycine-rich RNA-binding protein-like [Juglans regia]}	{sp|Q03878|GRP1_DAUCA; Glycine-rich RNA-binding protein OS=Daucus carota PE=2 SV=1}	{bdi:100842305; - - - - -}	{At2g21660; KOG0118 FOG: RRM domain R General function prediction only ;}	{GO:0003676; nucleic acid binding; molecular_function}	{XR_604167.2; PREDICTED: Phoenix dactylifera glycine-rich RNA-binding protein GRP1A-like (LOC103707612), transcript variant X1, misc_RNA}	{PF00076:RNA recognition motif. (a.k.a. RRM, RBD, or RNP domain) PF16367:RNA recognition motif}
transcript_HQ_LoMix_transcript29027/f6p0/1112	37.3152	368.104	-3.3023	5.09e-09	4.61e-07	6	down	{XP_009403933.1; PREDICTED: uncharacterized GPI-anchored protein At4g28100-like [Musa acuminata subsp. malaccensis]}	{sp|Q9SUC9|UGPI7_ARATH; Uncharacterized GPI-anchored protein At4g28100 OS=Arabidopsis thaliana GN=At4g28100 PE=1 SV=1}	{mus:103968755; - - - - -}	{NA}	{NA}	{NA}	{NA}
transcript_HQ_LoMix_transcript11712/f7p0/2285	125.23	753.354	-2.5888	5.72e-09	5.15e-07	6	down	{ACX46382.1; plastid NCED3 [Lilium hybrid cultivar]}	{sp|C3VEQ3|NCED_ONCHC; 9-cis-epoxycarotenoid dioxygenase, chloroplastic OS=Oncidium hybrid cultivar GN=NCED PE=2 SV=1}	{pda:103705744; K09840 NCED 9-cis-epoxycarotenoid dioxygenase 1.13.11.51 ko00906; Metabolism; Metabolism of terpenoids and polyketides; Carotenoid biosynthesis}	{At3g14440; KOG1285 Beta, beta-carotene 15,15'-dioxygenase and related enzymes Q Secondary metabolites biosynthesis, transport and catabolism ;}	{GO:0055114; oxidation-reduction process; biological_process GO:0016702; oxidoreductase activity, acting on single donors with incorporation of molecular oxygen, incorporation of two atoms of oxygen; molecular_function}	{GQ168943.1; Lilium speciosum NCED3 mRNA, complete cds}	{PF03055:Retinal pigment epithelial membrane protein}
transcript_HQ_LoMix_transcript15385/f4p0/1991	251.637	15.3789	4.0323	5.96e-09	5.34e-07	6	up	{XP_010928243.1; PREDICTED: glucan endo-1,3-beta-glucosidase 10-like [Elaeis guineensis]}	{sp|Q8VYE5|E1312_ARATH; Glucan endo-1,3-beta-glucosidase 12 OS=Arabidopsis thaliana GN=At4g29360 PE=1 SV=1}	{pda:103706450; - - - - -}	{NA}	{GO:0004553; hydrolase activity, hydrolyzing O-glycosyl compounds; molecular_function GO:0005975; carbohydrate metabolic process; biological_process}	{XM_008807386.2; PREDICTED: Phoenix dactylifera glucan endo-1,3-beta-glucosidase 10-like (LOC103718521), mRNA}	{PF00332:Glycosyl hydrolases family 17}
transcript_HQ_LoMix_transcript28750/f6p0/1136	52.9276	440.119	-3.0558	6.26e-09	5.58e-07	6	down	{XP_008778650.1; PREDICTED: ABSCISIC ACID-INSENSITIVE 5-like protein 7 [Phoenix dactylifera]}	{sp|Q9M7Q2|AI5L7_ARATH; ABSCISIC ACID-INSENSITIVE 5-like protein 7 OS=Arabidopsis thaliana GN=ABF4 PE=1 SV=1}	{thj:104824465; K14432 ABF ABA responsive element binding factor - ko04075; Environmental Information Processing; Signal transduction; Plant hormone signal transduction}	{NA}	{GO:0003700; sequence-specific DNA binding transcription factor activity; molecular_function GO:0043565; sequence-specific DNA binding; molecular_function GO:0003677; DNA binding; molecular_function GO:0006355; regulation of transcription, DNA-dependent; biological_process GO:0005634; nucleus; cellular_component}	{XM_002970700.1; Selaginella moellendorffii hypothetical protein (ABI5B-2), mRNA}	{PF03131:bZIP Maf transcription factor PF07716:Basic region leucine zipper PF00170:bZIP transcription factor}
transcript_HQ_LoMix_transcript24815/f3p0/1395	5147.25	28296	-2.4587	6.53e-09	5.79e-07	6	down	{XP_009392259.1; PREDICTED: caffeoylshikimate esterase-like [Musa acuminata subsp. malaccensis]}	{sp|Q9C942|CSE_ARATH; Caffeoylshikimate esterase OS=Arabidopsis thaliana GN=CSE PE=1 SV=1}	{mus:103978253; K01054 MGLL acylglycerol lipase 3.1.1.23 ko00561; Metabolism; Lipid metabolism; Glycerolipid metabolism | ko04923; Organismal Systems; Endocrine system; Regulation of lipolysis in adipocytes | ko04723; Organismal Systems; Nervous system; Retrograde endocannabinoid signaling}	{At5g19290; KOG1455 Lysophospholipase I Lipid transport and metabolism ;}	{GO:0008236; serine-type peptidase activity; molecular_function GO:0016787; hydrolase activity; molecular_function GO:0006508; proteolysis; biological_process}	{XM_010068997.2; PREDICTED: Eucalyptus grandis caffeoylshikimate esterase (LOC104454212), mRNA}	{PF01738:Dienelactone hydrolase family PF02129:X-Pro dipeptidyl-peptidase (S15 family) PF00326:Prolyl oligopeptidase family PF02230:Phospholipase/Carboxylesterase}
transcript_HQ_LoMix_transcript18089/f14p0/1793	468.161	2213.14	-2.241	7.08e-09	6.25e-07	6	down	{XP_009397166.1; PREDICTED: pectinesterase-like [Musa acuminata subsp. malaccensis]}	{sp|P09607|PME21_SOLLC; Pectinesterase 2.1 OS=Solanum lycopersicum GN=PME2.1 PE=2 SV=2}	{dosa:Os01t0788400-01; K01051 E3.1.1.11 pectinesterase 3.1.1.11 ko00040; Metabolism; Carbohydrate metabolism; Pentose and glucuronate interconversions}	{NA}	{GO:0042545; cell wall modification; biological_process GO:0004857; enzyme inhibitor activity; molecular_function GO:0005618; cell wall; cellular_component GO:0030599; pectinesterase activity; molecular_function}	{XM_007157110.1; Phaseolus vulgaris hypothetical protein (PHAVU_002G048700g) mRNA, complete cds}	{PF01095:Pectinesterase PF04043:Plant invertase/pectin methylesterase inhibitor}
transcript_HQ_LoMix_transcript21595/f2p0/1644	1318.51	6176.89	-2.228	7.3e-09	6.41e-07	6	down	{XP_008788784.1; PREDICTED: probable protein phosphatase 2C 27 [Phoenix dactylifera]}	{sp|Q69QZ0|P2C27_ORYSJ; Probable protein phosphatase 2C 27 OS=Oryza sativa subsp. japonica GN=Os02g0799000 PE=2 SV=1}	{pda:103706463; K14803 PTC2_3 protein phosphatase PTC2/3 3.1.3.16 -}	{At2g25620; KOG0698 Serine/threonine protein phosphatase T Signal transduction mechanisms ;}	{GO:0003824; NA}	{XM_010906682.1; PREDICTED: Elaeis guineensis probable protein phosphatase 2C 27 (LOC105032278), transcript variant X1, mRNA}	{PF00481:Protein phosphatase 2C}
transcript_HQ_LoMix_transcript28299/f2p0/1180	640.401	102.321	2.6459	7.93e-09	6.92e-07	6	up	{XP_020103022.1; nuclear transcription factor Y subunit C-4-like [Ananas comosus]}	{sp|Q8LCG7|NFYC2_ARATH; Nuclear transcription factor Y subunit C-2 OS=Arabidopsis thaliana GN=NFYC2 PE=2 SV=2}	{nnu:104599653; K08066 NFYC nuclear transcription factor Y, gamma - ko04612; Organismal Systems; Immune system; Antigen processing and presentation | ko05152; Human Diseases; Infectious diseases: Bacterial; Tuberculosis}	{At1g56170; KOG1657 CCAAT-binding factor, subunit C (HAP5) K Transcription ;}	{GO:0003677; DNA binding; molecular_function GO:0051382; kinetochore assembly; biological_process GO:0006281; DNA repair; biological_process}	{LT669791.1; Arabis alpina genome assembly, chromosome: chr4}	{PF09415:CENP-S associating Centromere protein X PF00125:Core histone H2A/H2B/H3/H4}
transcript_HQ_LoMix_transcript33965/f2p0/633	0	77.052	#NAME?	8.27e-09	7.18e-07	6	#NAME?	{NA}	{NA}	{NA}	{NA}	{NA}	{NA}	{NA}
transcript_HQ_LoMix_transcript31587/f3p0/917	65.3728	487.434	-2.8984	8.46e-09	7.31e-07	6	down	{XP_008797391.1; PREDICTED: transcription repressor OFP12 [Phoenix dactylifera]}	{NA}	{egu:105042292; - - - - -}	{NA}	{GO:0016021; integral to membrane; cellular_component}	{XM_008813029.2; PREDICTED: Phoenix dactylifera transcription repressor OFP12-like (LOC103722463), mRNA}	{PF06583:Neogenin C-terminus}
transcript_HQ_LoMix_transcript15126/f5p0/1982	1157.43	5303.01	-2.1959	9.22e-09	7.93e-07	6	down	{XP_008800392.1; PREDICTED: protein TRANSPORT INHIBITOR RESPONSE 1-like [Phoenix dactylifera]}	{sp|Q570C0|TIR1_ARATH; Protein TRANSPORT INHIBITOR RESPONSE 1 OS=Arabidopsis thaliana GN=TIR1 PE=1 SV=2}	{cit:102629995; K14485 TIR1 transport inhibitor response 1 - ko04075; Environmental Information Processing; Signal transduction; Plant hormone signal transduction}	{At3g62980; KOG1947 Leucine rich repeat proteins, some proteins contain F-box R General function prediction only ;}	{GO:0005515; protein binding; molecular_function}	{NA}	{PF12937:F-box-like PF13516:Leucine Rich repeat}
transcript_HQ_LoMix_transcript15271/f6p0/2007	1698.55	367.968	2.2067	9.99e-09	8.55e-07	6	up	{XP_020091350.1; protein NRT1/ PTR FAMILY 2.13-like [Ananas comosus]}	{sp|Q8RX77|PTR21_ARATH; Protein NRT1/ PTR FAMILY 2.13 OS=Arabidopsis thaliana GN=NPF2.13 PE=1 SV=1}	{egu:105053989; K14638 SLC15A3_4, PHT solute carrier family 15 (peptide/histidine transporter), member 3/4 - -}	{At1g69870; KOG1237 H+/oligopeptide symporter E Amino acid transport and metabolism ;}	{GO:0005215; NA GO:0006810; transport; biological_process GO:0016020; membrane; cellular_component}	{NA}	{PF00854:POT family}
transcript_HQ_LoMix_transcript4485/f6p0/3200	714.726	3241.48	-2.1812	1.01e-08	8.6e-07	6	down	{XP_010923181.1; PREDICTED: uncharacterized protein LOC105046322 isoform X1 [Elaeis guineensis]}	{NA}	{egu:105046322; - - - - -}	{NA}	{NA}	{NA}	{NA}
transcript_HQ_LoMix_transcript18149/f3p0/1810	108.609	660.366	-2.6041	1.05e-08	8.85e-07	6	down	{XP_010940787.1; PREDICTED: protein ABHD17C [Elaeis guineensis]}	{sp|Q5ZJ01|AB17B_CHICK; Protein ABHD17B OS=Gallus gallus GN=ABHD17B PE=2 SV=1}	{pda:103707179; - - - - -}	{At1g32190_1; KOG1552 Predicted alpha/beta hydrolase R General function prediction only ;}	{GO:0006508; proteolysis; biological_process GO:0008236; serine-type peptidase activity; molecular_function GO:0016787; hydrolase activity; molecular_function}	{XM_008779930.2; PREDICTED: Phoenix dactylifera protein ABHD17B-like (LOC103697984), mRNA}	{PF01738:Dienelactone hydrolase family PF00326:Prolyl oligopeptidase family PF02129:X-Pro dipeptidyl-peptidase (S15 family) PF02230:Phospholipase/Carboxylesterase}
transcript_HQ_LoMix_transcript17109/f2p0/1882	557.17	2426.27	-2.1226	1.06e-08	8.9e-07	6	down	{OAY68660.1; Serine hydroxymethyltransferase, mitochondrial [Ananas comosus]}	{sp|P50433|GLYM_SOLTU; Serine hydroxymethyltransferase, mitochondrial OS=Solanum tuberosum PE=2 SV=1}	{egu:105042733; K00600 glyA, SHMT glycine hydroxymethyltransferase 2.1.2.1 ko01200; Metabolism; Global and overview maps; Carbon metabolism | ko01230; Metabolism; Global and overview maps; Biosynthesis of amino acids | ko00630; Metabolism; Carbohydrate metabolism; Glyoxylate and dicarboxylate metabolism | ko00680; Metabolism; Energy metabolism; Methane metabolism | ko00260; Metabolism; Amino acid…	{At4g37930; KOG2467 Glycine/serine hydroxymethyltransferase E Amino acid transport and metabolism ;}	{GO:0016740; transferase activity; molecular_function}	{XM_008812056.2; PREDICTED: Phoenix dactylifera serine hydroxymethyltransferase, mitochondrial (LOC103721738), mRNA}	{PF00464:Serine hydroxymethyltransferase}
transcript_HQ_LoMix_transcript16500/f2p0/1921	27.0827	304.037	-3.4888	1.08e-08	9.06e-07	6	down	{XP_008793321.1; PREDICTED: pyruvate kinase, cytosolic isozyme [Phoenix dactylifera]}	{sp|Q42954|KPYC_TOBAC; Pyruvate kinase, cytosolic isozyme OS=Nicotiana tabacum PE=2 SV=1}	{egu:105044926; K00873 PK, pyk pyruvate kinase 2.7.1.40 ko01200; Metabolism; Global and overview maps; Carbon metabolism | ko01230; Metabolism; Global and overview maps; Biosynthesis of amino acids | ko00010; Metabolism; Carbohydrate metabolism; Glycolysis / Gluconeogenesis | ko00620; Metabolism; Carbohydrate metabolism; Pyruvate metabolism | ko00230; Metabolism; Nucleotide metabolism; Purine met…	{At5g56350; KOG2323 Pyruvate kinase G Carbohydrate transport and metabolism ;}	{GO:0000287; magnesium ion binding; molecular_function GO:0003824; NA GO:0004308; exo-alpha-sialidase activity; molecular_function GO:0055036; virion membrane; cellular_component GO:0033644; host cell membrane; cellular_component GO:0006096; glycolysis; biological_process GO:0030955; potassium ion binding; molecular_function GO:0016020; membrane; cellular_component GO:0004743; pyruvate kinase act…	{XM_010923029.2; PREDICTED: Elaeis guineensis pyruvate kinase, cytosolic isozyme (LOC105044926), mRNA}	{PF00224:Pyruvate kinase, barrel domain PF03328:HpcH/HpaI aldolase/citrate lyase family PF00064:Neuraminidase}
transcript_HQ_LoMix_transcript19623/f4p0/1714	1034.93	12201.6	-3.5595	1.1e-08	9.14e-07	6	down	{KXG37371.1; hypothetical protein SORBI_001G059100 [Sorghum bicolor]}	{sp|Q852M0|DHE1_ORYSJ; Glutamate dehydrogenase 1, mitochondrial OS=Oryza sativa subsp. japonica GN=GDH1 PE=2 SV=1}	{obr:102707945; K00261 GLUD1_2, gdhA glutamate dehydrogenase (NAD(P)+) 1.4.1.3 ko01200; Metabolism; Global and overview maps; Carbon metabolism | ko00910; Metabolism; Energy metabolism; Nitrogen metabolism | ko00250; Metabolism; Amino acid metabolism; Alanine, aspartate and glutamate metabolism | ko00220; Metabolism; Amino acid metabolism; Arginine biosynthesis | ko00471; Metabolism; Metabolism o…	{At5g18170; KOG2250 Glutamate/leucine/phenylalanine/valine dehydrogenases E Amino acid transport and metabolism ;}	{GO:0004352; glutamate dehydrogenase activity; molecular_function GO:0016491; oxidoreductase activity; molecular_function GO:0051287; NAD binding; molecular_function GO:0006520; cellular amino acid metabolic process; biological_process GO:0055114; oxidation-reduction process; biological_process GO:0019551; glutamate catabolic process to 2-oxoglutarate; biological_process}	{XM_018822460.1; PREDICTED: Musa acuminata subsp. malaccensis glutamate dehydrogenase (LOC103975692), transcript variant X10, mRNA}	{PF05088:Bacterial NAD-glutamate dehydrogenase PF02812:Glu/Leu/Phe/Val dehydrogenase, dimerisation domain PF00208:Glutamate/Leucine/Phenylalanine/Valine dehydrogenase PF02826:D-isomer specific 2-hydroxyacid dehydrogenase, NAD binding domain}
transcript_HQ_LoMix_transcript33824/f17p0/625	805.017	4516.94	-2.4883	1.14e-08	9.49e-07	6	down	{AAL61539.1; glycine-rich protein [Lilium hybrid division VII]}	{NA}	{NA}	{NA}	{NA}	{NA}	{NA}
transcript_HQ_LoMix_transcript7106/f2p0/2757	287.605	1388.95	-2.2718	1.18e-08	9.73e-07	6	down	{BAF85832.1; alpha-1,2-fucosidase [Lilium longiflorum]}	{sp|Q8L7W8|FUCO2_ARATH; Alpha-L-fucosidase 2 OS=Arabidopsis thaliana GN=FUC95A PE=1 SV=1}	{pda:103705253; K15923 AXY8, FUC95A, afcA alpha-L-fucosidase 2 3.2.1.51 ko00511; Metabolism; Glycan biosynthesis and metabolism; Other glycan degradation}	{NA}	{NA}	{AB326211.1; Lilium longiflorum Llfuc mRNA for alpha-1,2-fucosidase, complete cds}	{NA}
transcript_HQ_LoMix_transcript3032/f2p0/3519	970.795	188.758	2.3626	1.19e-08	9.79e-07	6	up	{XP_017698158.1; PREDICTED: uncharacterized protein LOC103706730 isoform X3 [Phoenix dactylifera]}	{NA}	{pda:103706730; - - - - -}	{NA}	{GO:0016779; nucleotidyltransferase activity; molecular_function}	{NA}	{PF08335:GlnD PII-uridylyltransferase}
transcript_HQ_LoMix_transcript12055/f2p0/2268	249.453	1213.26	-2.282	1.23e-08	1.01e-06	6	down	{XP_008805929.1; PREDICTED: VIN3-like protein 2 [Phoenix dactylifera]}	{sp|Q9SUM4|VIL2_ARATH; VIN3-like protein 2 OS=Arabidopsis thaliana GN=VIL2 PE=1 SV=1}	{egu:105039762; - - - - -}	{NA}	{GO:0003993; acid phosphatase activity; molecular_function GO:0005515; protein binding; molecular_function GO:0046872; metal ion binding; molecular_function}	{XM_010916019.2; PREDICTED: Elaeis guineensis VIN3-like protein 2 (LOC105039762), mRNA}	{PF16656:Purple acid Phosphatase, N-terminal domain PF00041:Fibronectin type III domain}
transcript_HQ_LoMix_transcript25565/f2p0/1353	42.5829	450.63	-3.4036	1.23e-08	1.01e-06	6	down	{AAB59301.1; meiotin-1 [Lilium longiflorum]}	{sp|Q9M5W4|H1_EUPES; Histone H1 OS=Euphorbia esula PE=2 SV=1}	{sind:105163385; K11275 H1_5 histone H1/5 - -}	{NA}	{GO:0003677; DNA binding; molecular_function GO:0000786; nucleosome; cellular_component GO:0006334; nucleosome assembly; biological_process GO:0005634; nucleus; cellular_component}	{L20696.1; Lilium longiflorum meiotin-1 mRNA, complete cds}	{PF00538:linker histone H1 and H5 family}
transcript_HQ_LoMix_transcript24496/f2p0/1453	1262.16	262.049	2.268	1.33e-08	1.08e-06	6	up	{XP_010943532.1; PREDICTED: ribose-phosphate pyrophosphokinase 1 [Elaeis guineensis]}	{sp|Q42581|KPRS1_ARATH; Ribose-phosphate pyrophosphokinase 1, chloroplastic OS=Arabidopsis thaliana GN=PRS1 PE=2 SV=2}	{atr:18439810; K00948 PRPS, prsA ribose-phosphate pyrophosphokinase 2.7.6.1 ko01200; Metabolism; Global and overview maps; Carbon metabolism | ko01230; Metabolism; Global and overview maps; Biosynthesis of amino acids | ko00030; Metabolism; Carbohydrate metabolism; Pentose phosphate pathway | ko00230; Metabolism; Nucleotide metabolism; Purine metabolism}	{At2g35390; KOG1448 Ribose-phosphate pyrophosphokinase FE Nucleotide transport and metabolism ; Amino acid transport and metabolism ;}	{GO:0009165; nucleotide biosynthetic process; biological_process GO:0000287; magnesium ion binding; molecular_function GO:0004749; ribose phosphate diphosphokinase activity; molecular_function GO:0009116; nucleoside metabolic process; biological_process}	{XR_602536.1; PREDICTED: Phoenix dactylifera ribose-phosphate pyrophosphokinase 1-like (LOC103697209), transcript variant X4, misc_RNA}	{PF00156:Phosphoribosyl transferase domain PF14572:Phosphoribosyl synthetase-associated domain}
transcript_HQ_LoMix_transcript19803/f2p0/1710	97.4723	612.056	-2.6506	1.35e-08	1.09e-06	6	down	{XP_009412306.1; PREDICTED: allene oxide synthase 2-like [Musa acuminata subsp. malaccensis]}	{sp|Q7XYS3|C74A2_ORYSJ; Allene oxide synthase 2 OS=Oryza sativa subsp. japonica GN=CYP74A2 PE=2 SV=2}	{egu:105039328; K01723 AOS hydroperoxide dehydratase 4.2.1.92 ko00592; Metabolism; Lipid metabolism; alpha-Linolenic acid metabolism}	{NA}	{NA}	{XM_018649489.1; PREDICTED: Pyrus x bretschneideri allene oxide synthase 1, chloroplastic-like (LOC103955456), mRNA}	{NA}
transcript_HQ_LoMix_transcript15631/f9p0/1964	7566.39	1677.59	2.1732	1.48e-08	1.19e-06	6	up	{XP_010907323.1; PREDICTED: protein NRT1/ PTR FAMILY 3.1 isoform X1 [Elaeis guineensis]}	{sp|Q9SX20|PTR18_ARATH; Protein NRT1/ PTR FAMILY 3.1 OS=Arabidopsis thaliana GN=NPF3.1 PE=2 SV=1}	{pmum:103341469; - - - - -}	{At1g68570; KOG1237 H+/oligopeptide symporter E Amino acid transport and metabolism ;}	{GO:0005215; NA GO:0006810; transport; biological_process GO:0016020; membrane; cellular_component}	{XM_008802929.2; PREDICTED: Phoenix dactylifera protein NRT1/ PTR FAMILY 3.1 (LOC103715339), transcript variant X1, mRNA}	{PF00854:POT family}
transcript_HQ_LoMix_transcript30781/f17p0/948	86.5118	562.983	-2.7021	1.53e-08	1.22e-06	6	down	{XP_010933173.1; PREDICTED: uncharacterized protein LOC105053624 [Elaeis guineensis]}	{sp|Q58629|Y1232_METJA; Uncharacterized protein MJ1232 OS=Methanocaldococcus jannaschii (strain ATCC 43067 / DSM 2661 / JAL-1 / JCM 10045 / NBRC 100440) GN=MJ1232 PE=4 SV=1}	{mus:103970212; - - - - -}	{NA}	{NA}	{NA}	{NA}
transcript_HQ_LoMix_transcript33489/f2p0/695	8974.29	52885	-2.559	1.57e-08	1.24e-06	6	down	{XP_010928576.1; PREDICTED: MLP-like protein 423 [Elaeis guineensis]}	{sp|Q93VR4|ML423_ARATH; MLP-like protein 423 OS=Arabidopsis thaliana GN=MLP423 PE=2 SV=1}	{egu:105039177; - - - - -}	{NA}	{GO:0009607; response to biotic stimulus; biological_process GO:0006952; defense response; biological_process}	{XM_010930274.1; PREDICTED: Elaeis guineensis MLP-like protein 423 (LOC105050310), mRNA}	{PF00407:Pathogenesis-related protein Bet v I family}
transcript_HQ_LoMix_transcript9420/f40p0/2490	1065.56	4772.75	-2.1632	1.57e-08	1.24e-06	6	down	{XP_008788360.1; PREDICTED: primary amine oxidase-like [Phoenix dactylifera]}	{sp|Q8H1H9|AMO_ARATH; Primary amine oxidase OS=Arabidopsis thaliana GN=At1g62810 PE=2 SV=1}	{pda:103706132; K00276 AOC3, AOC2, tynA primary-amine oxidase 1.4.3.21 ko00260; Metabolism; Amino acid metabolism; Glycine, serine and threonine metabolism | ko00350; Metabolism; Amino acid metabolism; Tyrosine metabolism | ko00360; Metabolism; Amino acid metabolism; Phenylalanine metabolism | ko00410; Metabolism; Metabolism of other amino acids; beta-Alanine metabolism | ko00950; Metabolism; Bio…	{At4g12290; KOG1186 Copper amine oxidase Q Secondary metabolites biosynthesis, transport and catabolism ;}	{GO:0008131; primary amine oxidase activity; molecular_function GO:0009308; amine metabolic process; biological_process GO:0048038; quinone binding; molecular_function GO:0055114; oxidation-reduction process; biological_process GO:0005507; copper ion binding; molecular_function}	{XM_008790138.2; PREDICTED: Phoenix dactylifera primary amine oxidase-like (LOC103706132), mRNA}	{PF01179:Copper amine oxidase, enzyme domain PF02728:Copper amine oxidase, N3 domain PF02727:Copper amine oxidase, N2 domain}
transcript_HQ_LoMix_transcript16795/f2p0/1896	1108.15	70.6643	3.971	1.66e-08	1.31e-06	6	up	{XP_020087277.1; protein DETOXIFICATION 20-like [Ananas comosus]}	{sp|Q8W488|DTX21_ARATH; Protein DETOXIFICATION 21 OS=Arabidopsis thaliana GN=DTX21 PE=1 SV=1}	{egu:105046116; K03327 TC.MATE, SLC47A, norM, mdtK, dinF multidrug resistance protein, MATE family - -}	{At1g33110; KOG1347 Uncharacterized membrane protein, predicted efflux pump R General function prediction only ;}	{GO:0016020; membrane; cellular_component GO:0055085; transmembrane transport; biological_process GO:0015238; drug transmembrane transporter activity; molecular_function GO:0006855; drug transmembrane transport; biological_process GO:0015297; antiporter activity; molecular_function}	{NA}	{PF01554:MatE}
transcript_HQ_LoMix_transcript12177/f4p0/2258	156.226	834.137	-2.4166	1.74e-08	1.35e-06	6	down	{XP_009400415.1; PREDICTED: ABC transporter G family member 11-like [Musa acuminata subsp. malaccensis]}	{sp|Q8RXN0|AB11G_ARATH; ABC transporter G family member 11 OS=Arabidopsis thaliana GN=ABCG11 PE=1 SV=1}	{egu:105042831; - - - - -}	{At1g17840; KOG0061 Transporter, ABC superfamily (Breast cancer resistance protein) Q Secondary metabolites biosynthesis, transport and catabolism ;}	{GO:0005524; ATP binding; molecular_function GO:0016021; integral to membrane; cellular_component GO:0016020; membrane; cellular_component GO:0004127; cytidylate kinase activity; molecular_function GO:0042626; ATPase activity, coupled to transmembrane movement of substances; molecular_function GO:0006139; nucleobase, nucleoside, nucleotide and nucleic acid metabolic process; biological_process GO…	{XM_010920171.2; PREDICTED: Elaeis guineensis ABC transporter G family member 11 (LOC105042831), mRNA}	{PF06422:CDR ABC transporter PF00005:ABC transporter PF02224:Cytidylate kinase PF07728:AAA domain (dynein-related subfamily) PF01061:ABC-2 type transporter PF03193:Protein of unknown function, DUF258 PF13304:AAA domain, putative AbiEii toxin, Type IV TA system}
transcript_HQ_LoMix_transcript26297/f2p0/1337	478.256	66.3723	2.8491	1.74e-08	1.35e-06	6	up	{XP_010926053.1; PREDICTED: bifunctional protein FolD 1, mitochondrial isoform X1 [Elaeis guineensis]}	{sp|A2RVV7|FOLD1_ARATH; Bifunctional protein FolD 1, mitochondrial OS=Arabidopsis thaliana GN=FOLD1 PE=2 SV=1}	{egu:105048445; - - - - -}	{At2g38660; KOG0089 Methylenetetrahydrofolate dehydrogenase/methylenetetrahydrofolate cyclohydrolase H Coenzyme transport and metabolism ;}	{GO:0003824; NA GO:0004488; methylenetetrahydrofolate dehydrogenase (NADP+) activity; molecular_function GO:0009396; folic acid-containing compound biosynthetic process; biological_process GO:0055114; oxidation-reduction process; biological_process}	{XM_010280595.1; PREDICTED: Nelumbo nucifera bifunctional protein FolD 1, mitochondrial (LOC104612936), transcript variant X2, mRNA}	{PF02882:Tetrahydrofolate dehydrogenase/cyclohydrolase, NAD(P)-binding domain PF00763:Tetrahydrofolate dehydrogenase/cyclohydrolase, catalytic domain}
transcript_HQ_LoMix_transcript3575/f288p0/3264	8257.68	45765.7	-2.4705	1.73e-08	1.35e-06	6	down	{OAY57364.1; hypothetical protein MANES_02G091300 [Manihot esculenta]}	{sp|P29194|CAPP2_SORBI; Phosphoenolpyruvate carboxylase 2 OS=Sorghum bicolor PE=3 SV=1}	{gra:105778235; K01595 ppc phosphoenolpyruvate carboxylase 4.1.1.31 ko01200; Metabolism; Global and overview maps; Carbon metabolism | ko00620; Metabolism; Carbohydrate metabolism; Pyruvate metabolism | ko00710; Metabolism; Energy metabolism; Carbon fixation in photosynthetic organisms | ko00720; Metabolism; Energy metabolism; Carbon fixation pathways in prokaryotes | ko00680; Metabolism; Energy …	{NA}	{GO:0015977; carbon fixation; biological_process GO:0006099; tricarboxylic acid cycle; biological_process GO:0008964; phosphoenolpyruvate carboxylase activity; molecular_function}	{XM_010927335.2; PREDICTED: Elaeis guineensis SCAR-like protein 2 (LOC105048129), mRNA}	{PF00311:Phosphoenolpyruvate carboxylase PF14010:Phosphoenolpyruvate carboxylase}
transcript_HQ_LoMix_transcript12714/f6p0/2134	7643.92	1688.75	2.1784	1.75e-08	1.35e-06	6	up	{XP_020111780.1; endoglucanase 12-like [Ananas comosus]}	{sp|Q7XUK4|GUN12_ORYSJ; Endoglucanase 12 OS=Oryza sativa subsp. japonica GN=GLU3 PE=2 SV=2}	{pda:103715280; - - - - -}	{NA}	{GO:0005975; carbohydrate metabolic process; biological_process GO:0004553; hydrolase activity, hydrolyzing O-glycosyl compounds; molecular_function}	{XM_010914443.2; PREDICTED: Elaeis guineensis endoglucanase 12-like (LOC105038594), mRNA}	{PF00759:Glycosyl hydrolase family 9}
transcript_HQ_LoMix_transcript1092/f2p0/4241	277.485	1274.21	-2.1991	1.94e-08	1.49e-06	6	down	{XP_008799127.1; PREDICTED: probable inactive receptor kinase At5g10020 isoform X1 [Phoenix dactylifera]}	{sp|Q0WR59|Y5020_ARATH; Probable inactive receptor kinase At5g10020 OS=Arabidopsis thaliana GN=At5g10020 PE=1 SV=2}	{egu:105044741; - - - - -}	{NA}	{GO:0004672; protein kinase activity; molecular_function GO:0005524; ATP binding; molecular_function GO:0005515; protein binding; molecular_function GO:0006468; protein phosphorylation; biological_process}	{XM_008800907.2; PREDICTED: Phoenix dactylifera probable inactive receptor kinase At5g10020 (LOC103713859), transcript variant X4, mRNA}	{PF07714:Protein tyrosine kinase PF13855:Leucine rich repeat PF00069:Protein kinase domain PF13516:Leucine Rich repeat PF00560:Leucine Rich Repeat}
transcript_HQ_LoMix_transcript33734/f2p0/659	195.894	989.745	-2.337	1.99e-08	1.53e-06	6	down	{XP_018847818.1; PREDICTED: glycine-rich RNA-binding protein-like [Juglans regia]}	{sp|Q03878|GRP1_DAUCA; Glycine-rich RNA-binding protein OS=Daucus carota PE=2 SV=1}	{bdi:100842305; - - - - -}	{At2g21660; KOG0118 FOG: RRM domain R General function prediction only ;}	{GO:0003676; nucleic acid binding; molecular_function}	{XR_604167.2; PREDICTED: Phoenix dactylifera glycine-rich RNA-binding protein GRP1A-like (LOC103707612), transcript variant X1, misc_RNA}	{PF00076:RNA recognition motif. (a.k.a. RRM, RBD, or RNP domain) PF16367:RNA recognition motif}
transcript_HQ_LoMix_transcript21656/f2p0/1619	426.321	2.55088	7.3848	2.08e-08	1.59e-06	6	up	{JAT46845.1; Transcriptional activator HAA1 [Anthurium amnicola]}	{NA}	{egu:105050187; - - - - -}	{NA}	{GO:0046872; metal ion binding; molecular_function}	{XM_008778490.2; PREDICTED: Phoenix dactylifera uncharacterized LOC103696776 (LOC103696776), mRNA}	{PF00096:Zinc finger, C2H2 type}
transcript_HQ_LoMix_transcript20885/f6p0/1577	161.105	3.02586	5.7345	2.13e-08	1.62e-06	6	up	{XP_008785644.1; PREDICTED: cysteine synthase 2 [Phoenix dactylifera]}	{sp|P87131|CYSKL_SCHPO; Cysteine synthase 2 OS=Schizosaccharomyces pombe (strain 972 / ATCC 24843) GN=cys12 PE=3 SV=1}	{pda:103704221; K01738 cysK cysteine synthase A 2.5.1.47 ko01200; Metabolism; Global and overview maps; Carbon metabolism | ko01230; Metabolism; Global and overview maps; Biosynthesis of amino acids | ko00920; Metabolism; Energy metabolism; Sulfur metabolism | ko00270; Metabolism; Amino acid metabolism; Cysteine and methionine metabolism}	{At1g55880; KOG1481 Cysteine synthase E Amino acid transport and metabolism ;}	{NA}	{XM_010940942.2; PREDICTED: Elaeis guineensis cysteine synthase 2 (LOC105058131), transcript variant X1, mRNA}	{NA}
transcript_HQ_LoMix_transcript21702/f3p0/1625	478.416	1.95073	7.9381	2.18e-08	1.65e-06	6	up	{XP_010267824.1; PREDICTED: uncharacterized protein LOC104604941 [Nelumbo nucifera]}	{NA}	{egu:105050187; - - - - -}	{NA}	{GO:0046872; metal ion binding; molecular_function}	{XM_008778490.2; PREDICTED: Phoenix dactylifera uncharacterized LOC103696776 (LOC103696776), mRNA}	{PF00096:Zinc finger, C2H2 type}
transcript_HQ_LoMix_transcript16600/f8p0/1896	178.092	1580.17	-3.1494	2.2e-08	1.65e-06	6	down	{XP_010918104.1; PREDICTED: cell division cycle 20.2, cofactor of APC complex-like [Elaeis guineensis]}	{sp|Q9S7I8|CDC22_ARATH; Cell division cycle 20.2, cofactor of APC complex OS=Arabidopsis thaliana GN=CDC20-2 PE=1 SV=1}	{egu:105042540; K03363 CDC20 cell division cycle 20, cofactor of APC complex - ko04120; Genetic Information Processing; Folding, sorting and degradation; Ubiquitin mediated proteolysis | ko04110; Cellular Processes; Cell growth and death; Cell cycle | ko04111; Cellular Processes; Cell growth and death; Cell cycle - yeast | ko04113; Cellular Processes; Cell growth and death; Meiosis - yeast | ko04…	{At4g33260; KOG0305 Anaphase promoting complex, Cdc20, Cdh1, and Ama1 subunits DO Cell cycle control, cell division, chromosome partitioning ; Posttranslational modification, protein turnover, chaperones ;}	{GO:0005515; protein binding; molecular_function}	{XM_010919802.2; PREDICTED: Elaeis guineensis cell division cycle 20.2, cofactor of APC complex-like (LOC105042540), mRNA}	{PF00400:WD domain, G-beta repeat}
transcript_HQ_LoMix_transcript17317/f3p0/1852	348.386	40.5086	3.1044	2.21e-08	1.66e-06	6	up	{XP_009383851.1; PREDICTED: oxalate--CoA ligase-like isoform X1 [Musa acuminata subsp. malaccensis]}	{sp|Q9SMT7|4CLLA_ARATH; Oxalate--CoA ligase OS=Arabidopsis thaliana GN=AAE3 PE=1 SV=1}	{mus:103973539; - - - - -}	{At3g48990; KOG1176 Acyl-CoA synthetase I Lipid transport and metabolism ;}	{GO:0003824; NA GO:0008152; NA}	{XM_003579458.3; PREDICTED: Brachypodium distachyon oxalate--CoA ligase (LOC100822696), mRNA}	{PF00501:AMP-binding enzyme}
transcript_HQ_LoMix_transcript12312/f2p0/2245	115.169	2.54401	5.5005	2.35e-08	1.75e-06	6	up	{XP_010910789.2; PREDICTED: factor of DNA methylation 1-like [Elaeis guineensis]}	{sp|Q9S9P3|FDM1_ARATH; Factor of DNA methylation 1 OS=Arabidopsis thaliana GN=FDM1 PE=1 SV=1}	{pda:103703501; - - - - -}	{NA}	{GO:0031047; gene silencing by RNA; biological_process}	{XM_010274549.2; PREDICTED: Nelumbo nucifera factor of DNA methylation 4-like (LOC104608520), mRNA}	{PF03470:XS zinc finger domain PF03468:XS domain}
transcript_HQ_LoMix_transcript32401/f8p0/786	728.222	8174.12	-3.4886	2.36e-08	1.75e-06	6	down	{ONK57470.1; uncharacterized protein A4U43_C09F840 [Asparagus officinalis]}	{NA}	{cic:CICLE_v10029378mg; - - - - -}	{NA}	{NA}	{NA}	{NA}
transcript_HQ_LoMix_transcript17085/f3p0/1810	2254.74	516.398	2.1264	2.41e-08	1.78e-06	6	up	{XP_010932663.1; PREDICTED: cation/calcium exchanger 1-like [Elaeis guineensis]}	{sp|Q9FKP1|CCX1_ARATH; Cation/calcium exchanger 1 OS=Arabidopsis thaliana GN=CCX1 PE=2 SV=1}	{mus:104000379; K13754 SLC24A6, NCKX6 solute carrier family 24 (sodium/potassium/calcium exchanger), member 6 - -}	{At5g17860; KOG2399 K+-dependent Na+:Ca2+ antiporter P Inorganic ion transport and metabolism ;}	{GO:0016021; integral to membrane; cellular_component GO:0055085; transmembrane transport; biological_process}	{NA}	{PF01699:Sodium/calcium exchanger protein}
transcript_HQ_LoMix_transcript11554/f5p0/2325	199.228	987.797	-2.3098	2.53e-08	1.86e-06	6	down	{OEL30837.1; hypothetical protein BAE44_0008143 [Dichanthelium oligosanthes]}	{NA}	{zma:103646890; - - - - -}	{NA}	{GO:0004842; ubiquitin-protein ligase activity; molecular_function GO:0005680; anaphase-promoting complex; cellular_component GO:0005515; protein binding; molecular_function GO:0046872; metal ion binding; molecular_function GO:0008270; zinc ion binding; molecular_function GO:0030127; COPII vesicle coat; cellular_component GO:0006888; ER to Golgi vesicle-mediated transport; biological_process GO:0…	{NA}	{PF13639:Ring finger domain PF00628:PHD-finger PF17122:Zinc-finger PF00097:Zinc finger, C3HC4 type (RING finger) PF17123:RING-like zinc finger PF12861:Anaphase-promoting complex subunit 11 RING-H2 finger PF04811:Sec23/Sec24 trunk domain PF14634:zinc-RING finger domain PF12678:RING-H2 zinc finger domain}
transcript_HQ_LoMix_transcript27967/f3p0/1196	723.396	3050.36	-2.0761	2.53e-08	1.86e-06	6	down	{XP_010911228.2; PREDICTED: probable xyloglucan endotransglucosylase/hydrolase protein 27 [Elaeis guineensis]}	{sp|Q38909|XTH28_ARATH; Probable xyloglucan endotransglucosylase/hydrolase protein 28 OS=Arabidopsis thaliana GN=XTH28 PE=2 SV=1}	{egu:105037235; K08235 E2.4.1.207 xyloglucan:xyloglucosyl transferase 2.4.1.207 -}	{NA}	{GO:0004553; hydrolase activity, hydrolyzing O-glycosyl compounds; molecular_function GO:0005975; carbohydrate metabolic process; biological_process GO:0048046; apoplast; cellular_component GO:0006073; cellular glucan metabolic process; biological_process GO:0005618; cell wall; cellular_component GO:0016762; xyloglucan:xyloglucosyl transferase activity; molecular_function}	{XM_010912926.2; PREDICTED: Elaeis guineensis probable xyloglucan endotransglucosylase/hydrolase protein 27 (LOC105037235), mRNA}	{PF00722:Glycosyl hydrolases family 16 PF06955:Xyloglucan endo-transglycosylase (XET) C-terminus}
transcript_HQ_LoMix_transcript32388/f2p0/804	151.048	799.282	-2.4037	2.55e-08	1.86e-06	6	down	{XP_018847818.1; PREDICTED: glycine-rich RNA-binding protein-like [Juglans regia]}	{sp|Q03878|GRP1_DAUCA; Glycine-rich RNA-binding protein OS=Daucus carota PE=2 SV=1}	{bdi:100842305; - - - - -}	{At2g21660; KOG0118 FOG: RRM domain R General function prediction only ;}	{GO:0003676; nucleic acid binding; molecular_function}	{XR_604167.2; PREDICTED: Phoenix dactylifera glycine-rich RNA-binding protein GRP1A-like (LOC103707612), transcript variant X1, misc_RNA}	{PF16367:RNA recognition motif PF00076:RNA recognition motif. (a.k.a. RRM, RBD, or RNP domain)}
transcript_HQ_LoMix_transcript33861/f8p0/642	602.807	2581.23	-2.0983	2.62e-08	1.9e-06	6	down	{XP_010264242.1; PREDICTED: 14 kDa proline-rich protein DC2.15-like [Nelumbo nucifera]}	{sp|P14009|14KD_DAUCA; 14 kDa proline-rich protein DC2.15 OS=Daucus carota PE=2 SV=1}	{egu:105043616; - - - - -}	{NA}	{NA}	{NA}	{NA}
transcript_HQ_LoMix_transcript23374/f2p0/1517	28.3649	289.93	-3.3535	2.69e-08	1.95e-06	6	down	{XP_009387460.1; PREDICTED: F-box protein AFR [Musa acuminata subsp. malaccensis]}	{sp|Q8LAW2|AFR_ARATH; F-box protein AFR OS=Arabidopsis thaliana GN=AFR PE=1 SV=2}	{mus:103974372; - - - - -}	{At2g24540; KOG1072 FOG: Kelch repeat R General function prediction only ;}	{GO:0005515; protein binding; molecular_function}	{NA}	{PF00646:F-box domain PF07646:Kelch motif PF01344:Kelch motif}
transcript_HQ_LoMix_transcript4329/f3p0/3305	119.797	677.818	-2.5003	2.73e-08	1.97e-06	6	down	{XP_010939309.1; PREDICTED: leucine-rich repeat receptor-like serine/threonine-protein kinase BAM1 [Elaeis guineensis]}	{sp|O49545|BAME1_ARATH; Leucine-rich repeat receptor-like serine/threonine-protein kinase BAM1 OS=Arabidopsis thaliana GN=BAM1 PE=1 SV=1}	{pda:103705430; - - - - -}	{NA}	{GO:0006468; protein phosphorylation; biological_process GO:0005524; ATP binding; molecular_function GO:0004672; protein kinase activity; molecular_function GO:0005515; protein binding; molecular_function}	{XM_010943683.2; PREDICTED: Elaeis guineensis leucine-rich repeat receptor-like serine/threonine-protein kinase BAM1 (LOC105060090), mRNA}	{PF13855:Leucine rich repeat PF07714:Protein tyrosine kinase PF13516:Leucine Rich repeat PF00069:Protein kinase domain PF00560:Leucine Rich Repeat}
transcript_HQ_LoMix_transcript23975/f3p0/1453	456.144	1980.42	-2.1182	2.9e-08	2.08e-06	6	down	{XP_008811612.1; PREDICTED: protein ECERIFERUM 26-like [Phoenix dactylifera]}	{sp|Q9LIS1|CR26L_ARATH; Protein ECERIFERUM 26-like OS=Arabidopsis thaliana GN=CER26L PE=2 SV=1}	{egu:105042335; - - - - -}	{NA}	{GO:0016747; transferase activity, transferring acyl groups other than amino-acyl groups; molecular_function}	{NA}	{PF02458:Transferase family}
transcript_HQ_LoMix_transcript10436/f83p0/2359	29221.5	5907.08	2.3065	2.99e-08	2.13e-06	6	up	{ONK70655.1; uncharacterized protein A4U43_C04F140 [Asparagus officinalis]}	{sp|Q9T074|PCKA_ARATH; Phosphoenolpyruvate carboxykinase (ATP) OS=Arabidopsis thaliana GN=PCKA PE=1 SV=1}	{pda:103708389; K01610 E4.1.1.49, pckA phosphoenolpyruvate carboxykinase (ATP) 4.1.1.49 ko01200; Metabolism; Global and overview maps; Carbon metabolism | ko00010; Metabolism; Carbohydrate metabolism; Glycolysis / Gluconeogenesis | ko00020; Metabolism; Carbohydrate metabolism; Citrate cycle (TCA cycle) | ko00620; Metabolism; Carbohydrate metabolism; Pyruvate metabolism | ko00710; Metabolism; Ener…	{NA}	{GO:0004612; phosphoenolpyruvate carboxykinase (ATP) activity; molecular_function GO:0006094; gluconeogenesis; biological_process GO:0005524; ATP binding; molecular_function}	{XM_010936066.1; PREDICTED: Elaeis guineensis phosphoenolpyruvate carboxykinase [ATP] (LOC105054530), mRNA}	{PF01293:Phosphoenolpyruvate carboxykinase}
transcript_HQ_LoMix_transcript2760/f7p0/3537	600.387	18.6435	5.0091	3e-08	2.13e-06	6	up	{XP_008795629.1; PREDICTED: kinesin-like protein KIN-5B [Phoenix dactylifera]}	{sp|Q0WQJ7|KN5B_ARATH; Kinesin-like protein KIN-5B OS=Arabidopsis thaliana GN=KIN5B PE=2 SV=1}	{pda:103711307; K10398 KIF11, EG5 kinesin family member 11 - -}	{At2g37420; KOG0243 Kinesin-like protein Z Cytoskeleton ;}	{GO:0003777; microtubule motor activity; molecular_function GO:0007018; microtubule-based movement; biological_process GO:0008017; microtubule binding; molecular_function GO:0005524; ATP binding; molecular_function}	{XM_014664011.1; PREDICTED: Vigna radiata var. radiata 125 kDa kinesin-related protein-like (LOC106776528), mRNA}	{PF00225:Kinesin motor domain PF16796:Microtubule binding}
transcript_HQ_LoMix_transcript18135/f3p0/1808	553.645	2462.54	-2.1531	3.1e-08	2.19e-06	6	down	{XP_008808634.1; PREDICTED: protein NUCLEAR FUSION DEFECTIVE 4 [Phoenix dactylifera]}	{sp|F4I9E1|NFD4_ARATH; Protein NUCLEAR FUSION DEFECTIVE 4 OS=Arabidopsis thaliana GN=NFD4 PE=3 SV=1}	{mus:103994365; - - - - -}	{NA}	{NA}	{XM_009414692.2; PREDICTED: Musa acuminata subsp. malaccensis protein NUCLEAR FUSION DEFECTIVE 4-like (LOC103994365), mRNA}	{NA}
transcript_HQ_LoMix_transcript8214/f2p0/2663	3281.3	780.969	2.0709	3.19e-08	2.25e-06	6	up	{XP_010916562.1; PREDICTED: phosphatidylinositol 4-phosphate 5-kinase 1 isoform X1 [Elaeis guineensis]}	{sp|Q6EX42|PI5K1_ORYSJ; Phosphatidylinositol 4-phosphate 5-kinase 1 OS=Oryza sativa subsp. japonica GN=PIPK1 PE=2 SV=2}	{egu:105041334; K00889 PIP5K 1-phosphatidylinositol-4-phosphate 5-kinase 2.7.1.68 ko00562; Metabolism; Carbohydrate metabolism; Inositol phosphate metabolism | ko04011; Environmental Information Processing; Signal transduction; MAPK signaling pathway - yeast | ko04070; Environmental Information Processing; Signal transduction; Phosphatidylinositol signaling system | ko04072; Environmental Informa…	{At1g10900; KOG0229 Phosphatidylinositol-4-phosphate 5-kinase T Signal transduction mechanisms ;}	{GO:0046488; phosphatidylinositol metabolic process; biological_process GO:0016307; phosphatidylinositol phosphate kinase activity; molecular_function}	{XM_010918261.2; PREDICTED: Elaeis guineensis phosphatidylinositol 4-phosphate 5-kinase 1 (LOC105041334), transcript variant X2, mRNA}	{PF01504:Phosphatidylinositol-4-phosphate 5-Kinase}
transcript_HQ_LoMix_transcript5614/f5p0/3025	652.463	120.863	2.4325	3.55e-08	2.49e-06	6	up	{ONK69786.1; uncharacterized protein A4U43_C05F26700 [Asparagus officinalis]}	{sp|O64556|Y2923_ARATH; Putative leucine-rich repeat receptor-like serine/threonine-protein kinase At2g19230 OS=Arabidopsis thaliana GN=At2g19230 PE=3 SV=3}	{mus:103997281; - - - - -}	{NA}	{GO:0005515; protein binding; molecular_function GO:0005524; ATP binding; molecular_function GO:0004672; protein kinase activity; molecular_function GO:0006468; protein phosphorylation; biological_process}	{AP010790.1; Lotus japonicus genomic DNA, chromosome 2, clone: LjT40A14, TM0543b, complete sequence}	{PF00560:Leucine Rich Repeat PF07714:Protein tyrosine kinase PF13855:Leucine rich repeat PF13516:Leucine Rich repeat PF00069:Protein kinase domain}
transcript_HQ_LoMix_transcript5836/f2p0/3009	91.0258	568.965	-2.644	3.62e-08	2.53e-06	6	down	{XP_019052864.1; PREDICTED: AMP deaminase [Nelumbo nucifera]}	{sp|O80452|AMPD_ARATH; AMP deaminase OS=Arabidopsis thaliana GN=AMPD PE=1 SV=2}	{nnu:104594931; K01490 AMPD AMP deaminase 3.5.4.6 ko00230; Metabolism; Nucleotide metabolism; Purine metabolism}	{At2g38280; KOG1096 Adenosine monophosphate deaminase F Nucleotide transport and metabolism ;}	{GO:0019239; deaminase activity; molecular_function}	{XM_010939575.2; PREDICTED: Elaeis guineensis probable AMP deaminase (LOC105057110), mRNA}	{PF00962:Adenosine/AMP deaminase}
transcript_HQ_LoMix_transcript21131/f2p0/1676	924.304	194.524	2.2484	3.69e-08	2.57e-06	6	up	{XP_009386417.1; PREDICTED: oxalate--CoA ligase-like [Musa acuminata subsp. malaccensis]}	{sp|Q9SMT7|4CLLA_ARATH; Oxalate--CoA ligase OS=Arabidopsis thaliana GN=AAE3 PE=1 SV=1}	{mus:103973539; - - - - -}	{At3g48990; KOG1176 Acyl-CoA synthetase I Lipid transport and metabolism ;}	{GO:0008152; NA GO:0003824; NA}	{XM_010936449.2; PREDICTED: Elaeis guineensis oxalate--CoA ligase (LOC105054837), mRNA}	{PF00501:AMP-binding enzyme}
transcript_HQ_LoMix_transcript13183/f2p0/2178	79.1609	508.585	-2.6836	3.71e-08	2.57e-06	6	down	{ONK63524.1; uncharacterized protein A4U43_C07F16110 [Asparagus officinalis]}	{NA}	{mus:103970502; - - - - -}	{NA}	{GO:0005516; calmodulin binding; molecular_function}	{NA}	{PF07839:Plant calmodulin-binding domain}
transcript_HQ_LoMix_transcript11374/f2p0/2338	624.743	3029.06	-2.2775	3.91e-08	2.7e-06	6	down	{XP_010905622.1; PREDICTED: 65-kDa microtubule-associated protein 6 [Elaeis guineensis]}	{sp|Q9SIS3|MA656_ARATH; 65-kDa microtubule-associated protein 6 OS=Arabidopsis thaliana GN=MAP65-6 PE=1 SV=1}	{pda:103713191; K16732 PRC1 protein regulator of cytokinesis 1 - -}	{At2g01910; KOG4302 Microtubule-associated protein essential for anaphase spindle elongation DZ Cell cycle control, cell division, chromosome partitioning ; Cytoskeleton ;}	{GO:0005198; NA GO:0019028; viral capsid; cellular_component GO:0019031; viral envelope; cellular_component}	{XM_008808417.1; PREDICTED: Phoenix dactylifera 65-kDa microtubule-associated protein 6-like (LOC103719264), mRNA}	{PF04513:Baculovirus polyhedron envelope protein, PEP, C terminus }
transcript_HQ_LoMix_transcript6810/f8p0/2839	130.077	1.68103	6.2739	4.17e-08	2.87e-06	6	up	{EEE53808.1; hypothetical protein OsJ_00241 [Oryza sativa Japonica Group]}	{sp|Q9S7Y7|XYL1_ARATH; Alpha-xylosidase 1 OS=Arabidopsis thaliana GN=XYL1 PE=1 SV=1}	{egu:105041200; K15925 XYL1 alpha-D-xyloside xylohydrolase 3.2.1.177 -}	{At1g68560; KOG1065 Maltase glucoamylase and related hydrolases, glycosyl hydrolase family 31 G Carbohydrate transport and metabolism ;}	{GO:0004553; hydrolase activity, hydrolyzing O-glycosyl compounds; molecular_function GO:0005975; carbohydrate metabolic process; biological_process}	{XM_007142844.1; Phaseolus vulgaris hypothetical protein (PHAVU_007G026900g) mRNA, complete cds}	{PF01055:Glycosyl hydrolases family 31 }
transcript_HQ_LoMix_transcript15497/f2p0/1993	5634.38	1023.58	2.4606	4.49e-08	3.06e-06	6	up	{XP_010929557.1; PREDICTED: L-ascorbate oxidase homolog [Elaeis guineensis]}	{sp|P29162|ASOL_TOBAC; L-ascorbate oxidase homolog OS=Nicotiana tabacum PE=2 SV=1}	{egu:105051005; - - - - -}	{At1g76160; KOG1263 Multicopper oxidases Q Secondary metabolites biosynthesis, transport and catabolism ;}	{GO:0016491; oxidoreductase activity; molecular_function GO:0005507; copper ion binding; molecular_function GO:0055114; oxidation-reduction process; biological_process}	{XM_008791601.2; PREDICTED: Phoenix dactylifera L-ascorbate oxidase homolog (LOC103707198), mRNA}	{PF07731:Multicopper oxidase PF00394:Multicopper oxidase PF07732:Multicopper oxidase}
transcript_HQ_LoMix_transcript17447/f2p0/1847	409.8	2590.65	-2.6603	4.48e-08	3.06e-06	6	down	{XP_010906208.1; PREDICTED: protein DEK isoform X2 [Elaeis guineensis]}	{sp|Q7TNV0|DEK_MOUSE; Protein DEK OS=Mus musculus GN=Dek PE=1 SV=1}	{pda:103707565; K17046 DEK protein DEK - -}	{At5g55660; KOG2266 Chromatin-associated protein Dek and related proteins, contains SAP DNA binding domain B Chromatin structure and dynamics ;}	{NA}	{XM_008813417.2; PREDICTED: Phoenix dactylifera protein DEK-like (LOC103722745), transcript variant X2, mRNA}	{NA}
transcript_HQ_LoMix_transcript7185/f2p0/2761	943.906	9341.5	-3.3069	4.54e-08	3.09e-06	6	down	{XP_010906722.1; PREDICTED: probable galactinol--sucrose galactosyltransferase 6 [Elaeis guineensis]}	{sp|Q8RX87|RFS6_ARATH; Probable galactinol--sucrose galactosyltransferase 6 OS=Arabidopsis thaliana GN=RFS6 PE=2 SV=2}	{pper:PRUPE_ppa001896mg; K06617 E2.4.1.82 raffinose synthase 2.4.1.82 ko00052; Metabolism; Carbohydrate metabolism; Galactose metabolism}	{NA}	{NA}	{XM_010908420.2; PREDICTED: Elaeis guineensis probable galactinol--sucrose galactosyltransferase 6 (LOC105033561), mRNA}	{NA}
transcript_HQ_LoMix_transcript19171/f19p0/1649	49.9365	384.331	-2.9442	4.63e-08	3.14e-06	6	down	{JAT50590.1; Allene oxide synthase, chloroplastic [Anthurium amnicola]}	{sp|Q7XYS3|C74A2_ORYSJ; Allene oxide synthase 2 OS=Oryza sativa subsp. japonica GN=CYP74A2 PE=2 SV=2}	{egu:105039328; K01723 AOS hydroperoxide dehydratase 4.2.1.92 ko00592; Metabolism; Lipid metabolism; alpha-Linolenic acid metabolism}	{NA}	{GO:0055114; oxidation-reduction process; biological_process GO:0016705; oxidoreductase activity, acting on paired donors, with incorporation or reduction of molecular oxygen; molecular_function GO:0020037; heme binding; molecular_function GO:0005506; iron ion binding; molecular_function}	{XM_018649489.1; PREDICTED: Pyrus x bretschneideri allene oxide synthase 1, chloroplastic-like (LOC103955456), mRNA}	{PF00067:Cytochrome P450}
transcript_HQ_LoMix_transcript33066/f7p0/716	20310.6	4274.69	2.2483	4.74e-08	3.19e-06	5	up	{XP_008796196.1; PREDICTED: acyl carrier protein 1, chloroplastic-like [Phoenix dactylifera]}	{sp|P93092|ACP1_CASGL; Acyl carrier protein 1, chloroplastic OS=Casuarina glauca GN=ACP1 PE=2 SV=1}	{egu:105045224; - - - - -}	{At4g25050; KOG1748 Acyl carrier protein/NADH-ubiquinone oxidoreductase, NDUFAB1/SDAP subunit CIQ Energy production and conversion ; Lipid transport and metabolism ; Secondary metabolites biosynthesis, transport and catabolism ;}	{NA}	{XM_006650865.2; PREDICTED: Oryza brachyantha acyl carrier protein 3, chloroplastic-like (LOC102722478), mRNA}	{NA}
transcript_HQ_LoMix_transcript24206/f4p0/1437	2952.6	721.853	2.0322	4.84e-08	3.25e-06	5	up	{XP_008777313.1; PREDICTED: aspartic proteinase PCS1-like [Phoenix dactylifera]}	{sp|Q9LZL3|PCS1L_ARATH; Aspartic proteinase PCS1 OS=Arabidopsis thaliana GN=PCS1 PE=2 SV=1}	{pda:103697263; - - - - -}	{At5g02190; KOG1339 Aspartyl protease O Posttranslational modification, protein turnover, chaperones ;}	{NA}	{XM_006646412.2; PREDICTED: Oryza brachyantha aspartic proteinase PCS1-like (LOC102713978), partial mRNA}	{NA}
transcript_HQ_LoMix_transcript22788/f2p0/1528	50.6718	389.198	-2.9413	4.97e-08	3.32e-06	5	down	{XP_008794730.1; PREDICTED: uncharacterized protein LOC103710661 [Phoenix dactylifera]}	{NA}	{nnu:104594362; - - - - -}	{NA}	{GO:0046872; metal ion binding; molecular_function GO:0005515; protein binding; molecular_function GO:0005680; anaphase-promoting complex; cellular_component GO:0004842; ubiquitin-protein ligase activity; molecular_function GO:0042578; phosphoric ester hydrolase activity; molecular_function GO:0008270; zinc ion binding; molecular_function}	{NA}	{PF02383:SacI homology domain PF12678:RING-H2 zinc finger domain PF14634:zinc-RING finger domain PF00097:Zinc finger, C3HC4 type (RING finger) PF17123:RING-like zinc finger PF12861:Anaphase-promoting complex subunit 11 RING-H2 finger PF13639:Ring finger domain PF00628:PHD-finger}
transcript_HQ_LoMix_transcript15487/f2p0/1993	2272.83	12554.3	-2.4656	5.36e-08	3.57e-06	5	down	{XP_010938773.1; PREDICTED: heavy metal-associated isoprenylated plant protein 33-like [Elaeis guineensis]}	{sp|Q9M8K5|HIP32_ARATH; Heavy metal-associated isoprenylated plant protein 32 OS=Arabidopsis thaliana GN=HIPP32 PE=2 SV=1}	{mus:104000064; - - - - -}	{At3g06130; KOG1603 Copper chaperone P Inorganic ion transport and metabolism ;}	{GO:0030001; metal ion transport; biological_process GO:0046872; metal ion binding; molecular_function}	{XM_010933654.2; PREDICTED: Elaeis guineensis heavy metal-associated isoprenylated plant protein 32 (LOC105052729), mRNA}	{PF00403:Heavy-metal-associated domain}
transcript_HQ_LoMix_transcript25693/f2p0/1354	5259.15	10.6927	8.9421	5.46e-08	3.62e-06	5	up	{NA}	{NA}	{NA}	{NA}	{NA}	{NA}	{NA}
transcript_HQ_LoMix_transcript15858/f41p0/1870	964.57	4866.57	-2.3349	5.8e-08	3.83e-06	5	down	{XP_008808634.1; PREDICTED: protein NUCLEAR FUSION DEFECTIVE 4 [Phoenix dactylifera]}	{sp|F4I9E1|NFD4_ARATH; Protein NUCLEAR FUSION DEFECTIVE 4 OS=Arabidopsis thaliana GN=NFD4 PE=3 SV=1}	{mus:103994365; - - - - -}	{NA}	{NA}	{XM_009414692.2; PREDICTED: Musa acuminata subsp. malaccensis protein NUCLEAR FUSION DEFECTIVE 4-like (LOC103994365), mRNA}	{NA}
transcript_HQ_LoMix_transcript310/f6p0/5212	2172.64	9454.96	-2.1216	5.92e-08	3.9e-06	5	down	{XP_020082868.1; L-arabinokinase-like [Ananas comosus]}	{sp|O23461|ARAK_ARATH; L-arabinokinase OS=Arabidopsis thaliana GN=ARA1 PE=1 SV=1}	{mus:103969041; K12446 E2.7.1.46 L-arabinokinase 2.7.1.46 ko00520; Metabolism; Carbohydrate metabolism; Amino sugar and nucleotide sugar metabolism}	{At4g16130; KOG0631 Galactokinase G Carbohydrate transport and metabolism ;}	{GO:0005524; ATP binding; molecular_function GO:0051539; 4 iron, 4 sulfur cluster binding; molecular_function}	{XM_008799940.2; PREDICTED: Phoenix dactylifera L-arabinokinase-like (LOC103713125), mRNA}	{PF00288:GHMP kinases N terminal domain PF10589:NADH-ubiquinone oxidoreductase-F iron-sulfur binding region}
transcript_HQ_LoMix_transcript26851/f2p0/1281	4357.83	19926.2	-2.193	6.2e-08	4.07e-06	5	down	{EMS60368.1; Fructose-bisphosphate aldolase cytoplasmic isozyme [Triticum urartu]}	{sp|P17784|ALFC1_ORYSJ; Fructose-bisphosphate aldolase 1, cytoplasmic OS=Oryza sativa subsp. japonica GN=FBA1 PE=1 SV=2}	{sita:101754112; K01623 ALDO fructose-bisphosphate aldolase, class I 4.1.2.13 ko01200; Metabolism; Global and overview maps; Carbon metabolism | ko01230; Metabolism; Global and overview maps; Biosynthesis of amino acids | ko00010; Metabolism; Carbohydrate metabolism; Glycolysis / Gluconeogenesis | ko00030; Metabolism; Carbohydrate metabolism; Pentose phosphate pathway | ko00051; Metabolism; Carbo…	{At3g52930; KOG1557 Fructose-biphosphate aldolase G Carbohydrate transport and metabolism ;}	{GO:0004332; fructose-bisphosphate aldolase activity; molecular_function GO:0006096; glycolysis; biological_process}	{AK252072.1; Hordeum vulgare subsp. vulgare cDNA clone: FLbaf146c08, mRNA sequence}	{PF00274:Fructose-bisphosphate aldolase class-I}
transcript_HQ_LoMix_transcript17953/f6p0/1799	1940.44	278.185	2.8023	6.34e-08	4.14e-06	5	up	{XP_010919789.2; PREDICTED: phospho-2-dehydro-3-deoxyheptonate aldolase 2, chloroplastic [Elaeis guineensis]}	{sp|P37822|AROG_SOLTU; Phospho-2-dehydro-3-deoxyheptonate aldolase 2, chloroplastic OS=Solanum tuberosum GN=SHKB PE=2 SV=1}	{egu:105043788; K01626 E2.5.1.54, aroF, aroG, aroH 3-deoxy-7-phosphoheptulonate synthase 2.5.1.54 ko01230; Metabolism; Global and overview maps; Biosynthesis of amino acids | ko00400; Metabolism; Amino acid metabolism; Phenylalanine, tyrosine and tryptophan biosynthesis | ko02024; Cellular Processes; Cellular community - prokaryotes; Quorum sensing}	{NA}	{GO:0003849; 3-deoxy-7-phosphoheptulonate synthase activity; molecular_function GO:0009073; aromatic amino acid family biosynthetic process; biological_process}	{XM_008796661.2; PREDICTED: Phoenix dactylifera phospho-2-dehydro-3-deoxyheptonate aldolase 2, chloroplastic-like (LOC103710778), mRNA}	{PF01474:Class-II DAHP synthetase family}
transcript_HQ_LoMix_transcript20278/f6p0/1663	300.879	1757.58	-2.5463	6.36e-08	4.14e-06	5	down	{XP_020085540.1; probable aquaporin NIP5-1 isoform X1 [Ananas comosus]}	{sp|Q9SV84|NIP51_ARATH; Probable aquaporin NIP5-1 OS=Arabidopsis thaliana GN=NIP5-1 PE=2 SV=1}	{egu:105043497; K09874 NIP aquaporin NIP - -}	{At4g10380; KOG0223 Aquaporin (major intrinsic protein family) G Carbohydrate transport and metabolism ;}	{GO:0016020; membrane; cellular_component GO:0004190; aspartic-type endopeptidase activity; molecular_function GO:0006810; transport; biological_process GO:0006508; proteolysis; biological_process GO:0005215; NA GO:0030436; asexual sporulation; biological_process}	{XM_010921062.2; PREDICTED: Elaeis guineensis probable aquaporin NIP5-1 (LOC105043497), mRNA}	{PF03419:Sporulation factor SpoIIGA PF00230:Major intrinsic protein}
transcript_HQ_LoMix_transcript21482/f8p0/1593	286.197	29.6909	3.2689	6.46e-08	4.19e-06	5	up	{XP_008795114.2; PREDICTED: sugar transporter ERD6-like 5 isoform X1 [Phoenix dactylifera]}	{sp|Q3ECP7|ERDL5_ARATH; Sugar transporter ERD6-like 5 OS=Arabidopsis thaliana GN=At1g54730 PE=2 SV=2}	{egu:105038107; K08145 SLC2A8, GLUT8 MFS transporter, SP family, solute carrier family 2 (facilitated glucose transporter), member 8 - -}	{At1g54730; KOG0254 Predicted transporter (major facilitator superfamily) R General function prediction only ;}	{GO:0022857; transmembrane transporter activity; molecular_function GO:0055085; transmembrane transport; biological_process GO:0016021; integral to membrane; cellular_component}	{XM_010913795.2; PREDICTED: Elaeis guineensis sugar transporter ERD6-like 5 (LOC105038107), transcript variant X1, mRNA}	{PF00083:Sugar (and other) transporter PF07690:Major Facilitator Superfamily}
transcript_HQ_LoMix_transcript10644/f7p0/2398	1607.45	255.415	2.6539	6.54e-08	4.22e-06	5	up	{XP_008799887.1; PREDICTED: uncharacterized protein LOC103714424 [Phoenix dactylifera]}	{NA}	{mdm:103449577; - - - - -}	{NA}	{NA}	{XM_002315379.2; Populus trichocarpa hypothetical protein (POPTR_0010s25030g) mRNA, complete cds}	{NA}
transcript_HQ_LoMix_transcript17125/f3p0/1869	1152.48	4705.98	-2.0298	6.68e-08	4.3e-06	5	down	{XP_009383851.1; PREDICTED: oxalate--CoA ligase-like isoform X1 [Musa acuminata subsp. malaccensis]}	{sp|Q9SMT7|4CLLA_ARATH; Oxalate--CoA ligase OS=Arabidopsis thaliana GN=AAE3 PE=1 SV=1}	{mus:103973539; - - - - -}	{At3g48990; KOG1176 Acyl-CoA synthetase I Lipid transport and metabolism ;}	{GO:0003824; NA GO:0008152; NA}	{XM_009419993.2; PREDICTED: Musa acuminata subsp. malaccensis oxalate--CoA ligase-like (LOC103998507), mRNA}	{PF00501:AMP-binding enzyme}
transcript_HQ_LoMix_transcript13678/f3p0/2135	31697	128.16	7.9503	6.72e-08	4.31e-06	5	up	{BAD13764.1; exo-1,3-beta-glucanase [Lilium longiflorum]}	{sp|A7LXU3|BGH3B_BACO1; Beta-glucosidase BoGH3B OS=Bacteroides ovatus (strain ATCC 8483 / DSM 1896 / JCM 5824 / NCTC 11153) GN=BACOVA_02659 PE=1 SV=1}	{egu:105042391; K05349 bglX beta-glucosidase 3.2.1.21 ko00500; Metabolism; Carbohydrate metabolism; Starch and sucrose metabolism | ko00460; Metabolism; Metabolism of other amino acids; Cyanoamino acid metabolism | ko00940; Metabolism; Biosynthesis of other secondary metabolites; Phenylpropanoid biosynthesis}	{NA}	{GO:0004553; hydrolase activity, hydrolyzing O-glycosyl compounds; molecular_function GO:0005975; carbohydrate metabolic process; biological_process}	{AB119653.1; Lilium longiflorum LP-ExoII mRNA for exo-1,3-beta-glucanase, complete cds}	{PF00933:Glycosyl hydrolase family 3 N terminal domain PF01915:Glycosyl hydrolase family 3 C-terminal domain}
transcript_HQ_LoMix_transcript15455/f2p0/1996	10785.5	1794.32	2.5876	7.4e-08	4.72e-06	5	up	{XP_019708948.1; PREDICTED: 2,3-bisphosphoglycerate-independent phosphoglycerate mutase [Elaeis guineensis]}	{sp|Q42908|PMGI_MESCR; 2,3-bisphosphoglycerate-independent phosphoglycerate mutase OS=Mesembryanthemum crystallinum GN=PGM1 PE=2 SV=1}	{egu:105046041; K15633 gpmI 2,3-bisphosphoglycerate-independent phosphoglycerate mutase 5.4.2.12 ko01200; Metabolism; Global and overview maps; Carbon metabolism | ko01230; Metabolism; Global and overview maps; Biosynthesis of amino acids | ko00010; Metabolism; Carbohydrate metabolism; Glycolysis / Gluconeogenesis | ko00680; Metabolism; Energy metabolism; Methane metabolism | ko00260; Metabolism;…	{At3g08590; KOG4513 Phosphoglycerate mutase G Carbohydrate transport and metabolism ;}	{GO:0006007; glucose catabolic process; biological_process GO:0046872; metal ion binding; molecular_function GO:0004619; phosphoglycerate mutase activity; molecular_function GO:0016791; phosphatase activity; molecular_function GO:0005737; cytoplasm; cellular_component GO:0003824; NA GO:0030145; manganese ion binding; molecular_function GO:0008152; NA}	{XM_019853389.1; PREDICTED: Elaeis guineensis 2,3-bisphosphoglycerate-independent phosphoglycerate mutase (LOC105052340), mRNA}	{PF06415:BPG-independent PGAM N-terminus (iPGM_N) PF00245:Alkaline phosphatase PF01676:Metalloenzyme superfamily}
transcript_HQ_LoMix_transcript22517/f4p0/1542	334.665	40.4561	3.0483	7.73e-08	4.91e-06	5	up	{OMO95382.1; Mycolic acid cyclopropane synthase [Corchorus olitorius]}	{NA}	{pxb:103948676; K00574 cfa cyclopropane-fatty-acyl-phospholipid synthase 2.1.1.79 -}	{NA}	{NA}	{NA}	{NA}
transcript_HQ_LoMix_transcript13627/f4p0/2099	1253.47	5248.85	-2.0661	7.77e-08	4.92e-06	5	down	{AIU49669.1; major facilitator superfamily protein, partial [Lilium brownii]}	{sp|Q9LYR6|PTR49_ARATH; Protein NRT1/ PTR FAMILY 6.1 OS=Arabidopsis thaliana GN=NPF6.1 PE=2 SV=1}	{nnu:104592733; - - - - -}	{At5g13400; KOG1237 H+/oligopeptide symporter E Amino acid transport and metabolism ;}	{GO:0015097; mercury ion transmembrane transporter activity; molecular_function GO:0016020; membrane; cellular_component GO:0015694; mercury ion transport; biological_process GO:0006810; transport; biological_process GO:0005215; NA}	{KM399013.1; Lilium brownii major facilitator superfamily protein mRNA, partial cds}	{PF05052:MerE protein PF00854:POT family}
transcript_HQ_LoMix_transcript34497/f14p0/537	393.444	1692.34	-2.1048	7.83e-08	4.94e-06	5	down	{OAY82611.1; hypothetical protein ACMD2_16283 [Ananas comosus]}	{NA}	{pda:103704889; - - - - -}	{NA}	{NA}	{NA}	{NA}
transcript_HQ_LoMix_transcript18552/f2p0/1783	230.282	1056.57	-2.1979	8.56e-08	5.38e-06	5	down	{XP_010942675.1; PREDICTED: BTB/POZ domain and ankyrin repeat-containing protein NPR2 [Elaeis guineensis]}	{sp|Q0JJ01|NPR2_ORYSJ; BTB/POZ domain and ankyrin repeat-containing protein NPR2 OS=Oryza sativa subsp. japonica GN=NPR2 PE=1 SV=1}	{egu:105060589; K14508 NPR1 regulatory protein NPR1 - ko04075; Environmental Information Processing; Signal transduction; Plant hormone signal transduction}	{At5g45110; KOG0504 FOG: Ankyrin repeat R General function prediction only ;}	{GO:0005515; protein binding; molecular_function}	{XM_008808475.2; PREDICTED: Phoenix dactylifera regulatory protein NPR3-like (LOC103719294), mRNA}	{PF00651:BTB/POZ domain PF13606:Ankyrin repeat PF00023:Ankyrin repeat}
transcript_HQ_LoMix_transcript9283/f7p0/2530	896.846	3676.53	-2.0354	8.76e-08	5.49e-06	5	down	{XP_010943352.1; PREDICTED: transcription factor bHLH49 isoform X1 [Elaeis guineensis]}	{sp|Q9CAA9|BH049_ARATH; Transcription factor bHLH49 OS=Arabidopsis thaliana GN=BHLH49 PE=1 SV=1}	{pda:103706599; - - - - -}	{NA}	{GO:0046983; protein dimerization activity; molecular_function}	{XM_008799363.1; PREDICTED: Phoenix dactylifera transcription factor bHLH49-like (LOC103712747), transcript variant X1, mRNA}	{PF00010:Helix-loop-helix DNA-binding domain}
transcript_HQ_LoMix_transcript21495/f12p0/1584	191.202	884.285	-2.2094	8.92e-08	5.57e-06	5	down	{XP_008811116.1; PREDICTED: acyl-CoA thioesterase 2-like [Phoenix dactylifera]}	{sp|P58137|ACOT8_MOUSE; Acyl-coenzyme A thioesterase 8 OS=Mus musculus GN=Acot8 PE=1 SV=1}	{cmo:103483275; K01068 ACOT1_2_4 acyl-coenzyme A thioesterase 1/2/4 3.1.2.2 ko00062; Metabolism; Lipid metabolism; Fatty acid elongation | ko01040; Metabolism; Lipid metabolism; Biosynthesis of unsaturated fatty acids}	{At4g00520; KOG3016 Acyl-CoA thioesterase I Lipid transport and metabolism ;}	{NA}	{XM_010243611.2; PREDICTED: Nelumbo nucifera acyl-CoA thioesterase 2 (LOC104586388), transcript variant X4, mRNA}	{NA}
transcript_HQ_LoMix_transcript15814/f9p0/1931	3667.95	16341.4	-2.1555	9.07e-08	5.64e-06	5	down	{XP_020080637.1; probable bifunctional riboflavin biosynthesis protein RIBA 1, chloroplastic [Ananas comosus]}	{sp|Q6Z234|RIBA1_ORYSJ; Probable bifunctional riboflavin biosynthesis protein RIBA 1, chloroplastic OS=Oryza sativa subsp. japonica GN=RIBA1 PE=2 SV=1}	{mus:103969149; K14652 ribBA 3,4-dihydroxy 2-butanone 4-phosphate synthase / GTP cyclohydrolase II [EC:4.1.99.12 3.5.4.25] 4.1.99.12,3.5.4.25 ko00740; Metabolism; Metabolism of cofactors and vitamins; Riboflavin metabolism}	{At5g64300; KOG1284 Bifunctional GTP cyclohydrolase II/3,4-dihydroxy-2butanone-4-phosphate synthase H Coenzyme transport and metabolism ;}	{GO:0009231; riboflavin biosynthetic process; biological_process GO:0008686; 3,4-dihydroxy-2-butanone-4-phosphate synthase activity; molecular_function}	{XM_010944315.2; PREDICTED: Elaeis guineensis probable bifunctional riboflavin biosynthesis protein RIBA 1, chloroplastic (LOC105060549), transcript variant X3, mRNA}	{PF00926:3,4-dihydroxy-2-butanone 4-phosphate synthase}
transcript_HQ_LoMix_transcript17240/f2p0/1862	30.5187	363.603	-3.5746	9.42e-08	5.83e-06	5	down	{AJD08843.1; boron transporter [Elaeis guineensis]}	{sp|Q8VYR7|BOR1_ARATH; Boron transporter 1 OS=Arabidopsis thaliana GN=BOR1 PE=1 SV=1}	{egu:105040010; - - - - -}	{At3g62270; KOG1172 Na+-independent Cl/HCO3 exchanger AE1 and related transporters (SLC4 family) P Inorganic ion transport and metabolism ;}	{GO:0016021; integral to membrane; cellular_component GO:0006820; anion transport; biological_process}	{KP231205.1; Elaeis guineensis boron transporter (BOR1) mRNA, complete cds}	{PF00955:HCO3- transporter family}
transcript_HQ_LoMix_transcript3956/f9p0/3321	812.594	3326.18	-2.0333	9.45e-08	5.83e-06	5	down	{XP_010912643.2; PREDICTED: receptor-like protein kinase HSL1 [Elaeis guineensis]}	{sp|Q9SGP2|HSL1_ARATH; Receptor-like protein kinase HSL1 OS=Arabidopsis thaliana GN=HSL1 PE=2 SV=1}	{egu:105038515; - - - - -}	{NA}	{GO:0050792; regulation of viral reproduction; biological_process GO:0005515; protein binding; molecular_function GO:0005524; ATP binding; molecular_function GO:0004672; protein kinase activity; molecular_function GO:0004518; nuclease activity; molecular_function GO:0006468; protein phosphorylation; biological_process}	{XM_017843784.1; PREDICTED: Phoenix dactylifera receptor-like protein kinase HSL1 (LOC103711101), mRNA}	{PF08133:Anticodon nuclease activator family PF00560:Leucine Rich Repeat PF00069:Protein kinase domain PF13516:Leucine Rich repeat PF07714:Protein tyrosine kinase PF13855:Leucine rich repeat}
transcript_HQ_LoMix_transcript19359/f17p0/1676	981.217	3951.45	-2.0097	9.61e-08	5.91e-06	5	down	{XP_018836442.1; PREDICTED: tubulin beta chain-like [Juglans regia]}	{sp|Q56YW9|TBB2_ARATH; Tubulin beta-2 chain OS=Arabidopsis thaliana GN=TUBB2 PE=2 SV=2}	{pvu:PHAVU_010G006400g; K07375 TUBB tubulin beta - ko04145; Cellular Processes; Transport and catabolism; Phagosome | ko04540; Cellular Processes; Cellular community - eukaryotes; Gap junction | ko05130; Human Diseases; Infectious diseases: Bacterial; Pathogenic Escherichia coli infection}	{At5g62690; KOG1375 Beta tubulin Z Cytoskeleton ;}	{GO:0003924; GTPase activity; molecular_function}	{XM_008806715.2; PREDICTED: Phoenix dactylifera tubulin beta-2 chain (LOC103718066), mRNA}	{PF00091:Tubulin/FtsZ family, GTPase domain}
transcript_HQ_LoMix_transcript34537/f2p0/531	1307.91	307.83	2.0871	1.11e-07	6.8e-06	5	up	{CBI17596.3; unnamed protein product, partial [Vitis vinifera]}	{sp|O22860|RL38_ARATH; 60S ribosomal protein L38 OS=Arabidopsis thaliana GN=RPL38A PE=3 SV=1}	{pper:PRUPE_ppa014434mg; K02923 RP-L38e, RPL38 large subunit ribosomal protein L38e - ko03010; Genetic Information Processing; Translation; Ribosome}	{At2g43460; KOG3499 60S ribosomal protein L38 J Translation, ribosomal structure and biogenesis ;}	{GO:0003735; structural constituent of ribosome; molecular_function GO:0005622; intracellular; cellular_component GO:0005840; ribosome; cellular_component GO:0006412; translation; biological_process}	{FQ396798.1; Vitis vinifera clone SS0AEB8YM17}	{PF01781:Ribosomal L38e protein family}
transcript_HQ_LoMix_transcript12659/f11p0/2164	1523.01	6289.38	-2.046	1.18e-07	7.2e-06	5	down	{XP_008789317.1; PREDICTED: malonate--CoA ligase-like isoform X1 [Phoenix dactylifera]}	{sp|Q8H151|AAE13_ARATH; Malonate--CoA ligase OS=Arabidopsis thaliana GN=AAE13 PE=1 SV=1}	{pda:103706846; K18660 ACSF3 malonyl-CoA/methylmalonyl-CoA synthetase 6.2.1.- ko00280; Metabolism; Amino acid metabolism; Valine, leucine and isoleucine degradation}	{At3g16170; KOG1176 Acyl-CoA synthetase I Lipid transport and metabolism ;}	{GO:0008152; NA GO:0003824; NA}	{XM_008791095.1; PREDICTED: Phoenix dactylifera malonate--CoA ligase-like (LOC103706846), transcript variant X1, mRNA}	{PF00501:AMP-binding enzyme}
transcript_HQ_LoMix_transcript19584/f2p0/1717	468.022	2186.89	-2.2242	1.3e-07	7.93e-06	5	down	{AIF79773.1; UDP-glucose-dependent flavonoid glucosyltransferase UGT703B1 [Crocus sativus]}	{sp|Q9AT54|SCGT_TOBAC; Scopoletin glucosyltransferase OS=Nicotiana tabacum GN=TOGT1 PE=1 SV=1}	{mus:103969829; - - - - -}	{At2g15480; KOG1192 UDP-glucuronosyl and UDP-glucosyl transferase GC Carbohydrate transport and metabolism ; Energy production and conversion ;}	{GO:0016758; transferase activity, transferring hexosyl groups; molecular_function GO:0008152; NA}	{XR_001548610.1; PREDICTED: Oryza sativa Japonica Group UDP-glycosyltransferase 88B1 (LOC9272567), misc_RNA}	{PF00201:UDP-glucoronosyl and UDP-glucosyl transferase}
transcript_HQ_LoMix_transcript23080/f5p0/1508	3424.86	14843.1	-2.1157	1.38e-07	8.38e-06	5	down	{XP_008792350.1; PREDICTED: BURP domain-containing protein 3 [Phoenix dactylifera]}	{sp|Q942D4|BURP3_ORYSJ; BURP domain-containing protein 3 OS=Oryza sativa subsp. japonica GN=BURP3 PE=2 SV=1}	{pda:103708992; - - - - -}	{NA}	{NA}	{NA}	{NA}
transcript_HQ_LoMix_transcript20151/f2p0/1680	506.928	2005.51	-1.9841	1.41e-07	8.54e-06	5	down	{XP_010937832.1; PREDICTED: serine carboxypeptidase-like 27 [Elaeis guineensis]}	{sp|Q9SFB5|SCP27_ARATH; Serine carboxypeptidase-like 27 OS=Arabidopsis thaliana GN=SCPL27 PE=2 SV=1}	{pda:103706670; K16297 SCPL-II serine carboxypeptidase-like clade II 3.4.16.- -}	{At3g07990; KOG1282 Serine carboxypeptidases (lysosomal cathepsin A) OE Posttranslational modification, protein turnover, chaperones ; Amino acid transport and metabolism ;}	{GO:0004185; serine-type carboxypeptidase activity; molecular_function GO:0006508; proteolysis; biological_process}	{XM_010922583.2; PREDICTED: Elaeis guineensis serine carboxypeptidase-like 27 (LOC105044625), mRNA}	{PF00450:Serine carboxypeptidase}
transcript_HQ_LoMix_transcript16535/f2p0/1920	155.124	756.253	-2.2854	1.43e-07	8.59e-06	5	down	{XP_010924991.1; PREDICTED: protein HOTHEAD-like [Elaeis guineensis]}	{sp|Q9S746|HTH_ARATH; Protein HOTHEAD OS=Arabidopsis thaliana GN=HTH PE=1 SV=1}	{pda:103721497; K15403 ACE, HTH fatty acid omega-hydroxy dehydrogenase 1.1.-.- ko00073; Metabolism; Lipid metabolism; Cutin, suberine and wax biosynthesis}	{At1g72970; KOG1238 Glucose dehydrogenase/choline dehydrogenase/mandelonitrile lyase (GMC oxidoreductase family) R General function prediction only ;}	{GO:0016614; oxidoreductase activity, acting on CH-OH group of donors; molecular_function GO:0050660; flavin adenine dinucleotide binding; molecular_function GO:0055114; oxidation-reduction process; biological_process GO:0016491; oxidoreductase activity; molecular_function}	{XM_010908540.2; PREDICTED: Elaeis guineensis protein HOTHEAD (LOC105033629), mRNA}	{PF01266:FAD dependent oxidoreductase PF00732:GMC oxidoreductase PF07992:Pyridine nucleotide-disulphide oxidoreductase PF05199:GMC oxidoreductase}
transcript_HQ_LoMix_transcript21105/f6p0/1590	51.6882	372.131	-2.8479	1.51e-07	9.04e-06	5	down	{ONK79327.1; uncharacterized protein A4U43_C01F5240 [Asparagus officinalis]}	{sp|Q9FZ70|FDL1_ARATH; F-box/FBD/LRR-repeat protein At1g13570 OS=Arabidopsis thaliana GN=At1g13570 PE=2 SV=1}	{cit:102615787; - - - - -}	{NA}	{NA}	{NA}	{NA}
transcript_HQ_LoMix_transcript20469/f21p0/1553	265.405	1107.12	-2.0605	1.53e-07	9.13e-06	5	down	{XP_010905854.1; PREDICTED: putative F-box protein At4g22660 [Elaeis guineensis]}	{sp|Q9FLP7|FB294_ARATH; Putative F-box protein At5g55150 OS=Arabidopsis thaliana GN=At5g55150 PE=4 SV=2}	{jcu:105635276; - - - - -}	{NA}	{GO:0005515; protein binding; molecular_function}	{NA}	{PF01344:Kelch motif PF12937:F-box-like}
transcript_HQ_LoMix_transcript28184/f3p0/1183	1129.48	4515.7	-1.9993	1.53e-07	9.13e-06	5	down	{XP_010918433.1; PREDICTED: bifunctional epoxide hydrolase 2 [Elaeis guineensis]}	{sp|P34914|HYES_MOUSE; Bifunctional epoxide hydrolase 2 OS=Mus musculus GN=Ephx2 PE=1 SV=2}	{egu:105042806; - - - - -}	{At3g51000; KOG4178 Soluble epoxide hydrolase I Lipid transport and metabolism ;}	{GO:0047746; chlorophyllase activity; molecular_function GO:0015996; chlorophyll catabolic process; biological_process}	{NA}	{PF07224:Chlorophyllase}
transcript_HQ_LoMix_transcript34321/f2p0/584	1059.88	4762.94	-2.168	1.66e-07	9.87e-06	5	down	{BAB91550.1; MADS-box transcription factor [Lilium regale]}	{sp|Q944S9|MAD16_ORYSJ; MADS-box transcription factor 16 OS=Oryza sativa subsp. japonica GN=MADS16 PE=1 SV=2}	{mus:103994199; K09264 K09264 MADS-box transcription factor, plant - -}	{At3g54340; KOG0014 MADS box transcription factor K Transcription ;}	{GO:0030176; integral to endoplasmic reticulum membrane; cellular_component GO:0003700; sequence-specific DNA binding transcription factor activity; molecular_function GO:0006355; regulation of transcription, DNA-dependent; biological_process GO:0006886; intracellular protein transport; biological_process GO:0005634; nucleus; cellular_component}	{AB071378.1; Lilium regale LRDEF mRNA for MADS-box transcription factor, complete cds}	{PF01486:K-box region PF06936:Selenoprotein S (SelS)}
transcript_HQ_LoMix_transcript13991/f3p0/2090	2342.15	9705.68	-2.051	1.68e-07	9.95e-06	5	down	{XP_010909649.1; PREDICTED: probable polyamine oxidase 2 [Elaeis guineensis]}	{sp|Q9SKX5|PAO2_ARATH; Probable polyamine oxidase 2 OS=Arabidopsis thaliana GN=PAO2 PE=2 SV=1}	{pda:103705589; K17839 PAO4, PAO3, PAO2 polyamine oxidase [EC:1.5.3.17 1.5.3.-] 1.5.3.17,1.5.3.- ko00330; Metabolism; Amino acid metabolism; Arginine and proline metabolism | ko00410; Metabolism; Metabolism of other amino acids; beta-Alanine metabolism}	{At2g43020; KOG0029 Amine oxidase Q Secondary metabolites biosynthesis, transport and catabolism ;}	{GO:0050660; flavin adenine dinucleotide binding; molecular_function GO:0008033; tRNA processing; biological_process GO:0016491; oxidoreductase activity; molecular_function GO:0055114; oxidation-reduction process; biological_process GO:0071949; FAD binding; molecular_function}	{XM_009385924.2; PREDICTED: Musa acuminata subsp. malaccensis probable polyamine oxidase 2 (LOC103971799), mRNA}	{PF01134:Glucose inhibited division protein A PF01494:FAD binding domain PF07992:Pyridine nucleotide-disulphide oxidoreductase PF00070:Pyridine nucleotide-disulphide oxidoreductase PF01593:Flavin containing amine oxidoreductase PF01266:FAD dependent oxidoreductase PF12831:FAD dependent oxidoreductase}
transcript_HQ_LoMix_transcript19028/f3p0/1762	90.2356	630.29	-2.8042	1.71e-07	1.01e-05	5	down	{XP_017701498.1; PREDICTED: cytochrome P450 94A1-like [Phoenix dactylifera]}	{sp|O81117|C94A1_VICSA; Cytochrome P450 94A1 OS=Vicia sativa GN=CYP94A1 PE=2 SV=2}	{mus:103970321; - - - - -}	{At1g34540; KOG0157 Cytochrome P450 CYP4/CYP19/CYP26 subfamilies QI Secondary metabolites biosynthesis, transport and catabolism ; Lipid transport and metabolism ;}	{GO:0020037; heme binding; molecular_function GO:0005506; iron ion binding; molecular_function GO:0055114; oxidation-reduction process; biological_process GO:0016705; oxidoreductase activity, acting on paired donors, with incorporation or reduction of molecular oxygen; molecular_function}	{NA}	{PF00067:Cytochrome P450}
transcript_HQ_LoMix_transcript18772/f2p0/1777	111.904	3.44711	5.0207	1.79e-07	1.05e-05	5	up	{AJT58580.1; polyphenol oxidase [Lilium hybrid cultivar]}	{sp|P43309|PPO_MALDO; Polyphenol oxidase, chloroplastic OS=Malus domestica PE=2 SV=1}	{fve:101314633; K00422 E1.10.3.1 polyphenol oxidase 1.10.3.1 ko00350; Metabolism; Amino acid metabolism; Tyrosine metabolism | ko00950; Metabolism; Biosynthesis of other secondary metabolites; Isoquinoline alkaloid biosynthesis}	{NA}	{GO:0055114; oxidation-reduction process; biological_process GO:0008152; NA GO:0016491; oxidoreductase activity; molecular_function GO:0004097; catechol oxidase activity; molecular_function}	{KJ996071.1; Lilium hybrid cultivar Robina polyphenol oxidase (PPO1) mRNA, complete cds}	{PF12142:Polyphenol oxidase middle domain PF12143:Protein of unknown function (DUF_B2219) PF00264:Common central domain of tyrosinase}
transcript_HQ_LoMix_transcript17672/f21p0/1780	186.211	959.865	-2.3659	1.93e-07	1.13e-05	5	down	{XP_010935741.1; PREDICTED: BEL1-like homeodomain protein 8 [Elaeis guineensis]}	{sp|Q9LZM8|BLH9_ARATH; BEL1-like homeodomain protein 9 OS=Arabidopsis thaliana GN=BLH9 PE=1 SV=1}	{pda:103705450; - - - - -}	{At5g02030; KOG0773 Transcription factor MEIS1 and related HOX domain proteins K Transcription ;}	{GO:0003677; DNA binding; molecular_function GO:0006355; regulation of transcription, DNA-dependent; biological_process}	{NM_120281.3; Arabidopsis thaliana POX (plant homeobox) family protein (RPL), mRNA}	{PF00046:Homeobox domain PF05920:Homeobox KN domain}
transcript_HQ_LoMix_transcript17608/f15p0/1791	1796.48	389.917	2.2039	1.98e-07	1.15e-05	5	up	{BAS99152.1; Os06g0681400, partial [Oryza sativa Japonica Group]}	{sp|P0CG71|UBIQ1_CAEEL; Polyubiquitin-A OS=Caenorhabditis elegans GN=ubq-1 PE=3 SV=1}	{cit:102627936; K08770 UBC ubiquitin C - ko03320; Organismal Systems; Endocrine system; PPAR signaling pathway}	{CE01921; KOG0001 Ubiquitin and ubiquitin-like proteins OR Posttranslational modification, protein turnover, chaperones ; General function prediction only ;}	{GO:0005515; protein binding; molecular_function GO:0006364; rRNA processing; biological_process GO:0008168; methyltransferase activity; molecular_function}	{XM_019854001.1; PREDICTED: Elaeis guineensis polyubiquitin (LOC105054981), transcript variant X2, mRNA}	{PF00240:Ubiquitin family PF14560:Ubiquitin-like domain PF04452:RNA methyltransferase}
transcript_HQ_LoMix_transcript15187/f7p0/2001	6003.52	1553.7	1.9501	2.19e-07	1.28e-05	5	up	{XP_010912803.1; PREDICTED: inositol transporter 1-like [Elaeis guineensis]}	{sp|Q8VZR6|INT1_ARATH; Inositol transporter 1 OS=Arabidopsis thaliana GN=INT1 PE=1 SV=1}	{egu:105038633; K08150 SLC2A13, ITR MFS transporter, SP family, solute carrier family 2 (myo-inositol transporter), member 13 - -}	{At2g43330; KOG0254 Predicted transporter (major facilitator superfamily) R General function prediction only ;}	{GO:0022857; transmembrane transporter activity; molecular_function GO:0016021; integral to membrane; cellular_component GO:0055085; transmembrane transport; biological_process}	{XM_015725722.1; PREDICTED: Ricinus communis inositol transporter 1 (LOC8279630), mRNA}	{PF07690:Major Facilitator Superfamily PF00083:Sugar (and other) transporter}
transcript_HQ_LoMix_transcript14583/f13p0/2050	823.797	3214.64	-1.9643	2.22e-07	1.29e-05	5	down	{ONK73008.1; uncharacterized protein A4U43_C04F26070 [Asparagus officinalis]}	{sp|Q9M0R2|PATL5_ARATH; Patellin-5 OS=Arabidopsis thaliana GN=PATL5 PE=1 SV=2}	{pda:103702637; - - - - -}	{At1g72160; KOG1471 Phosphatidylinositol transfer protein SEC14 and related proteins I Lipid transport and metabolism ;}	{NA}	{XM_009391238.2; PREDICTED: Musa acuminata subsp. malaccensis patellin-3-like (LOC103976056), transcript variant X2, mRNA}	{NA}
transcript_HQ_LoMix_transcript22092/f6p0/1553	3022.67	792.882	1.9306	2.32e-07	1.34e-05	5	up	{XP_010943532.1; PREDICTED: ribose-phosphate pyrophosphokinase 1 [Elaeis guineensis]}	{sp|Q42581|KPRS1_ARATH; Ribose-phosphate pyrophosphokinase 1, chloroplastic OS=Arabidopsis thaliana GN=PRS1 PE=2 SV=2}	{atr:18439810; K00948 PRPS, prsA ribose-phosphate pyrophosphokinase 2.7.6.1 ko01200; Metabolism; Global and overview maps; Carbon metabolism | ko01230; Metabolism; Global and overview maps; Biosynthesis of amino acids | ko00030; Metabolism; Carbohydrate metabolism; Pentose phosphate pathway | ko00230; Metabolism; Nucleotide metabolism; Purine metabolism}	{At2g35390; KOG1448 Ribose-phosphate pyrophosphokinase FE Nucleotide transport and metabolism ; Amino acid transport and metabolism ;}	{GO:0000287; magnesium ion binding; molecular_function GO:0009165; nucleotide biosynthetic process; biological_process GO:0009116; nucleoside metabolic process; biological_process GO:0004749; ribose phosphate diphosphokinase activity; molecular_function}	{XR_602536.1; PREDICTED: Phoenix dactylifera ribose-phosphate pyrophosphokinase 1-like (LOC103697209), transcript variant X4, misc_RNA}	{PF14572:Phosphoribosyl synthetase-associated domain PF00156:Phosphoribosyl transferase domain}
transcript_HQ_LoMix_transcript16402/f6p0/1914	11383.1	874.822	3.7018	2.56e-07	1.47e-05	5	up	{XP_019709528.1; PREDICTED: phosphoethanolamine N-methyltransferase 1 isoform X2 [Elaeis guineensis]}	{sp|Q944H0|PEAM2_ARATH; Phosphomethylethanolamine N-methyltransferase OS=Arabidopsis thaliana GN=NMT2 PE=2 SV=2}	{egu:105044829; K05929 E2.1.1.103, NMT phosphoethanolamine N-methyltransferase 2.1.1.103 ko00564; Metabolism; Lipid metabolism; Glycerophospholipid metabolism}	{At1g48600; KOG1269 SAM-dependent methyltransferases IR Lipid transport and metabolism ; General function prediction only ;}	{GO:0008171; O-methyltransferase activity; molecular_function GO:0008152; NA GO:0001510; RNA methylation; biological_process GO:0008757; S-adenosylmethionine-dependent methyltransferase activity; molecular_function GO:0009452; RNA capping; biological_process GO:0009877; nodulation; biological_process GO:0008033; tRNA processing; biological_process GO:0009312; oligosaccharide biosynthetic process;…	{XM_010922859.1; PREDICTED: Elaeis guineensis phosphoethanolamine N-methyltransferase 1 (LOC105044829), transcript variant X1, mRNA}	{PF09445:RNA cap guanine-N2 methyltransferase PF05724:Thiopurine S-methyltransferase (TPMT) PF08241:Methyltransferase domain PF05175:Methyltransferase small domain PF02390:Putative methyltransferase PF08123:Histone methylation protein DOT1 PF04194:Programmed cell death protein 2, C-terminal putative domain PF00891:O-methyltransferase PF05891:AdoMet dependent proline di-methyltransferase PF05401:N…
transcript_HQ_LoMix_transcript34987/f6p0/384	32653.6	7226.43	2.1759	2.63e-07	1.51e-05	5	up	{NA}	{NA}	{NA}	{NA}	{NA}	{NA}	{NA}
transcript_HQ_LoMix_transcript10865/f13p0/2355	18495.1	4284.99	2.1098	2.67e-07	1.52e-05	5	up	{XP_010263472.1; PREDICTED: polyadenylate-binding protein 2-like [Nelumbo nucifera]}	{sp|Q9FXA2|PABP8_ARATH; Polyadenylate-binding protein 8 OS=Arabidopsis thaliana GN=PAB8 PE=1 SV=1}	{atr:18444929; K13126 PABPC polyadenylate-binding protein - ko03013; Genetic Information Processing; Translation; RNA transport | ko03015; Genetic Information Processing; Translation; mRNA surveillance pathway | ko03018; Genetic Information Processing; Folding, sorting and degradation; RNA degradation}	{At1g49760; KOG0123 Polyadenylate-binding protein (RRM superfamily) AJ RNA processing and modification ; Translation, ribosomal structure and biogenesis ;}	{GO:0003676; nucleic acid binding; molecular_function GO:0003723; RNA binding; molecular_function}	{XM_010272234.2; PREDICTED: Nelumbo nucifera polyadenylate-binding protein 2-like (LOC104606838), transcript variant X1, mRNA}	{PF08777:RNA binding motif PF16367:RNA recognition motif PF00658:Poly-adenylate binding protein, unique domain PF00076:RNA recognition motif. (a.k.a. RRM, RBD, or RNP domain)}
transcript_HQ_LoMix_transcript15031/f3p0/2025	927.693	3586.45	-1.9508	2.72e-07	1.55e-05	5	down	{XP_010911892.1; PREDICTED: probable alkaline/neutral invertase D [Elaeis guineensis]}	{sp|Q67XD9|CINV2_ARATH; Alkaline/neutral invertase CINV2 OS=Arabidopsis thaliana GN=CINV2 PE=1 SV=1}	{egu:105037950; - - - - -}	{NA}	{GO:0033926; glycopeptide alpha-N-acetylgalactosaminidase activity; molecular_function}	{XM_010913440.2; PREDICTED: Elaeis guineensis probable alkaline/neutral invertase D (LOC105037822), mRNA}	{PF12899:Alkaline and neutral invertase}
transcript_HQ_LoMix_transcript6747/f2p0/2845	191.259	871.273	-2.1876	2.8e-07	1.59e-05	5	down	{ONK70655.1; uncharacterized protein A4U43_C04F140 [Asparagus officinalis]}	{sp|P49292|PCKA1_UROPA; Phosphoenolpyruvate carboxykinase (ATP) 1 OS=Urochloa panicoides GN=PCK1 PE=1 SV=1}	{obr:102714161; K01610 E4.1.1.49, pckA phosphoenolpyruvate carboxykinase (ATP) 4.1.1.49 ko01200; Metabolism; Global and overview maps; Carbon metabolism | ko00010; Metabolism; Carbohydrate metabolism; Glycolysis / Gluconeogenesis | ko00020; Metabolism; Carbohydrate metabolism; Citrate cycle (TCA cycle) | ko00620; Metabolism; Carbohydrate metabolism; Pyruvate metabolism | ko00710; Metabolism; Ener…	{NA}	{GO:0005524; ATP binding; molecular_function GO:0006094; gluconeogenesis; biological_process GO:0004612; phosphoenolpyruvate carboxykinase (ATP) activity; molecular_function}	{XM_009415434.2; PREDICTED: Musa acuminata subsp. malaccensis phosphoenolpyruvate carboxykinase [ATP]-like (LOC103994961), transcript variant X2, mRNA}	{PF01293:Phosphoenolpyruvate carboxykinase}
transcript_HQ_LoMix_transcript11174/f4p0/2361	138.397	663.538	-2.2614	2.82e-07	1.6e-05	5	down	{XP_008783314.1; PREDICTED: probable receptor-like protein kinase At1g11050 [Phoenix dactylifera]}	{sp|O04086|Y1105_ARATH; Probable receptor-like protein kinase At1g11050 OS=Arabidopsis thaliana GN=At1g11050 PE=2 SV=1}	{pda:103702601; - - - - -}	{At1g11050; KOG1187 Serine/threonine protein kinase T Signal transduction mechanisms ;}	{GO:0006468; protein phosphorylation; biological_process GO:0005524; ATP binding; molecular_function GO:0004672; protein kinase activity; molecular_function GO:0016773; phosphotransferase activity, alcohol group as acceptor; molecular_function GO:0016020; membrane; cellular_component}	{XM_009404384.2; PREDICTED: Musa acuminata subsp. malaccensis probable receptor-like protein kinase At1g11050 (LOC103986383), mRNA}	{PF00069:Protein kinase domain PF07714:Protein tyrosine kinase PF06293:Lipopolysaccharide kinase (Kdo/WaaP) family}
transcript_HQ_LoMix_transcript14540/f2p0/2064	230.552	1068.87	-2.2129	2.84e-07	1.6e-05	5	down	{XP_010906074.1; PREDICTED: protein DETOXIFICATION 42 isoform X1 [Elaeis guineensis]}	{sp|Q9SYD6|DTX42_ARATH; Protein DETOXIFICATION 42 OS=Arabidopsis thaliana GN=DTX42 PE=2 SV=2}	{nnu:104597423; - - - - -}	{At1g51340; KOG1347 Uncharacterized membrane protein, predicted efflux pump R General function prediction only ;}	{GO:0055085; transmembrane transport; biological_process GO:0016020; membrane; cellular_component GO:0006855; drug transmembrane transport; biological_process GO:0015297; antiporter activity; molecular_function GO:0015238; drug transmembrane transporter activity; molecular_function}	{XM_017844910.1; PREDICTED: Phoenix dactylifera protein DETOXIFICATION 42 (LOC103715922), transcript variant X2, mRNA}	{PF01554:MatE}
transcript_HQ_LoMix_transcript19035/f4p0/1743	3170.2	13563	-2.097	2.85e-07	1.6e-05	5	down	{XP_010917339.1; PREDICTED: uncharacterized protein LOC105041962 [Elaeis guineensis]}	{sp|P61872|LIP_RHIOR; Lipase OS=Rhizopus oryzae PE=1 SV=1}	{egu:105041962; - - - - -}	{At3g14360; KOG4569 Predicted lipase I Lipid transport and metabolism ;}	{GO:0006629; lipid metabolic process; biological_process}	{NA}	{PF01764:Lipase (class 3)}
transcript_HQ_LoMix_transcript22689/f5p0/1532	75.4182	450.16	-2.5775	2.88e-07	1.61e-05	5	down	{XP_008794730.1; PREDICTED: uncharacterized protein LOC103710661 [Phoenix dactylifera]}	{NA}	{nnu:104594362; - - - - -}	{NA}	{GO:0042578; phosphoric ester hydrolase activity; molecular_function GO:0008270; zinc ion binding; molecular_function GO:0004842; ubiquitin-protein ligase activity; molecular_function GO:0005680; anaphase-promoting complex; cellular_component GO:0046872; metal ion binding; molecular_function GO:0005515; protein binding; molecular_function}	{NA}	{PF13639:Ring finger domain PF00628:PHD-finger PF00097:Zinc finger, C3HC4 type (RING finger) PF12861:Anaphase-promoting complex subunit 11 RING-H2 finger PF17123:RING-like zinc finger PF14634:zinc-RING finger domain PF02383:SacI homology domain PF12678:RING-H2 zinc finger domain}
transcript_HQ_LoMix_transcript31717/f11p0/890	1212.37	4656.66	-1.9415	2.89e-07	1.61e-05	5	down	{AAK94326.1; histone-like protein, partial [Fritillaria liliacea]}	{sp|P27806|H1_WHEAT; Histone H1 OS=Triticum aestivum PE=2 SV=2}	{bdi:100833820; K11275 H1_5 histone H1/5 - -}	{NA}	{GO:0000786; nucleosome; cellular_component GO:0003677; DNA binding; molecular_function GO:0006334; nucleosome assembly; biological_process GO:0005634; nucleus; cellular_component}	{LN906601.1; Lilium davidii var. unicolor mRNA for H1.3 (histone gene)}	{PF00538:linker histone H1 and H5 family}
transcript_HQ_LoMix_transcript13265/f3p0/2172	1358.34	5221.72	-1.9427	2.93e-07	1.63e-05	5	down	{XP_008788363.1; PREDICTED: neutral/alkaline invertase 3, chloroplastic [Phoenix dactylifera]}	{sp|Q6H6N5|NIN3_ORYSJ; Neutral/alkaline invertase 3, chloroplastic OS=Oryza sativa subsp. japonica GN=NIN3 PE=2 SV=1}	{pda:103706133; - - - - -}	{NA}	{GO:0033926; glycopeptide alpha-N-acetylgalactosaminidase activity; molecular_function}	{XM_010941977.2; PREDICTED: Elaeis guineensis neutral/alkaline invertase 3, chloroplastic (LOC105058899), transcript variant X2, mRNA}	{PF12899:Alkaline and neutral invertase}
transcript_HQ_LoMix_transcript15786/f4p0/1966	27.1543	438.864	-4.0145	2.94e-07	1.63e-05	5	down	{XP_008809806.1; PREDICTED: DELLA protein SLR1 [Phoenix dactylifera]}	{sp|Q8W127|SLN1_HORVU; DELLA protein SLN1 OS=Hordeum vulgare GN=SLN1 PE=1 SV=1}	{pda:103701852; K14494 DELLA DELLA protein - ko04075; Environmental Information Processing; Signal transduction; Plant hormone signal transduction}	{NA}	{NA}	{CP012611.1; Oryza sativa Indica Group cultivar RP Bio-226 chromosome 3 sequence}	{NA}
transcript_HQ_LoMix_transcript10961/f2p0/2374	19.7633	387.001	-4.2914	3.08e-07	1.7e-05	5	down	{NA}	{NA}	{NA}	{NA}	{NA}	{NA}	{NA}
transcript_HQ_LoMix_transcript32897/f3p0/774	275.229	1133.82	-2.0425	3.07e-07	1.7e-05	5	down	{CDP20842.1; unnamed protein product [Coffea canephora]}	{sp|Q8L4N1|PHO34_ARATH; Universal stress protein PHOS34 OS=Arabidopsis thaliana GN=PHOS34 PE=1 SV=1}	{rcu:8259853; - - - - -}	{NA}	{GO:0006950; response to stress; biological_process}	{XM_014762528.1; PREDICTED: Glycine max uncharacterized LOC100527357 (LOC100527357), transcript variant X2, mRNA}	{PF00582:Universal stress protein family}
transcript_HQ_LoMix_transcript17830/f2p0/1915	1568.65	406.522	1.9481	3.26e-07	1.79e-05	5	up	{XP_008798317.2; PREDICTED: LOW QUALITY PROTEIN: cytochrome P450 CYP72A219-like [Phoenix dactylifera]}	{sp|H1A988|C7254_GLYUR; 11-oxo-beta-amyrin 30-oxidase OS=Glycyrrhiza uralensis GN=CYP72A154 PE=1 SV=1}	{pda:103704270; - - - - -}	{At3g14680; KOG0157 Cytochrome P450 CYP4/CYP19/CYP26 subfamilies QI Secondary metabolites biosynthesis, transport and catabolism ; Lipid transport and metabolism ;}	{GO:0020037; heme binding; molecular_function GO:0005506; iron ion binding; molecular_function GO:0016705; oxidoreductase activity, acting on paired donors, with incorporation or reduction of molecular oxygen; molecular_function GO:0055114; oxidation-reduction process; biological_process}	{XM_008800095.2; PREDICTED: Phoenix dactylifera cytochrome P450 CYP72A219-like (LOC103713235), mRNA}	{PF00067:Cytochrome P450}
transcript_HQ_LoMix_transcript2208/f5p0/3726	2345.75	633.211	1.8893	3.31e-07	1.81e-05	5	up	{XP_008798100.1; PREDICTED: sodium/hydrogen exchanger 8 [Phoenix dactylifera]}	{sp|Q9LKW9|NHX7_ARATH; Sodium/hydrogen exchanger 7 OS=Arabidopsis thaliana GN=NHX7 PE=1 SV=1}	{pda:103713094; - - - - -}	{At2g01980; KOG1965 Sodium/hydrogen exchanger protein P Inorganic ion transport and metabolism ;}	{GO:0006812; cation transport; biological_process GO:0005267; potassium channel activity; molecular_function GO:0015299; solute:hydrogen antiporter activity; molecular_function GO:0016021; integral to membrane; cellular_component GO:0055085; transmembrane transport; biological_process}	{XM_008799878.2; PREDICTED: Phoenix dactylifera sodium/hydrogen exchanger 8 (LOC103713094), mRNA}	{PF00999:Sodium/hydrogen exchanger family PF06736:Protein of unknown function (DUF1211)}
transcript_HQ_LoMix_transcript28238/f6p0/1167	690.807	2973.02	-2.1056	3.39e-07	1.85e-05	5	down	{XP_020099260.1; pantoate--beta-alanine ligase isoform X1 [Ananas comosus]}	{sp|O24210|PANC_ORYSJ; Pantoate--beta-alanine ligase OS=Oryza sativa subsp. japonica GN=PANC PE=2 SV=2}	{mdm:103445414; K01918 panC pantoate--beta-alanine ligase 6.3.2.1 ko00410; Metabolism; Metabolism of other amino acids; beta-Alanine metabolism | ko00770; Metabolism; Metabolism of cofactors and vitamins; Pantothenate and CoA biosynthesis}	{At5g48840; KOG3042 Panthothenate synthetase H Coenzyme transport and metabolism ;}	{GO:0004592; pantoate-beta-alanine ligase activity; molecular_function GO:0015940; pantothenate biosynthetic process; biological_process}	{NM_001136606.1; Zea mays uncharacterized LOC100191171 (LOC100191171), mRNA}	{PF02569:Pantoate-beta-alanine ligase}
transcript_HQ_LoMix_transcript31687/f8p0/858	69.2825	425.988	-2.6203	3.4e-07	1.85e-05	5	down	{XP_010933173.1; PREDICTED: uncharacterized protein LOC105053624 [Elaeis guineensis]}	{sp|B1L5U5|IMDH_KORCO; Inosine-5'-monophosphate dehydrogenase OS=Korarchaeum cryptofilum (strain OPF8) GN=guaB PE=3 SV=1}	{mus:103970212; - - - - -}	{NA}	{NA}	{XM_008814178.2; PREDICTED: Phoenix dactylifera uncharacterized LOC103723298 (LOC103723298), mRNA}	{NA}
transcript_HQ_LoMix_transcript1243/f7p0/4129	2599.85	641.886	2.018	3.42e-07	1.85e-05	5	up	{XP_008784812.1; PREDICTED: uncharacterized protein LOC103703666 isoform X1 [Phoenix dactylifera]}	{sp|Q05609|CTR1_ARATH; Serine/threonine-protein kinase CTR1 OS=Arabidopsis thaliana GN=CTR1 PE=1 SV=1}	{pda:103703666; - - - - -}	{At3g46920_2; KOG0192 Tyrosine kinase specific for activated (GTP-bound) p21cdc42Hs T Signal transduction mechanisms ;}	{GO:0004672; protein kinase activity; molecular_function GO:0016773; phosphotransferase activity, alcohol group as acceptor; molecular_function GO:0016020; membrane; cellular_component GO:0005524; ATP binding; molecular_function GO:0005515; protein binding; molecular_function GO:0006468; protein phosphorylation; biological_process}	{XM_010929958.2; PREDICTED: Elaeis guineensis uncharacterized LOC105050089 (LOC105050089), transcript variant X1, mRNA}	{PF06293:Lipopolysaccharide kinase (Kdo/WaaP) family PF00564:PB1 domain PF00069:Protein kinase domain PF07714:Protein tyrosine kinase}
transcript_HQ_LoMix_transcript34338/f5p0/563	1634.45	6371.59	-1.9629	3.5e-07	1.89e-05	5	down	{XP_019179995.1; PREDICTED: cysteine proteinase inhibitor B [Ipomoea nil]}	{sp|A2XS65|CYT10_ORYSI; Cysteine proteinase inhibitor 10 OS=Oryza sativa subsp. indica GN=OsI_014908 PE=3 SV=2}	{ini:109175195; - - - - -}	{NA}	{NA}	{DQ019449.1; Lilium longiflorum clone LP01 cystatin-like mRNA, partial sequence}	{NA}
transcript_HQ_LoMix_transcript14295/f2p0/2086	1063.21	4025.99	-1.9209	3.68e-07	1.98e-05	5	down	{OMO85118.1; Amino acid transporter, transmembrane [Corchorus capsularis]}	{sp|Q9FEL7|LAX2_MEDTR; Auxin transporter-like protein 2 OS=Medicago truncatula GN=LAX2 PE=2 SV=1}	{gra:105786542; K13946 AUX1, LAX auxin influx carrier (AUX1 LAX family) - ko04075; Environmental Information Processing; Signal transduction; Plant hormone signal transduction}	{At2g38120; KOG1303 Amino acid transporters E Amino acid transport and metabolism ;}	{NA}	{XM_009414304.2; PREDICTED: Musa acuminata subsp. malaccensis auxin transporter-like protein 4 (LOC103994040), transcript variant X3, mRNA}	{NA}
transcript_HQ_LoMix_transcript20030/f2p0/1696	212.644	926.393	-2.1232	3.82e-07	2.05e-05	5	down	{XP_009419218.1; PREDICTED: cellulose synthase-like protein E6 [Musa acuminata subsp. malaccensis]}	{sp|Q651X6|CSLE6_ORYSJ; Cellulose synthase-like protein E6 OS=Oryza sativa subsp. japonica GN=CSLE6 PE=2 SV=1}	{pda:103702579; - - - - -}	{NA}	{GO:0016760; cellulose synthase (UDP-forming) activity; molecular_function GO:0030244; cellulose biosynthetic process; biological_process GO:0016020; membrane; cellular_component}	{XM_004296278.2; PREDICTED: Fragaria vesca subsp. vesca cellulose synthase-like protein E1 (LOC101294056), mRNA}	{PF03552:Cellulose synthase}
transcript_HQ_LoMix_transcript15929/f3p0/1969	51.4268	1239.67	-4.5913	4.01e-07	2.14e-05	5	down	{ONK63119.1; uncharacterized protein A4U43_C07F11610 [Asparagus officinalis]}	{sp|P43288|KSG1_ARATH; Shaggy-related protein kinase alpha OS=Arabidopsis thaliana GN=ASK1 PE=1 SV=3}	{egu:105044948; - - - - -}	{At5g26751; KOG0658 Glycogen synthase kinase-3 G Carbohydrate transport and metabolism ;}	{GO:0006468; protein phosphorylation; biological_process GO:0004672; protein kinase activity; molecular_function GO:0005524; ATP binding; molecular_function}	{XM_010943195.2; PREDICTED: Elaeis guineensis shaggy-related protein kinase alpha (LOC105059767), transcript variant X4, mRNA}	{PF07714:Protein tyrosine kinase PF00069:Protein kinase domain}
transcript_HQ_LoMix_transcript498/f2p0/4872	2459.49	9797.82	-1.9941	4.1e-07	2.19e-05	5	down	{OEL31974.1; Actin-7 [Dichanthelium oligosanthes]}	{sp|P0C539|ACT2_ORYSI; Actin-2 OS=Oryza sativa subsp. indica GN=ACT2 PE=3 SV=1}	{ats:F775_29516; K10355 ACTF actin, other eukaryote - -}	{At5g09810; KOG0676 Actin and related proteins Z Cytoskeleton ;}	{NA}	{XM_010914104.2; PREDICTED: Elaeis guineensis actin-101 (LOC105038335), mRNA}	{NA}
transcript_HQ_LoMix_transcript18255/f2p0/1793	1214.4	102.931	3.5605	4.14e-07	2.2e-05	5	up	{XP_008781630.1; PREDICTED: amino acid permease 3 [Phoenix dactylifera]}	{sp|Q38967|AAP2_ARATH; Amino acid permease 2 OS=Arabidopsis thaliana GN=AAP2 PE=1 SV=1}	{pda:103701370; - - - - -}	{At5g09220; KOG1303 Amino acid transporters E Amino acid transport and metabolism ;}	{NA}	{XM_009392491.2; PREDICTED: Musa acuminata subsp. malaccensis amino acid permease 4-like (LOC103977079), mRNA}	{NA}
transcript_HQ_LoMix_transcript34798/f8p0/460	1972.41	287.243	2.7796	4.17e-07	2.21e-05	5	up	{XP_008775071.1; PREDICTED: uncharacterized protein LOC103695497 [Phoenix dactylifera]}	{NA}	{lja:Lj0g3v0123219.1; - - - - -}	{NA}	{NA}	{NA}	{NA}
transcript_HQ_LoMix_transcript3203/f2p0/3477	294.044	1217.69	-2.05	4.39e-07	2.32e-05	5	down	{XP_010923415.1; PREDICTED: leucine-rich repeat receptor-like tyrosine-protein kinase PXC3 [Elaeis guineensis]}	{sp|O22938|PXC3_ARATH; Leucine-rich repeat receptor-like tyrosine-protein kinase PXC3 OS=Arabidopsis thaliana GN=PXC3 PE=2 SV=1}	{egu:105056663; - - - - -}	{NA}	{GO:0006468; protein phosphorylation; biological_process GO:0016032; NA GO:0005515; protein binding; molecular_function GO:0005524; ATP binding; molecular_function GO:0004672; protein kinase activity; molecular_function}	{XM_019851126.1; PREDICTED: Elaeis guineensis leucine-rich repeat receptor-like tyrosine-protein kinase PXC3 (LOC105046514), transcript variant X2, mRNA}	{PF01407:Geminivirus AL3 protein PF00560:Leucine Rich Repeat PF13855:Leucine rich repeat PF07714:Protein tyrosine kinase PF00069:Protein kinase domain}
transcript_HQ_LoMix_transcript10116/f5p0/2536	4680.66	48636.5	-3.3773	4.48e-07	2.36e-05	5	down	{XP_010913688.1; PREDICTED: endoglucanase 6 [Elaeis guineensis]}	{sp|Q42059|GUN6_ARATH; Endoglucanase 6 OS=Arabidopsis thaliana GN=At1g64390 PE=2 SV=2}	{egu:105039280; - - - - -}	{NA}	{GO:0030246; carbohydrate binding; molecular_function GO:0004553; hydrolase activity, hydrolyzing O-glycosyl compounds; molecular_function GO:0005975; carbohydrate metabolic process; biological_process}	{XM_010915386.2; PREDICTED: Elaeis guineensis endoglucanase 6 (LOC105039280), mRNA}	{PF00759:Glycosyl hydrolase family 9 PF09478:Carbohydrate binding domain CBM49}
transcript_HQ_LoMix_transcript29584/f4p0/1086	862.653	3239.59	-1.909	4.54e-07	2.39e-05	5	down	{XP_010943538.2; PREDICTED: polygalacturonase inhibitor-like [Elaeis guineensis]}	{sp|A7PW81|PGIP_VITVI; Polygalacturonase inhibitor OS=Vitis vinifera GN=pgip PE=1 SV=1}	{cic:CICLE_v10032086mg; - - - - -}	{NA}	{GO:0005515; protein binding; molecular_function}	{NA}	{PF00560:Leucine Rich Repeat PF13855:Leucine rich repeat PF13516:Leucine Rich repeat}
transcript_HQ_LoMix_transcript27535/f2p0/1246	155.337	973.092	-2.6472	4.66e-07	2.44e-05	5	down	{XP_010929910.2; PREDICTED: probable aldo-keto reductase 2 [Elaeis guineensis]}	{sp|Q7XT99|AKR2_ORYSJ; Probable aldo-keto reductase 2 OS=Oryza sativa subsp. japonica GN=Os04g0338000 PE=2 SV=2}	{pmum:103342580; - - - - -}	{At1g60690; KOG1575 Voltage-gated shaker-like K+ channel, subunit beta/KCNAB C Energy production and conversion ;}	{NA}	{XM_008782581.2; PREDICTED: Phoenix dactylifera IN2-2 protein-like (LOC103700686), partial mRNA}	{NA}
transcript_HQ_LoMix_transcript31323/f4p0/924	683.671	2530.35	-1.888	4.7e-07	2.45e-05	5	down	{AAK94318.1; histone-like protein, partial [Fritillaria liliacea]}	{sp|P27806|H1_WHEAT; Histone H1 OS=Triticum aestivum PE=2 SV=2}	{bdi:100833820; K11275 H1_5 histone H1/5 - -}	{NA}	{GO:0000786; nucleosome; cellular_component GO:0003677; DNA binding; molecular_function GO:0006334; nucleosome assembly; biological_process GO:0005634; nucleus; cellular_component}	{LN906599.1; Lilium davidii var. unicolor mRNA for H1.2 (histone gene)}	{PF00538:linker histone H1 and H5 family}
transcript_HQ_LoMix_transcript16994/f2p0/1878	111.406	1651.85	-3.8902	4.91e-07	2.56e-05	5	down	{ONK63119.1; uncharacterized protein A4U43_C07F11610 [Asparagus officinalis]}	{sp|P43288|KSG1_ARATH; Shaggy-related protein kinase alpha OS=Arabidopsis thaliana GN=ASK1 PE=1 SV=3}	{egu:105044948; - - - - -}	{At5g26751; KOG0658 Glycogen synthase kinase-3 G Carbohydrate transport and metabolism ;}	{GO:0004672; protein kinase activity; molecular_function GO:0005524; ATP binding; molecular_function GO:0006468; protein phosphorylation; biological_process}	{XM_008782968.2; PREDICTED: Phoenix dactylifera shaggy-related protein kinase alpha-like (LOC103701033), transcript variant X2, mRNA}	{PF07714:Protein tyrosine kinase PF00069:Protein kinase domain}
transcript_HQ_LoMix_transcript20846/f2p0/1635	4141.08	794.115	2.3826	5e-07	2.59e-05	5	up	{XP_009404156.1; PREDICTED: metal tolerance protein 4 [Musa acuminata subsp. malaccensis]}	{sp|Q10PP8|MTP4_ORYSJ; Metal tolerance protein 4 OS=Oryza sativa subsp. japonica GN=MTP4 PE=2 SV=1}	{bdi:100835572; - - - - -}	{At3g58060; KOG1485 Mitochondrial Fe2+ transporter MMT1 and related transporters (cation diffusion facilitator superfamily) P Inorganic ion transport and metabolism ;}	{GO:0008324; cation transmembrane transporter activity; molecular_function GO:0006812; cation transport; biological_process GO:0055085; transmembrane transport; biological_process GO:0016021; integral to membrane; cellular_component}	{XM_010938695.2; PREDICTED: Elaeis guineensis metal tolerance protein 4 (LOC105056480), transcript variant X1, mRNA}	{PF01545:Cation efflux family}
transcript_HQ_LoMix_transcript28854/f68p0/1095	4576.25	19197.2	-2.0687	5.06e-07	2.62e-05	5	down	{XP_020086283.1; L-ascorbate peroxidase, cytosolic-like [Ananas comosus]}	{sp|P48534|APX1_PEA; L-ascorbate peroxidase, cytosolic OS=Pisum sativum GN=APX1 PE=1 SV=2}	{egr:104432832; K00434 E1.11.1.11 L-ascorbate peroxidase 1.11.1.11 ko00053; Metabolism; Carbohydrate metabolism; Ascorbate and aldarate metabolism | ko00480; Metabolism; Metabolism of other amino acids; Glutathione metabolism}	{NA}	{GO:0020037; heme binding; molecular_function GO:0006979; response to oxidative stress; biological_process GO:0004601; peroxidase activity; molecular_function GO:0055114; oxidation-reduction process; biological_process}	{XM_010909213.1; PREDICTED: Elaeis guineensis L-ascorbate peroxidase, cytosolic (LOC105034165), mRNA}	{PF00141:Peroxidase}
transcript_HQ_LoMix_transcript24049/f5p0/1461	483.496	3496.26	-2.8542	5.14e-07	2.65e-05	5	down	{XP_009390513.1; PREDICTED: anthocyanidin 3-O-glucosyltransferase 7-like [Musa acuminata subsp. malaccensis]}	{sp|P51094|UFOG_VITVI; Anthocyanidin 3-O-glucosyltransferase 2 OS=Vitis vinifera GN=UFGT PE=1 SV=2}	{egu:105039250; - - - - -}	{At5g17050; KOG1192 UDP-glucuronosyl and UDP-glucosyl transferase GC Carbohydrate transport and metabolism ; Energy production and conversion ;}	{GO:0008152; NA GO:0016758; transferase activity, transferring hexosyl groups; molecular_function}	{NA}	{PF00201:UDP-glucoronosyl and UDP-glucosyl transferase}
transcript_HQ_LoMix_transcript856/f10p0/4320	2272.26	625.091	1.862	5.22e-07	2.68e-05	5	up	{OAY67394.1; ABC transporter B family member 1 [Ananas comosus]}	{sp|Q9ZR72|AB1B_ARATH; ABC transporter B family member 1 OS=Arabidopsis thaliana GN=ABCB1 PE=1 SV=1}	{pda:103706998; K05658 ABCB1, CD243 ATP-binding cassette, subfamily B (MDR/TAP), member 1 3.6.3.44 ko02010; Environmental Information Processing; Membrane transport; ABC transporters | ko04976; Organismal Systems; Digestive system; Bile secretion | ko05206; Human Diseases; Cancers: Overview; MicroRNAs in cancer}	{At2g36910; KOG0055 Multidrug/pheromone exporter, ABC superfamily Q Secondary metabolites biosynthesis, transport and catabolism ;}	{GO:0016021; integral to membrane; cellular_component GO:0005524; ATP binding; molecular_function GO:0019001; guanyl nucleotide binding; molecular_function GO:0031683; G-protein beta/gamma-subunit complex binding; molecular_function GO:0016301; kinase activity; molecular_function GO:0042626; ATPase activity, coupled to transmembrane movement of substances; molecular_function GO:0016887; ATPase ac…	{XM_010937398.2; PREDICTED: Elaeis guineensis ABC transporter B family member 1-like (LOC105055560), mRNA}	{PF03193:Protein of unknown function, DUF258 PF07728:AAA domain (dynein-related subfamily) PF00503:G-protein alpha subunit PF00485:Phosphoribulokinase / Uridine kinase family PF04670:Gtr1/RagA G protein conserved region PF00004:ATPase family associated with various cellular activities (AAA) PF00664:ABC transporter transmembrane region PF00005:ABC transporter PF06414:Zeta toxin}
transcript_HQ_LoMix_transcript28814/f2p0/1146	1262.26	4573.25	-1.8572	5.39e-07	2.76e-05	5	down	{AAD49354.1; chalcone synthase [Lilium hybrid division VII]}	{sp|Q9FSB7|CHS3_RUTGR; Chalcone synthase 3 OS=Ruta graveolens GN=CHS3 PE=2 SV=1}	{mus:104000649; K00660 CHS chalcone synthase 2.3.1.74 ko00941; Metabolism; Biosynthesis of other secondary metabolites; Flavonoid biosynthesis | ko04712; Organismal Systems; Environmental adaptation; Circadian rhythm - plant}	{NA}	{GO:0016747; transferase activity, transferring acyl groups other than amino-acyl groups; molecular_function GO:0016020; membrane; cellular_component GO:0006633; fatty acid biosynthetic process; biological_process GO:0004315; 3-oxoacyl-[acyl-carrier-protein] synthase activity; molecular_function}	{AF169799.1; Lilium hybrid cv. 'Acapulco' chalcone synthase (CHS2) mRNA, complete cds}	{PF08545:3-Oxoacyl-[acyl-carrier-protein (ACP)] synthase III PF08392:FAE1/Type III polyketide synthase-like protein}
transcript_HQ_LoMix_transcript627/f3p0/4713	1039.14	139.169	2.9005	5.72e-07	2.92e-05	5	up	{XP_008794995.1; PREDICTED: ABC transporter C family member 10-like [Phoenix dactylifera]}	{sp|Q9LYS2|AB10C_ARATH; ABC transporter C family member 10 OS=Arabidopsis thaliana GN=ABCC10 PE=2 SV=2}	{egu:105040749; K05666 ABCC2 ATP-binding cassette, subfamily C (CFTR/MRP), member 2 - ko02010; Environmental Information Processing; Membrane transport; ABC transporters | ko04976; Organismal Systems; Digestive system; Bile secretion | ko01524; Human Diseases; Drug resistance: Antineoplastic; Platinum drug resistance | ko01523; Human Diseases; Drug resistance: Antineoplastic; Antifolate resistanc…	{At3g59140; KOG0054 Multidrug resistance-associated protein/mitoxantrone resistance protein, ABC superfamily Q Secondary metabolites biosynthesis, transport and catabolism ;}	{GO:0098519; NA GO:0005525; GTP binding; molecular_function GO:0055085; transmembrane transport; biological_process GO:0016887; ATPase activity; molecular_function GO:0000166; nucleotide binding; molecular_function GO:0003924; GTPase activity; molecular_function GO:0006777; Mo-molybdopterin cofactor biosynthetic process; biological_process GO:0006810; transport; biological_process GO:0016301; kin…	{XM_010917422.2; PREDICTED: Elaeis guineensis ABC transporter C family member 10-like (LOC105040747), mRNA}	{PF01695:IstB-like ATP binding protein PF13304:AAA domain, putative AbiEii toxin, Type IV TA system PF03193:Protein of unknown function, DUF258 PF00931:NB-ARC domain PF01580:FtsK/SpoIIIE family PF03266:NTPase PF01926:50S ribosome-binding GTPase PF00664:ABC transporter transmembrane region PF00448:SRP54-type protein, GTPase domain PF06414:Zeta toxin PF00005:ABC transporter PF03205:Molybdopterin gu…
transcript_HQ_LoMix_transcript31084/f2p0/958	124.201	1259.75	-3.3424	5.74e-07	2.92e-05	5	down	{XP_009419010.1; PREDICTED: oxygen-evolving enhancer protein 2, chloroplastic-like [Musa acuminata subsp. malaccensis]}	{sp|P93566|PSBP_SOLTU; Oxygen-evolving enhancer protein 2, chloroplastic OS=Solanum tuberosum GN=PSBP PE=2 SV=1}	{egu:105033747; K02717 psbP photosystem II oxygen-evolving enhancer protein 2 - ko00195; Metabolism; Energy metabolism; Photosynthesis}	{NA}	{GO:0009654; oxygen evolving complex; cellular_component GO:0019898; extrinsic to membrane; cellular_component GO:0009523; photosystem II; cellular_component GO:0005509; calcium ion binding; molecular_function GO:0015979; photosynthesis; biological_process}	{NA}	{PF01789:PsbP PF05757:Oxygen evolving enhancer protein 3 (PsbQ)}
transcript_HQ_LoMix_transcript2995/f2p0/3526	9249.28	40828.3	-2.1422	6.09e-07	3.09e-05	5	down	{XP_008803374.1; PREDICTED: alpha-aminoadipic semialdehyde synthase isoform X1 [Phoenix dactylifera]}	{sp|Q9SMZ4|AASS_ARATH; Alpha-aminoadipic semialdehyde synthase OS=Arabidopsis thaliana GN=LKR/SDH PE=1 SV=1}	{egu:105041974; K14157 AASS alpha-aminoadipic semialdehyde synthase [EC:1.5.1.8 1.5.1.9] 1.5.1.8,1.5.1.9 ko00310; Metabolism; Amino acid metabolism; Lysine degradation}	{At4g33150; KOG0172 Lysine-ketoglutarate reductase/saccharopine dehydrogenase E Amino acid transport and metabolism ;}	{GO:0055114; oxidation-reduction process; biological_process GO:0016491; oxidoreductase activity; molecular_function GO:0008641; small protein activating enzyme activity; molecular_function}	{XM_017845167.1; PREDICTED: Phoenix dactylifera alpha-aminoadipic semialdehyde synthase (LOC103716942), transcript variant X3, mRNA}	{PF00899:ThiF family PF03435:Saccharopine dehydrogenase NADP binding domain}
transcript_HQ_LoMix_transcript15757/f3p0/1970	4283.82	17154.5	-2.0016	6.41e-07	3.24e-05	4	down	{XP_010905740.1; PREDICTED: uncharacterized protein LOC105032859 [Elaeis guineensis]}	{NA}	{nnu:104596380; - - - - -}	{At4g02940; KOG4176 Uncharacterized conserved protein S Function unknown ;}	{GO:0055114; oxidation-reduction process; biological_process GO:0016491; oxidoreductase activity; molecular_function}	{XM_010907438.2; PREDICTED: Elaeis guineensis uncharacterized LOC105032859 (LOC105032859), mRNA}	{PF03171:2OG-Fe(II) oxygenase superfamily}
transcript_HQ_LoMix_transcript16294/f2p0/1927	2571.96	9584.4	-1.8978	6.67e-07	3.36e-05	4	down	{XP_018847294.1; PREDICTED: heat shock protein 83 [Juglans regia]}	{sp|P55737|HS902_ARATH; Heat shock protein 90-2 OS=Arabidopsis thaliana GN=HSP90-2 PE=1 SV=1}	{csv:101210914; K04079 HSP90A, htpG molecular chaperone HtpG - ko04141; Genetic Information Processing; Folding, sorting and degradation; Protein processing in endoplasmic reticulum | ko04151; Environmental Information Processing; Signal transduction; PI3K-Akt signaling pathway | ko04621; Organismal Systems; Immune system; NOD-like receptor signaling pathway | ko04612; Organismal Systems; Immune …	{At5g56030; KOG0019 Molecular chaperone (HSP90 family) O Posttranslational modification, protein turnover, chaperones ;}	{GO:0005524; ATP binding; molecular_function GO:0016021; integral to membrane; cellular_component GO:0006457; protein folding; biological_process GO:0006810; transport; biological_process GO:0006950; response to stress; biological_process GO:0051082; unfolded protein binding; molecular_function}	{XM_008812921.2; PREDICTED: Phoenix dactylifera heat shock protein 81-1-like (LOC103722381), mRNA}	{PF13897:Golgi-dynamics membrane-trafficking PF00183:Hsp90 protein}
transcript_HQ_LoMix_transcript3995/f3p0/3322	95.3723	507.165	-2.4108	6.76e-07	3.4e-05	4	down	{XP_010939309.1; PREDICTED: leucine-rich repeat receptor-like serine/threonine-protein kinase BAM1 [Elaeis guineensis]}	{sp|O49545|BAME1_ARATH; Leucine-rich repeat receptor-like serine/threonine-protein kinase BAM1 OS=Arabidopsis thaliana GN=BAM1 PE=1 SV=1}	{pda:103705430; - - - - -}	{NA}	{GO:0006468; protein phosphorylation; biological_process GO:0005515; protein binding; molecular_function GO:0004672; protein kinase activity; molecular_function GO:0005524; ATP binding; molecular_function}	{XM_010943683.2; PREDICTED: Elaeis guineensis leucine-rich repeat receptor-like serine/threonine-protein kinase BAM1 (LOC105060090), mRNA}	{PF00560:Leucine Rich Repeat PF13516:Leucine Rich repeat PF00069:Protein kinase domain PF07714:Protein tyrosine kinase PF13855:Leucine rich repeat}
transcript_HQ_LoMix_transcript11198/f21p0/2317	492.741	1816.26	-1.8821	6.82e-07	3.42e-05	4	down	{XP_010920752.1; PREDICTED: uncharacterized protein LOC105044514 [Elaeis guineensis]}	{NA}	{egu:105044514; - - - - -}	{NA}	{NA}	{XM_009398146.2; PREDICTED: Musa acuminata subsp. malaccensis uncharacterized LOC103981417 (LOC103981417), mRNA}	{NA}
transcript_HQ_LoMix_transcript11881/f3p0/2286	1102.77	3989.96	-1.8552	7.71e-07	3.86e-05	4	down	{XP_019701544.1; PREDICTED: transcription factor BIM2 isoform X2 [Elaeis guineensis]}	{sp|Q9CAA4|BIM2_ARATH; Transcription factor BIM2 OS=Arabidopsis thaliana GN=BIM2 PE=1 SV=1}	{pda:103702394; - - - - -}	{NA}	{GO:0046983; protein dimerization activity; molecular_function}	{XM_010945015.2; PREDICTED: Elaeis guineensis transcription factor BIM2 (LOC105061069), transcript variant X7, mRNA}	{PF00010:Helix-loop-helix DNA-binding domain}
transcript_HQ_LoMix_transcript34880/f3p0/426	1020.6	238.041	2.1001	7.92e-07	3.95e-05	4	up	{NA}	{NA}	{NA}	{NA}	{NA}	{NA}	{NA}
transcript_HQ_LoMix_transcript11656/f8p0/2301	60.4729	373.999	-2.6287	8.01e-07	3.98e-05	4	down	{XP_008794809.2; PREDICTED: scarecrow-like protein 27 [Phoenix dactylifera]}	{sp|O81316|SCL6_ARATH; Scarecrow-like protein 6 OS=Arabidopsis thaliana GN=SCL6 PE=1 SV=1}	{mus:103998416; - - - - -}	{NA}	{NA}	{XM_010942830.2; PREDICTED: Elaeis guineensis scarecrow-like protein 27 (LOC105059511), mRNA}	{NA}
transcript_HQ_LoMix_transcript28676/f3p0/1155	1589.58	440.048	1.8529	8.06e-07	4e-05	4	up	{XP_019702467.1; PREDICTED: 2-C-methyl-D-erythritol 4-phosphate cytidylyltransferase, chloroplastic isoform X2 [Elaeis guineensis]}	{sp|P69834|ISPD_ARATH; 2-C-methyl-D-erythritol 4-phosphate cytidylyltransferase, chloroplastic OS=Arabidopsis thaliana GN=ISPD PE=1 SV=1}	{adu:107465635; K00991 ispD 2-C-methyl-D-erythritol 4-phosphate cytidylyltransferase 2.7.7.60 ko00900; Metabolism; Metabolism of terpenoids and polyketides; Terpenoid backbone biosynthesis}	{NA}	{GO:0009058; biosynthetic process; biological_process GO:0016779; nucleotidyltransferase activity; molecular_function GO:0070569; uridylyltransferase activity; molecular_function GO:0008152; NA}	{XM_019846908.1; PREDICTED: Elaeis guineensis 2-C-methyl-D-erythritol 4-phosphate cytidylyltransferase, chloroplastic (LOC105034194), transcript variant X2, mRNA}	{PF00483:Nucleotidyl transferase PF01704:UTP--glucose-1-phosphate uridylyltransferase}
transcript_HQ_LoMix_transcript17318/f2p0/1880	3916.54	226.056	4.1148	8.26e-07	4.07e-05	4	up	{XP_010905220.1; PREDICTED: sugar transport protein 13 [Elaeis guineensis]}	{sp|Q94AZ2|STP13_ARATH; Sugar transport protein 13 OS=Arabidopsis thaliana GN=STP13 PE=1 SV=2}	{osa:4332079; - - - - -}	{At5g26340; KOG0254 Predicted transporter (major facilitator superfamily) R General function prediction only ;}	{GO:0022857; transmembrane transporter activity; molecular_function GO:0055085; transmembrane transport; biological_process GO:0016021; integral to membrane; cellular_component}	{XM_004985118.3; PREDICTED: Setaria italica sugar transport protein 13 (LOC101765015), mRNA}	{PF00083:Sugar (and other) transporter PF07690:Major Facilitator Superfamily}
transcript_HQ_LoMix_transcript24931/f3p0/1408	10816.3	2199.92	2.2977	8.25e-07	4.07e-05	4	up	{XP_010937669.1; PREDICTED: UDP-glucuronic acid decarboxylase 6 isoform X2 [Elaeis guineensis]}	{sp|Q9ZV36|UXS6_ARATH; UDP-glucuronic acid decarboxylase 6 OS=Arabidopsis thaliana GN=UXS6 PE=2 SV=1}	{jcu:105647880; K08678 UXS1, uxs UDP-glucuronate decarboxylase 4.1.1.35 ko00520; Metabolism; Carbohydrate metabolism; Amino sugar and nucleotide sugar metabolism}	{At2g28760; KOG1429 dTDP-glucose 4-6-dehydratase/UDP-glucuronic acid decarboxylase GM Carbohydrate transport and metabolism ; Cell wall/membrane/envelope biogenesis ;}	{GO:0055114; oxidation-reduction process; biological_process GO:0050662; coenzyme binding; molecular_function GO:0016616; oxidoreductase activity, acting on the CH-OH group of donors, NAD or NADP as acceptor; molecular_function GO:0006694; steroid biosynthetic process; biological_process GO:0003824; NA GO:0003854; 3-beta-hydroxy-delta5-steroid dehydrogenase activity; molecular_function}	{XM_010924069.2; PREDICTED: Elaeis guineensis UDP-glucuronic acid decarboxylase 6 (LOC105045703), mRNA}	{PF01073:3-beta hydroxysteroid dehydrogenase/isomerase family PF01370:NAD dependent epimerase/dehydratase family}
transcript_HQ_LoMix_transcript31776/f7p0/883	1387.98	5024	-1.8559	8.44e-07	4.15e-05	4	down	{XP_018847818.1; PREDICTED: glycine-rich RNA-binding protein-like [Juglans regia]}	{sp|Q03878|GRP1_DAUCA; Glycine-rich RNA-binding protein OS=Daucus carota PE=2 SV=1}	{bdi:100842305; - - - - -}	{At2g21660; KOG0118 FOG: RRM domain R General function prediction only ;}	{GO:0003676; nucleic acid binding; molecular_function}	{XR_604167.2; PREDICTED: Phoenix dactylifera glycine-rich RNA-binding protein GRP1A-like (LOC103707612), transcript variant X1, misc_RNA}	{PF00076:RNA recognition motif. (a.k.a. RRM, RBD, or RNP domain) PF16367:RNA recognition motif}
transcript_HQ_LoMix_transcript640/f18p0/4628	118.249	582.963	-2.3016	8.85e-07	4.34e-05	4	down	{XP_008775867.1; PREDICTED: pleiotropic drug resistance protein TUR2-like isoform X2 [Phoenix dactylifera]}	{sp|Q8GU88|AB39G_ORYSJ; ABC transporter G family member 39 OS=Oryza sativa subsp. japonica GN=ABCG39 PE=3 SV=1}	{egu:105040240; - - - - -}	{At1g15520; KOG0065 Pleiotropic drug resistance proteins (PDR1-15), ABC superfamily Q Secondary metabolites biosynthesis, transport and catabolism ;}	{GO:0006810; transport; biological_process GO:0009378; four-way junction helicase activity; molecular_function GO:0003924; GTPase activity; molecular_function GO:0016887; ATPase activity; molecular_function GO:0005525; GTP binding; molecular_function GO:0098519; NA GO:0005524; ATP binding; molecular_function GO:0016020; membrane; cellular_component GO:0006281; DNA repair; biological_process GO:00…	{XM_008777645.2; PREDICTED: Phoenix dactylifera pleiotropic drug resistance protein TUR2-like (LOC103696113), transcript variant X2, mRNA}	{PF03193:Protein of unknown function, DUF258 PF13304:AAA domain, putative AbiEii toxin, Type IV TA system PF05496:Holliday junction DNA helicase ruvB N-terminus PF01061:ABC-2 type transporter PF07728:AAA domain (dynein-related subfamily) PF03266:NTPase PF00005:ABC transporter PF06414:Zeta toxin PF00004:ATPase family associated with various cellular activities (AAA) PF00437:Type II/IV secretion sy…
transcript_HQ_LoMix_transcript10014/f2p0/2478	498.738	2185.33	-2.1315	8.95e-07	4.37e-05	4	down	{XP_010925027.1; PREDICTED: beta-galactosidase 8 isoform X1 [Elaeis guineensis]}	{sp|Q0DGD7|BGAL8_ORYSJ; Beta-galactosidase 8 OS=Oryza sativa subsp. japonica GN=Os05g0539400 PE=2 SV=1}	{pda:103721532; K12309 GLB1, ELNR1 beta-galactosidase 3.2.1.23 ko00052; Metabolism; Carbohydrate metabolism; Galactose metabolism | ko00600; Metabolism; Lipid metabolism; Sphingolipid metabolism | ko00531; Metabolism; Glycan biosynthesis and metabolism; Glycosaminoglycan degradation | ko00604; Metabolism; Glycan biosynthesis and metabolism; Glycosphingolipid biosynthesis - ganglio series | ko0051…	{At1g72990; KOG0496 Beta-galactosidase G Carbohydrate transport and metabolism ;}	{NA}	{XM_009402259.2; PREDICTED: Musa acuminata subsp. malaccensis beta-galactosidase 8 (LOC103984706), transcript variant X2, mRNA}	{NA}
transcript_HQ_LoMix_transcript26042/f2p0/1325	78.6633	439.265	-2.4813	9.01e-07	4.39e-05	4	down	{XP_009418273.1; PREDICTED: transcription factor DIVARICATA-like [Musa acuminata subsp. malaccensis]}	{sp|Q9FNN6|SRM1_ARATH; Transcription factor SRM1 OS=Arabidopsis thaliana GN=SRM1 PE=2 SV=1}	{pmum:103321101; - - - - -}	{At5g08520; KOG0724 Zuotin and related molecular chaperones (DnaJ superfamily), contains DNA-binding domains O Posttranslational modification, protein turnover, chaperones ;}	{NA}	{NA}	{NA}
transcript_HQ_LoMix_transcript19227/f4p0/1731	540.311	1945.95	-1.8486	9.03e-07	4.39e-05	4	down	{XP_009398658.1; PREDICTED: homeobox protein knotted-1-like 13 isoform X2 [Musa acuminata subsp. malaccensis]}	{sp|Q0J6N4|KNOSD_ORYSJ; Homeobox protein knotted-1-like 13 OS=Oryza sativa subsp. japonica GN=OSH45 PE=2 SV=2}	{mus:104000132; - - - - -}	{At5g25220; KOG0773 Transcription factor MEIS1 and related HOX domain proteins K Transcription ;}	{GO:0005634; nucleus; cellular_component GO:0003677; DNA binding; molecular_function GO:0006355; regulation of transcription, DNA-dependent; biological_process}	{XM_010929957.2; PREDICTED: Elaeis guineensis homeobox protein knotted-1-like 13 (LOC105050088), transcript variant X2, mRNA}	{PF03791:KNOX2 domain PF03790:KNOX1 domain PF03789:ELK domain PF00046:Homeobox domain PF05920:Homeobox KN domain}
transcript_HQ_LoMix_transcript3071/f3p0/3541	387.688	1413.38	-1.8662	9.07e-07	4.39e-05	4	down	{XP_007040338.1; PREDICTED: heat shock protein 83 [Theobroma cacao]}	{sp|P27323|HS901_ARATH; Heat shock protein 90-1 OS=Arabidopsis thaliana GN=HSP90-1 PE=1 SV=3}	{bna:106389639; K04079 HSP90A, htpG molecular chaperone HtpG - ko04141; Genetic Information Processing; Folding, sorting and degradation; Protein processing in endoplasmic reticulum | ko04151; Environmental Information Processing; Signal transduction; PI3K-Akt signaling pathway | ko04621; Organismal Systems; Immune system; NOD-like receptor signaling pathway | ko04612; Organismal Systems; Immune …	{At5g52640; KOG0019 Molecular chaperone (HSP90 family) O Posttranslational modification, protein turnover, chaperones ;}	{GO:0005524; ATP binding; molecular_function GO:0006457; protein folding; biological_process GO:0051082; unfolded protein binding; molecular_function GO:0006950; response to stress; biological_process}	{KM510493.1; Ornithogalum longebracteatum heat shock protein 83 (HSP83-2) mRNA, complete cds}	{PF00183:Hsp90 protein}
transcript_HQ_LoMix_transcript24760/f2p0/1466	586.153	2086.67	-1.8319	9.21e-07	4.45e-05	4	down	{XP_010919692.1; PREDICTED: palmitoyl-protein thioesterase 1 [Elaeis guineensis]}	{sp|Q20390|PPT1_CAEEL; Palmitoyl-protein thioesterase 1 OS=Caenorhabditis elegans GN=ppt-1 PE=2 SV=2}	{egu:105043725; K01074 PPT palmitoyl-protein thioesterase 3.1.2.22 ko01212; Metabolism; Global and overview maps; Fatty acid metabolism | ko00062; Metabolism; Lipid metabolism; Fatty acid elongation | ko04142; Cellular Processes; Transport and catabolism; Lysosome}	{At3g60340; KOG2541 Palmitoyl protein thioesterase IO Lipid transport and metabolism ; Posttranslational modification, protein turnover, chaperones ;}	{GO:0098599; NA}	{XM_016106695.1; PREDICTED: Arachis duranensis palmitoyl-protein thioesterase 1-like (LOC107486146), mRNA}	{PF02089:Palmitoyl protein thioesterase}
transcript_HQ_LoMix_transcript19310/f2p0/1756	575.392	2059.56	-1.8397	1.01e-06	4.86e-05	4	down	{XP_008778959.1; PREDICTED: glycerol-3-phosphate 2-O-acyltransferase 4-like [Phoenix dactylifera]}	{sp|Q9LMM0|GPAT4_ARATH; Glycerol-3-phosphate 2-O-acyltransferase 4 OS=Arabidopsis thaliana GN=GPAT4 PE=1 SV=1}	{pda:103698694; K13508 GPAT glycerol-3-phosphate acyltransferase 2.3.1.15,2.3.1.198 ko00561; Metabolism; Lipid metabolism; Glycerolipid metabolism | ko00564; Metabolism; Lipid metabolism; Glycerophospholipid metabolism}	{NA}	{GO:0016746; transferase activity, transferring acyl groups; molecular_function GO:0008152; NA}	{XM_010942191.2; PREDICTED: Elaeis guineensis glycerol-3-phosphate 2-O-acyltransferase 4-like (LOC105059048), mRNA}	{PF01553:Acyltransferase}
transcript_HQ_LoMix_transcript29385/f2p0/1101	140.246	631.26	-2.1703	1.01e-06	4.87e-05	4	down	{XP_008791584.1; PREDICTED: phosphoenolpyruvate carboxylase kinase 2-like [Phoenix dactylifera]}	{sp|Q93VK0|PPCK2_ARATH; Phosphoenolpyruvate carboxylase kinase 2 OS=Arabidopsis thaliana GN=PPCK2 PE=1 SV=2}	{pda:103708439; - - - - -}	{At1g08650; KOG0032 Ca2+/calmodulin-dependent protein kinase, EF-Hand protein superfamily T Signal transduction mechanisms ;}	{GO:0006468; protein phosphorylation; biological_process GO:0005524; ATP binding; molecular_function GO:0016773; phosphotransferase activity, alcohol group as acceptor; molecular_function GO:0016020; membrane; cellular_component GO:0004672; protein kinase activity; molecular_function}	{XM_010025648.2; PREDICTED: Eucalyptus grandis phosphoenolpyruvate carboxylase kinase 1 (LOC104414506), transcript variant X3, mRNA}	{PF06293:Lipopolysaccharide kinase (Kdo/WaaP) family PF00069:Protein kinase domain PF07714:Protein tyrosine kinase}
transcript_HQ_LoMix_transcript26484/f3p0/1296	306.515	45.0677	2.7658	1.02e-06	4.89e-05	4	up	{XP_010914395.1; PREDICTED: mitochondrial substrate carrier family protein ucpB isoform X1 [Elaeis guineensis]}	{sp|B0G143|UCPB_DICDI; Mitochondrial substrate carrier family protein ucpB OS=Dictyostelium discoideum GN=ucpB PE=3 SV=1}	{egu:105039814; - - - - -}	{Hs4759286; KOG0753 Mitochondrial fatty acid anion carrier protein/Uncoupling protein C Energy production and conversion ;}	{NA}	{XM_009403317.2; PREDICTED: Musa acuminata subsp. malaccensis mitochondrial substrate carrier family protein ucpB (LOC103985566), transcript variant X2, mRNA}	{NA}
transcript_HQ_LoMix_transcript33347/f6p0/712	9864.1	442.493	4.4785	1.06e-06	5.06e-05	4	up	{XP_010908197.1; PREDICTED: uncharacterized protein At5g48480-like [Elaeis guineensis]}	{sp|Q9LV66|Y5848_ARATH; Uncharacterized protein At5g48480 OS=Arabidopsis thaliana GN=At5g48480 PE=1 SV=1}	{cam:101499852; - - - - -}	{NA}	{NA}	{NA}	{NA}
transcript_HQ_LoMix_transcript33891/f65p0/519	1775.13	9300.29	-2.3894	1.08e-06	5.16e-05	4	down	{AAL61539.1; glycine-rich protein [Lilium hybrid division VII]}	{NA}	{NA}	{NA}	{NA}	{AY072283.1; Lilium hybrid cv. 'Star Gazer' glycine-rich protein mRNA, complete cds}	{NA}
transcript_HQ_LoMix_transcript14841/f2p0/2045	5371.37	729.113	2.8811	1.09e-06	5.17e-05	4	up	{XP_020105681.1; phosphoethanolamine N-methyltransferase 1-like [Ananas comosus]}	{sp|Q944H0|PEAM2_ARATH; Phosphomethylethanolamine N-methyltransferase OS=Arabidopsis thaliana GN=NMT2 PE=2 SV=2}	{egu:105044829; K05929 E2.1.1.103, NMT phosphoethanolamine N-methyltransferase 2.1.1.103 ko00564; Metabolism; Lipid metabolism; Glycerophospholipid metabolism}	{At1g48600; KOG1269 SAM-dependent methyltransferases IR Lipid transport and metabolism ; General function prediction only ;}	{GO:0001510; RNA methylation; biological_process GO:0008757; S-adenosylmethionine-dependent methyltransferase activity; molecular_function GO:0008152; NA GO:0008171; O-methyltransferase activity; molecular_function GO:0006480; N-terminal protein amino acid methylation; biological_process GO:0009312; oligosaccharide biosynthetic process; biological_process GO:0008033; tRNA processing; biological_p…	{XM_010922859.1; PREDICTED: Elaeis guineensis phosphoethanolamine N-methyltransferase 1 (LOC105044829), transcript variant X1, mRNA}	{PF08241:Methyltransferase domain PF02390:Putative methyltransferase PF05175:Methyltransferase small domain PF09445:RNA cap guanine-N2 methyltransferase PF05724:Thiopurine S-methyltransferase (TPMT) PF08123:Histone methylation protein DOT1 PF04194:Programmed cell death protein 2, C-terminal putative domain PF00891:O-methyltransferase PF05891:AdoMet dependent proline di-methyltransferase PF01209:u…
transcript_HQ_LoMix_transcript27136/f3p0/1250	6571.3	26779.4	-2.0269	1.09e-06	5.18e-05	4	down	{XP_003533861.1; PREDICTED: uncharacterized protein LOC100794542 [Glycine max]}	{NA}	{pxb:103946738; - - - - -}	{NA}	{NA}	{XM_008803812.1; PREDICTED: Phoenix dactylifera uncharacterized LOC103715996 (LOC103715996), partial mRNA}	{NA}
transcript_HQ_LoMix_transcript9451/f4p0/2543	800.048	64.6375	3.6296	1.12e-06	5.28e-05	4	up	{XP_010912181.1; PREDICTED: auxin response factor 11 isoform X1 [Elaeis guineensis]}	{sp|Q9XED8|ARFI_ARATH; Auxin response factor 9 OS=Arabidopsis thaliana GN=ARF9 PE=1 SV=1}	{egu:105038157; - - - - -}	{NA}	{GO:0009725; response to hormone stimulus; biological_process GO:0005634; nucleus; cellular_component GO:0006355; regulation of transcription, DNA-dependent; biological_process GO:0003677; DNA binding; molecular_function}	{XM_010269278.2; PREDICTED: Nelumbo nucifera auxin response factor 18 (LOC104604767), mRNA}	{PF06507:Auxin response factor PF02362:B3 DNA binding domain}
transcript_HQ_LoMix_transcript24735/f18p0/1381	7598.28	32007.8	-2.0747	1.13e-06	5.32e-05	4	down	{XP_009384961.1; PREDICTED: uncharacterized protein LOC103972370 [Musa acuminata subsp. malaccensis]}	{sp|Q10M12|40C1_ORYSJ; Ricin B-like lectin R40C1 OS=Oryza sativa subsp. japonica GN=R40C1 PE=1 SV=1}	{mus:103972370; - - - - -}	{NA}	{NA}	{XM_009404149.2; PREDICTED: Musa acuminata subsp. malaccensis uncharacterized LOC103986215 (LOC103986215), mRNA}	{NA}
transcript_HQ_LoMix_transcript23205/f2p0/1458	3976.35	15621	-1.974	1.16e-06	5.43e-05	4	down	{XP_010936744.2; PREDICTED: LOW QUALITY PROTEIN: formate dehydrogenase, mitochondrial [Elaeis guineensis]}	{sp|Q07511|FDH_SOLTU; Formate dehydrogenase, mitochondrial OS=Solanum tuberosum GN=FDH1 PE=1 SV=2}	{pda:103705850; K00122 FDH formate dehydrogenase 1.2.1.2 ko01200; Metabolism; Global and overview maps; Carbon metabolism | ko00630; Metabolism; Carbohydrate metabolism; Glyoxylate and dicarboxylate metabolism | ko00680; Metabolism; Energy metabolism; Methane metabolism}	{At5g14780; KOG0069 Glyoxylate/hydroxypyruvate reductase (D-isomer-specific 2-hydroxy acid dehydrogenase superfamily) C Energy production and conversion ;}	{GO:0008152; NA GO:0051287; NAD binding; molecular_function GO:0055114; oxidation-reduction process; biological_process GO:0016616; oxidoreductase activity, acting on the CH-OH group of donors, NAD or NADP as acceptor; molecular_function GO:0004616; phosphogluconate dehydrogenase (decarboxylating) activity; molecular_function}	{XM_015718227.1; PREDICTED: Ricinus communis formate dehydrogenase, mitochondrial (LOC8269309), mRNA}	{PF00389:D-isomer specific 2-hydroxyacid dehydrogenase, catalytic domain PF03446:NAD binding domain of 6-phosphogluconate dehydrogenase PF02826:D-isomer specific 2-hydroxyacid dehydrogenase, NAD binding domain}
transcript_HQ_LoMix_transcript15919/f3p0/1957	921.102	3245.7	-1.8171	1.21e-06	5.66e-05	4	down	{XP_008800392.1; PREDICTED: protein TRANSPORT INHIBITOR RESPONSE 1-like [Phoenix dactylifera]}	{sp|Q570C0|TIR1_ARATH; Protein TRANSPORT INHIBITOR RESPONSE 1 OS=Arabidopsis thaliana GN=TIR1 PE=1 SV=2}	{cit:102629995; K14485 TIR1 transport inhibitor response 1 - ko04075; Environmental Information Processing; Signal transduction; Plant hormone signal transduction}	{At3g62980; KOG1947 Leucine rich repeat proteins, some proteins contain F-box R General function prediction only ;}	{GO:0005515; protein binding; molecular_function}	{XM_008802170.2; PREDICTED: Phoenix dactylifera protein TRANSPORT INHIBITOR RESPONSE 1-like (LOC103714767), mRNA}	{PF13516:Leucine Rich repeat PF12937:F-box-like}
transcript_HQ_LoMix_transcript7744/f3p0/2726	67.8523	391.248	-2.5276	1.22e-06	5.69e-05	4	down	{XP_008804459.2; PREDICTED: probably inactive leucine-rich repeat receptor-like protein kinase At5g06940 [Phoenix dactylifera]}	{sp|Q9FL51|Y5694_ARATH; Probably inactive leucine-rich repeat receptor-like protein kinase At5g06940 OS=Arabidopsis thaliana GN=At5g06940 PE=3 SV=1}	{egu:105038916; - - - - -}	{NA}	{GO:0006468; protein phosphorylation; biological_process GO:0004672; protein kinase activity; molecular_function GO:0005524; ATP binding; molecular_function GO:0005515; protein binding; molecular_function}	{NA}	{PF00560:Leucine Rich Repeat PF00069:Protein kinase domain PF13855:Leucine rich repeat PF07714:Protein tyrosine kinase}
transcript_HQ_LoMix_transcript25467/f3p0/1357	155.151	687.071	-2.1468	1.23e-06	5.72e-05	4	down	{XP_010913586.1; PREDICTED: calcium sensing receptor, chloroplastic [Elaeis guineensis]}	{sp|Q9FN48|CAS_ARATH; Calcium sensing receptor, chloroplastic OS=Arabidopsis thaliana GN=CAS PE=1 SV=1}	{egu:105039208; - - - - -}	{NA}	{NA}	{XM_019392099.1; PREDICTED: Nicotiana attenuata calcium sensing receptor, chloroplastic (LOC109227089), mRNA}	{NA}
transcript_HQ_LoMix_transcript29652/f2p0/1074	714.002	3410.84	-2.2561	1.27e-06	5.92e-05	4	down	{XP_020087698.1; phosphatidylcholine:diacylglycerol cholinephosphotransferase 1-like [Ananas comosus]}	{sp|Q9LVZ7|PDCT1_ARATH; Phosphatidylcholine:diacylglycerol cholinephosphotransferase 1 OS=Arabidopsis thaliana GN=ROD1 PE=1 SV=1}	{mus:103969332; - - - - -}	{NA}	{NA}	{XM_010065171.2; PREDICTED: Eucalyptus grandis phosphatidylcholine:diacylglycerol cholinephosphotransferase 1 (LOC104450566), mRNA}	{NA}
transcript_HQ_LoMix_transcript3885/f91p0/3136	23965.8	119540	-2.3184	1.28e-06	5.92e-05	4	down	{XP_010924612.2; PREDICTED: phosphoenolpyruvate carboxylase 2 [Elaeis guineensis]}	{sp|Q02909|CAPP1_SOYBN; Phosphoenolpyruvate carboxylase, housekeeping isozyme OS=Glycine max GN=PPC16 PE=2 SV=1}	{pop:POPTR_0001s40250g; K01595 ppc phosphoenolpyruvate carboxylase 4.1.1.31 ko01200; Metabolism; Global and overview maps; Carbon metabolism | ko00620; Metabolism; Carbohydrate metabolism; Pyruvate metabolism | ko00710; Metabolism; Energy metabolism; Carbon fixation in photosynthetic organisms | ko00720; Metabolism; Energy metabolism; Carbon fixation pathways in prokaryotes | ko00680; Metabolism;…	{NA}	{GO:0015977; carbon fixation; biological_process GO:0006099; tricarboxylic acid cycle; biological_process GO:0008964; phosphoenolpyruvate carboxylase activity; molecular_function}	{XM_010917213.1; PREDICTED: Elaeis guineensis phosphoenolpyruvate carboxylase, housekeeping isozyme-like (LOC105040616), mRNA}	{PF14010:Phosphoenolpyruvate carboxylase PF00311:Phosphoenolpyruvate carboxylase}
transcript_HQ_LoMix_transcript23050/f13p0/1472	69.3957	397.294	-2.5173	1.3e-06	6.02e-05	4	down	{XP_019708787.1; PREDICTED: UPF0496 protein At3g19330-like [Elaeis guineensis]}	{sp|Q9LT84|U496M_ARATH; UPF0496 protein At3g19330 OS=Arabidopsis thaliana GN=At3g19330 PE=2 SV=2}	{pda:103713502; - - - - -}	{NA}	{NA}	{XM_019853228.1; PREDICTED: Elaeis guineensis UPF0496 protein At3g19330-like (LOC105053294), mRNA}	{NA}
transcript_HQ_LoMix_transcript34916/f2p0/419	3780.87	1065.97	1.8265	1.4e-06	6.45e-05	4	up	{XP_009382930.2; PREDICTED: 60S ribosomal protein L38-like [Musa acuminata subsp. malaccensis]}	{sp|O22860|RL38_ARATH; 60S ribosomal protein L38 OS=Arabidopsis thaliana GN=RPL38A PE=3 SV=1}	{mus:103970745; K02923 RP-L38e, RPL38 large subunit ribosomal protein L38e - ko03010; Genetic Information Processing; Translation; Ribosome}	{At2g43460; KOG3499 60S ribosomal protein L38 J Translation, ribosomal structure and biogenesis ;}	{GO:0003735; structural constituent of ribosome; molecular_function GO:0006412; translation; biological_process GO:0005840; ribosome; cellular_component GO:0005622; intracellular; cellular_component}	{XM_009386854.2; PREDICTED: Musa acuminata subsp. malaccensis 60S ribosomal protein L38 (LOC103972498), mRNA}	{PF01781:Ribosomal L38e protein family}
transcript_HQ_LoMix_transcript1907/f34p0/3750	536.294	1864.92	-1.798	1.51e-06	6.96e-05	4	down	{XP_008786505.1; PREDICTED: uncharacterized protein LOC103704827 [Phoenix dactylifera]}	{NA}	{pda:103704827; - - - - -}	{At1g22930; KOG1981 SOK1 kinase belonging to the STE20/SPS1/GC kinase family T Signal transduction mechanisms ;}	{NA}	{NA}	{NA}
transcript_HQ_LoMix_transcript15886/f3p0/1975	81.3371	432.363	-2.4103	1.54e-06	7.05e-05	4	down	{XP_008799240.1; PREDICTED: plant intracellular Ras-group-related LRR protein 4 isoform X2 [Phoenix dactylifera]}	{sp|Q9SVW8|PIRL4_ARATH; Plant intracellular Ras-group-related LRR protein 4 OS=Arabidopsis thaliana GN=PIRL4 PE=1 SV=1}	{pda:103713946; - - - - -}	{At4g35470; KOG0619 FOG: Leucine rich repeat R General function prediction only ;}	{GO:0005515; protein binding; molecular_function}	{AK369015.1; Hordeum vulgare subsp. vulgare mRNA for predicted protein, complete cds, clone: NIASHv2083M07}	{PF13855:Leucine rich repeat PF13516:Leucine Rich repeat PF00560:Leucine Rich Repeat}
transcript_HQ_LoMix_transcript18254/f3p0/1800	2830.37	818.925	1.7892	1.54e-06	7.05e-05	4	up	{XP_010907972.1; PREDICTED: uncharacterized protein LOC105034482 [Elaeis guineensis]}	{NA}	{nnu:104592731; - - - - -}	{NA}	{NA}	{XM_010909670.2; PREDICTED: Elaeis guineensis uncharacterized LOC105034482 (LOC105034482), mRNA}	{NA}
transcript_HQ_LoMix_transcript28139/f3p0/1181	94.998	481.521	-2.3416	1.58e-06	7.18e-05	4	down	{XP_010907332.1; PREDICTED: UPF0613 protein PB24D3.06c [Elaeis guineensis]}	{sp|Q9C0Y8|YKM6_SCHPO; UPF0613 protein PB24D3.06c OS=Schizosaccharomyces pombe (strain 972 / ATCC 24843) GN=SPAPB24D3.06c PE=3 SV=1}	{egu:105034007; - - - - -}	{At5g19050; KOG4840 Predicted hydrolases or acyltransferases (alpha/beta hydrolase superfamily) R General function prediction only ;}	{GO:0016787; hydrolase activity; molecular_function}	{XM_010933655.2; PREDICTED: Elaeis guineensis UPF0613 protein PB24D3.06c (LOC105052732), transcript variant X1, mRNA}	{PF06821:Serine hydrolase}
transcript_HQ_LoMix_transcript17308/f2p0/1860	2989.14	11112.6	-1.8944	1.59e-06	7.2e-05	4	down	{XP_009382132.1; PREDICTED: serine carboxypeptidase-like [Musa acuminata subsp. malaccensis]}	{sp|P37891|CBP3_ORYSJ; Serine carboxypeptidase 3 OS=Oryza sativa subsp. japonica GN=CBP3 PE=2 SV=1}	{mus:103970187; K16298 SCPL-IV serine carboxypeptidase-like clade IV 3.4.16.- -}	{At3g10410; KOG1282 Serine carboxypeptidases (lysosomal cathepsin A) OE Posttranslational modification, protein turnover, chaperones ; Amino acid transport and metabolism ;}	{GO:0006508; proteolysis; biological_process GO:0004185; serine-type carboxypeptidase activity; molecular_function}	{XM_010920313.2; PREDICTED: Elaeis guineensis serine carboxypeptidase-like (LOC105042940), mRNA}	{PF00450:Serine carboxypeptidase}
transcript_HQ_LoMix_transcript30774/f2p0/983	294.72	43.8032	2.7502	1.61e-06	7.3e-05	4	up	{XP_020113542.1; probable phytol kinase 2, chloroplastic [Ananas comosus]}	{sp|Q5N9J9|PHYK2_ORYSJ; Probable phytol kinase 2, chloroplastic OS=Oryza sativa subsp. japonica GN=Os01g0832000 PE=2 SV=3}	{mus:103999851; K15892 FOLK farnesol kinase 2.7.1.216 ko00900; Metabolism; Metabolism of terpenoids and polyketides; Terpenoid backbone biosynthesis}	{At5g58560; KOG4453 Predicted ER membrane protein S Function unknown ;}	{NA}	{XM_008806785.2; PREDICTED: Phoenix dactylifera probable phytol kinase 2, chloroplastic (LOC103718108), mRNA}	{NA}
transcript_HQ_LoMix_transcript29482/f4p0/1081	407.912	1463.24	-1.8428	1.64e-06	7.41e-05	4	down	{XP_010924029.1; PREDICTED: cyclin-D6-1-like isoform X1 [Elaeis guineensis]}	{sp|Q69S43|CCD61_ORYSJ; Cyclin-D6-1 OS=Oryza sativa subsp. japonica GN=CYCD6-1 PE=2 SV=1}	{egu:105049849; K18812 CYCD6 cyclin D6, plant - -}	{At4g03270; KOG0656 G1/S-specific cyclin D D Cell cycle control, cell division, chromosome partitioning ;}	{GO:0005634; nucleus; cellular_component}	{NA}	{PF02984:Cyclin, C-terminal domain}
transcript_HQ_LoMix_transcript12960/f3p0/2202	461.534	91.5088	2.3345	1.68e-06	7.55e-05	4	up	{XP_010932340.1; PREDICTED: cell division control protein 48 homolog B isoform X1 [Elaeis guineensis]}	{sp|Q9ZPR1|CD48B_ARATH; Cell division control protein 48 homolog B OS=Arabidopsis thaliana GN=CDC48B PE=2 SV=1}	{pda:103703329; - - - - -}	{At2g03670; KOG0730 AAA+-type ATPase O Posttranslational modification, protein turnover, chaperones ;}	{GO:0016301; kinase activity; molecular_function GO:0006310; DNA recombination; biological_process GO:0005524; ATP binding; molecular_function GO:0006281; DNA repair; biological_process GO:0003723; RNA binding; molecular_function GO:0043531; ADP binding; molecular_function GO:0098519; NA GO:0002949; NA GO:0016887; ATPase activity; molecular_function GO:0009378; four-way junction helicase activity…	{XM_010241772.2; PREDICTED: Brachypodium distachyon cell division control protein 48 homolog B (LOC100828357), mRNA}	{PF05496:Holliday junction DNA helicase ruvB N-terminus PF07726:ATPase family associated with various cellular activities (AAA) PF03969:AFG1-like ATPase PF00931:NB-ARC domain PF07728:AAA domain (dynein-related subfamily) PF07724:AAA domain (Cdc48 subfamily) PF03266:NTPase PF06414:Zeta toxin PF00005:ABC transporter PF06068:TIP49 C-terminus PF00910:RNA helicase PF00004:ATPase family associated with…
transcript_HQ_LoMix_transcript31723/f2p0/915	214.903	851.608	-1.9865	1.69e-06	7.62e-05	4	down	{XP_008777582.1; PREDICTED: uncharacterized protein LOC103697492 [Phoenix dactylifera]}	{NA}	{bdi:100840758; - - - - -}	{NA}	{GO:0005886; plasma membrane; cellular_component}	{NA}	{PF06687:SUR7/PalI family}
transcript_HQ_LoMix_transcript13823/f2p0/2124	884.194	228.13	1.9545	1.71e-06	7.67e-05	4	up	{XP_008806023.1; PREDICTED: putative lipoate-protein ligase A isoform X2 [Phoenix dactylifera]}	{sp|O82204|RL281_ARATH; 60S ribosomal protein L28-1 OS=Arabidopsis thaliana GN=RPL28A PE=1 SV=1}	{egu:105041746; - - - - -}	{At3g29010; KOG3159 Lipoate-protein ligase A H Coenzyme transport and metabolism ;}	{NA}	{KP861879.1; Lilium davidii var. unicolor 60S ribosomal protein L28 mRNA, complete cds}	{NA}
transcript_HQ_LoMix_transcript29430/f2p0/1113	2388.77	8682.31	-1.8618	1.74e-06	7.8e-05	4	down	{XP_009392259.1; PREDICTED: caffeoylshikimate esterase-like [Musa acuminata subsp. malaccensis]}	{sp|Q9C942|CSE_ARATH; Caffeoylshikimate esterase OS=Arabidopsis thaliana GN=CSE PE=1 SV=1}	{mus:103978253; K01054 MGLL acylglycerol lipase 3.1.1.23 ko00561; Metabolism; Lipid metabolism; Glycerolipid metabolism | ko04923; Organismal Systems; Endocrine system; Regulation of lipolysis in adipocytes | ko04723; Organismal Systems; Nervous system; Retrograde endocannabinoid signaling}	{At5g19290; KOG1455 Lysophospholipase I Lipid transport and metabolism ;}	{NA}	{XM_007218222.1; Prunus persica hypothetical protein (PRUPE_ppa008391mg) mRNA, complete cds}	{NA}
transcript_HQ_LoMix_transcript18023/f7p0/1784	6038.87	33692.7	-2.4801	1.77e-06	7.88e-05	4	down	{XP_008790868.1; PREDICTED: fumarate hydratase 1, mitochondrial-like [Phoenix dactylifera]}	{sp|P93033|FUM1_ARATH; Fumarate hydratase 1, mitochondrial OS=Arabidopsis thaliana GN=FUM1 PE=1 SV=2}	{pda:103707932; K01679 E4.2.1.2B, fumC fumarate hydratase, class II 4.2.1.2 ko01200; Metabolism; Global and overview maps; Carbon metabolism | ko00020; Metabolism; Carbohydrate metabolism; Citrate cycle (TCA cycle) | ko00620; Metabolism; Carbohydrate metabolism; Pyruvate metabolism | ko00720; Metabolism; Energy metabolism; Carbon fixation pathways in prokaryotes | ko05200; Human Diseases; Cancers…	{At2g47510; KOG1317 Fumarase C Energy production and conversion ;}	{GO:0016829; lyase activity; molecular_function GO:0006099; tricarboxylic acid cycle; biological_process}	{XM_010940046.2; PREDICTED: Elaeis guineensis fumarate hydratase 1, mitochondrial (LOC105057440), mRNA}	{PF10415:Fumarase C C-terminus}
transcript_HQ_LoMix_transcript30649/f2p0/498	1153.65	5538.81	-2.2634	1.85e-06	8.24e-05	4	down	{AHY82568.1; MADS-box protein 1 [Lilium formosanum]}	{sp|Q944S9|MAD16_ORYSJ; MADS-box transcription factor 16 OS=Oryza sativa subsp. japonica GN=MADS16 PE=1 SV=2}	{pda:103701267; K09264 K09264 MADS-box transcription factor, plant - -}	{At3g54340; KOG0014 MADS box transcription factor K Transcription ;}	{GO:0003677; DNA binding; molecular_function GO:0006904; vesicle docking involved in exocytosis; biological_process GO:0042729; DASH complex; cellular_component GO:0072686; mitotic spindle; cellular_component GO:0046983; protein dimerization activity; molecular_function GO:0006355; regulation of transcription, DNA-dependent; biological_process GO:0005634; nucleus; cellular_component GO:0008608; a…	{AB071378.1; Lilium regale LRDEF mRNA for MADS-box transcription factor, complete cds}	{PF04048:Sec8 exocyst complex component specific domain PF01486:K-box region PF00319:SRF-type transcription factor (DNA-binding and dimerisation domain) PF08656:DASH complex subunit Dad3}
transcript_HQ_LoMix_transcript12983/f2p0/2177	2887.89	10605.4	-1.8767	1.87e-06	8.28e-05	4	down	{XP_008813784.1; PREDICTED: FRIGIDA-like protein 3 [Phoenix dactylifera]}	{sp|Q67ZB3|FRL3_ARATH; FRIGIDA-like protein 3 OS=Arabidopsis thaliana GN=FRL3 PE=1 SV=1}	{egu:105038597; - - - - -}	{NA}	{NA}	{XM_010914447.1; PREDICTED: Elaeis guineensis FRIGIDA-like protein 3 (LOC105038597), mRNA}	{NA}
transcript_HQ_LoMix_transcript3387/f8p0/3426	3853.22	14075.8	-1.8691	1.89e-06	8.35e-05	4	down	{XP_008802270.1; PREDICTED: ubiquitin carboxyl-terminal hydrolase 17-like [Phoenix dactylifera]}	{sp|Q9SB51|UBP16_ARATH; Ubiquitin carboxyl-terminal hydrolase 16 OS=Arabidopsis thaliana GN=UBP16 PE=1 SV=1}	{egu:105041399; K11855 USP36_42 ubiquitin carboxyl-terminal hydrolase 36/42 3.4.19.12 -}	{At4g24560; KOG1865 Ubiquitin carboxyl-terminal hydrolase O Posttranslational modification, protein turnover, chaperones ;}	{GO:0006511; ubiquitin-dependent protein catabolic process; biological_process GO:0070140; SUMO-specific isopeptidase activity; molecular_function GO:0036459; NA GO:0005622; intracellular; cellular_component GO:0032183; SUMO binding; molecular_function GO:0016579; protein deubiquitination; biological_process GO:0004843; ubiquitin-specific protease activity; molecular_function}	{XM_019218106.1; PREDICTED: Vitis vinifera ubiquitin carboxyl-terminal hydrolase 17 (LOC100853437), transcript variant X2, mRNA}	{PF00443:Ubiquitin carboxyl-terminal hydrolase PF01088:Ubiquitin carboxyl-terminal hydrolase, family 1 PF15499:Ubiquitin-specific peptidase-like, SUMO isopeptidase}
transcript_HQ_LoMix_transcript31779/f2p0/885	3095.8	730.224	2.0839	1.94e-06	8.55e-05	4	up	{XP_010941071.1; PREDICTED: GTP-binding protein YPTM2 [Elaeis guineensis]}	{sp|Q05737|YPTM2_MAIZE; GTP-binding protein YPTM2 OS=Zea mays GN=YPTM2 PE=2 SV=1}	{pop:POPTR_0003s07970g; K07874 RAB1A Ras-related protein Rab-1A - ko05134; Human Diseases; Infectious diseases: Bacterial; Legionellosis}	{At1g02130; KOG0084 GTPase Rab1/YPT1, small G protein superfamily, and related GTP-binding proteins TU Signal transduction mechanisms ; Intracellular trafficking, secretion, and vesicular transport ;}	{GO:0005525; GTP binding; molecular_function GO:0016887; ATPase activity; molecular_function GO:0005524; ATP binding; molecular_function GO:0007264; small GTPase mediated signal transduction; biological_process GO:0006576; cellular biogenic amine metabolic process; biological_process GO:0003924; GTPase activity; molecular_function}	{XM_010921439.2; PREDICTED: Elaeis guineensis GTP-binding protein YPTM2 (LOC105043753), mRNA}	{PF08477:Ras of Complex, Roc, domain of DAPkinase PF10662:Ethanolamine utilisation - propanediol utilisation PF03193:Protein of unknown function, DUF258 PF00071:Ras family PF00004:ATPase family associated with various cellular activities (AAA) PF07728:AAA domain (dynein-related subfamily) PF00025:ADP-ribosylation factor family PF04670:Gtr1/RagA G protein conserved region PF01926:50S ribosome-bind…
transcript_HQ_LoMix_transcript13749/f2p0/2133	63.7963	374.077	-2.5518	1.98e-06	8.71e-05	4	down	{XP_008793970.1; PREDICTED: vacuolar cation/proton exchanger 1a-like isoform X1 [Phoenix dactylifera]}	{sp|Q769E5|CAX1A_ORYSJ; Vacuolar cation/proton exchanger 1a OS=Oryza sativa subsp. japonica GN=CAX1a PE=1 SV=1}	{egr:104418515; K07300 chaA, CAX Ca2+:H+ antiporter - -}	{At3g51860; KOG1397 Ca2+/H+ antiporter VCX1 and related proteins P Inorganic ion transport and metabolism ;}	{GO:0016021; integral to membrane; cellular_component GO:0055085; transmembrane transport; biological_process}	{XM_009396191.2; PREDICTED: Musa acuminata subsp. malaccensis vacuolar cation/proton exchanger 1a-like (LOC103979928), transcript variant X3, mRNA}	{PF01699:Sodium/calcium exchanger protein}
transcript_HQ_LoMix_transcript12434/f7p0/2162	373.469	1318.16	-1.8195	2.04e-06	8.95e-05	4	down	{XP_010936079.1; PREDICTED: vacuolar protein sorting-associated protein 62-like [Elaeis guineensis]}	{NA}	{egu:105043187; - - - - -}	{NA}	{NA}	{XM_010937777.2; PREDICTED: Elaeis guineensis vacuolar protein sorting-associated protein 62-like (LOC105055786), mRNA}	{NA}
transcript_HQ_LoMix_transcript6899/f3p0/2811	88.8237	1053.85	-3.5686	2.06e-06	9e-05	4	down	{XP_008811526.1; PREDICTED: probable boron transporter 2 isoform X2 [Phoenix dactylifera]}	{sp|Q8VYR7|BOR1_ARATH; Boron transporter 1 OS=Arabidopsis thaliana GN=BOR1 PE=1 SV=1}	{egu:105040010; - - - - -}	{At3g62270; KOG1172 Na+-independent Cl/HCO3 exchanger AE1 and related transporters (SLC4 family) P Inorganic ion transport and metabolism ;}	{GO:0006820; anion transport; biological_process GO:0016021; integral to membrane; cellular_component}	{KP231205.1; Elaeis guineensis boron transporter (BOR1) mRNA, complete cds}	{PF00955:HCO3- transporter family}
transcript_HQ_LoMix_transcript23847/f2p0/1487	789.24	2686.97	-1.7674	2.13e-06	9.27e-05	4	down	{XP_020086598.1; glutelin type-B 5-like [Ananas comosus]}	{sp|Q9ZWA9|CRU4_ARATH; 12S seed storage protein CRD OS=Arabidopsis thaliana GN=CRD PE=1 SV=1}	{mus:103969000; - - - - -}	{NA}	{GO:0045735; NA}	{XM_003607101.1; Medicago truncatula nutrient reservoir protein, putative partial mRNA}	{PF00190:Cupin}
transcript_HQ_LoMix_transcript27218/f3p0/1200	1992.1	6987.25	-1.8104	2.13e-06	9.27e-05	4	down	{JAT49642.1; Epoxide hydrolase 2, partial [Anthurium amnicola]}	{sp|I6YGS0|EPHA_MYCTU; Epoxide hydrolase A OS=Mycobacterium tuberculosis (strain ATCC 25618 / H37Rv) GN=ephA PE=1 SV=1}	{pda:103695720; - - - - -}	{At3g51000; KOG4178 Soluble epoxide hydrolase I Lipid transport and metabolism ;}	{GO:0006508; proteolysis; biological_process GO:0008236; serine-type peptidase activity; molecular_function}	{XM_004982667.3; PREDICTED: Setaria italica AB hydrolase superfamily protein YfhM-like (LOC101775388), mRNA}	{PF00326:Prolyl oligopeptidase family}
transcript_HQ_LoMix_transcript33717/f4p0/655	322.348	1166.82	-1.8559	2.16e-06	9.39e-05	4	down	{CUT18446.1; H2B.4, partial [Lilium davidii var. unicolor]}	{sp|Q1S9I9|H2B1_MEDTR; Probable histone H2B.1 OS=Medicago truncatula PE=3 SV=3}	{jcu:105628000; K11252 H2B histone H2B - ko05203; Human Diseases; Cancers: Overview; Viral carcinogenesis | ko05322; Human Diseases; Immune diseases; Systemic lupus erythematosus | ko05034; Human Diseases; Substance dependence; Alcoholism}	{At1g07790; KOG1744 Histone H2B B Chromatin structure and dynamics ;}	{GO:0005669; transcription factor TFIID complex; cellular_component GO:0003677; DNA binding; molecular_function GO:0006352; transcription initiation, DNA-dependent; biological_process}	{KF573580.1; Lilium hybrid cultivar Sorbonne LS-ZJU43 microsatellite sequence}	{PF00125:Core histone H2A/H2B/H3/H4 PF03847:Transcription initiation factor TFIID subunit A}
transcript_HQ_LoMix_transcript16755/f3p0/1920	5726.58	29678.2	-2.3737	2.17e-06	9.41e-05	4	down	{XP_006370158.1; phosphoenolpyruvate carboxylase family protein [Populus trichocarpa]}	{sp|Q9MAH0|CAPP1_ARATH; Phosphoenolpyruvate carboxylase 1 OS=Arabidopsis thaliana GN=PPC1 PE=1 SV=1}	{pop:POPTR_0001s40250g; K01595 ppc phosphoenolpyruvate carboxylase 4.1.1.31 ko01200; Metabolism; Global and overview maps; Carbon metabolism | ko00620; Metabolism; Carbohydrate metabolism; Pyruvate metabolism | ko00710; Metabolism; Energy metabolism; Carbon fixation in photosynthetic organisms | ko00720; Metabolism; Energy metabolism; Carbon fixation pathways in prokaryotes | ko00680; Metabolism;…	{NA}	{GO:0006099; tricarboxylic acid cycle; biological_process GO:0015977; carbon fixation; biological_process GO:0008964; phosphoenolpyruvate carboxylase activity; molecular_function}	{XM_010927335.2; PREDICTED: Elaeis guineensis SCAR-like protein 2 (LOC105048129), mRNA}	{PF14010:Phosphoenolpyruvate carboxylase PF00311:Phosphoenolpyruvate carboxylase}
transcript_HQ_LoMix_transcript20067/f22p0/1618	19811.6	4131.17	2.2617	2.21e-06	9.54e-05	4	up	{AHJ57307.1; chloroplast 1-deoxy-D-xylulose-5-phosphate reductoisomerase [Lilium longiflorum]}	{sp|Q8W250|DXR_ORYSJ; 1-deoxy-D-xylulose 5-phosphate reductoisomerase, chloroplastic OS=Oryza sativa subsp. japonica GN=DXR PE=2 SV=2}	{pda:103705855; K00099 dxr 1-deoxy-D-xylulose-5-phosphate reductoisomerase 1.1.1.267 ko00900; Metabolism; Metabolism of terpenoids and polyketides; Terpenoid backbone biosynthesis}	{NA}	{GO:0016620; oxidoreductase activity, acting on the aldehyde or oxo group of donors, NAD or NADP as acceptor; molecular_function GO:0050661; NADP binding; molecular_function GO:0051287; NAD binding; molecular_function GO:0055114; oxidation-reduction process; biological_process GO:0070402; NADPH binding; molecular_function GO:0016491; oxidoreductase activity; molecular_function GO:0005515; protein…	{KF765491.1; Lilium longiflorum chloroplast 1-deoxy-D-xylulose-5-phosphate reductoisomerase (DXR) mRNA, complete cds; nuclear gene for chloroplast product}	{PF02670:1-deoxy-D-xylulose 5-phosphate reductoisomerase PF08436:1-deoxy-D-xylulose 5-phosphate reductoisomerase C-terminal PF03447:Homoserine dehydrogenase, NAD binding domain PF01118:Semialdehyde dehydrogenase, NAD binding domain}
transcript_HQ_LoMix_transcript19107/f2p0/1750	1893.52	554.563	1.7716	2.22e-06	9.59e-05	4	up	{ONK62906.1; uncharacterized protein A4U43_C07F9350 [Asparagus officinalis]}	{sp|Q40153|LE14B_LITER; LEC14B protein OS=Lithospermum erythrorhizon PE=2 SV=1}	{mus:104000618; K11801 WDR23 WD repeat-containing protein 23 - -}	{At4g03020; KOG0266 WD40 repeat-containing protein R General function prediction only ;}	{GO:0005198; NA GO:0006886; intracellular protein transport; biological_process GO:0030117; membrane coat; cellular_component GO:0016192; vesicle-mediated transport; biological_process GO:0005515; protein binding; molecular_function}	{XM_010940561.2; PREDICTED: Elaeis guineensis LEC14B protein (LOC105057855), transcript variant X3, mRNA}	{PF04053:Coatomer WD associated region PF00400:WD domain, G-beta repeat}
transcript_HQ_LoMix_transcript12090/f2p0/2281	2871.53	845.677	1.7636	2.26e-06	9.69e-05	4	up	{XP_008813742.1; PREDICTED: bifunctional 3-dehydroquinate dehydratase/shikimate dehydrogenase, chloroplastic isoform X2 [Phoenix dactylifera]}	{sp|Q9SQT8|DHQSD_ARATH; Bifunctional 3-dehydroquinate dehydratase/shikimate dehydrogenase, chloroplastic OS=Arabidopsis thaliana GN=EMB3004 PE=1 SV=1}	{egu:105039821; K13832 aroDE, DHQ-SDH 3-dehydroquinate dehydratase / shikimate dehydrogenase [EC:4.2.1.10 1.1.1.25] 4.2.1.10,1.1.1.25 ko01230; Metabolism; Global and overview maps; Biosynthesis of amino acids | ko00400; Metabolism; Amino acid metabolism; Phenylalanine, tyrosine and tryptophan biosynthesis}	{At3g06350; KOG0692 Pentafunctional AROM protein E Amino acid transport and metabolism ;}	{GO:0003855; 3-dehydroquinate dehydratase activity; molecular_function GO:0016491; oxidoreductase activity; molecular_function GO:0051287; NAD binding; molecular_function GO:0055114; oxidation-reduction process; biological_process GO:0050660; flavin adenine dinucleotide binding; molecular_function GO:0008033; tRNA processing; biological_process GO:0004764; shikimate 5-dehydrogenase activity; mole…	{XM_009388013.2; PREDICTED: Musa acuminata subsp. malaccensis bifunctional 3-dehydroquinate dehydratase/shikimate dehydrogenase, chloroplastic (LOC103973448), mRNA}	{PF02826:D-isomer specific 2-hydroxyacid dehydrogenase, NAD binding domain PF01487:Type I 3-dehydroquinase PF01134:Glucose inhibited division protein A PF08501:Shikimate dehydrogenase substrate binding domain PF07992:Pyridine nucleotide-disulphide oxidoreductase PF03435:Saccharopine dehydrogenase NADP binding domain PF03446:NAD binding domain of 6-phosphogluconate dehydrogenase}
transcript_HQ_LoMix_transcript27057/f4p0/1248	1335.82	4586.71	-1.7797	2.26e-06	9.69e-05	4	down	{XP_008811641.1; PREDICTED: isoaspartyl peptidase/L-asparaginase 1-like [Phoenix dactylifera]}	{sp|P50287|ASPGA_ARATH; Isoaspartyl peptidase/L-asparaginase 1 OS=Arabidopsis thaliana GN=At5g08100 PE=1 SV=2}	{nnu:104597874; K13051 iaaA, ASRGL1 beta-aspartyl-peptidase (threonine type) 3.4.19.5 -}	{At5g08100; KOG1592 Asparaginase E Amino acid transport and metabolism ;}	{GO:0016787; hydrolase activity; molecular_function}	{XM_008813419.1; PREDICTED: Phoenix dactylifera isoaspartyl peptidase/L-asparaginase 1-like (LOC103722747), mRNA}	{PF01112:Asparaginase}
transcript_HQ_LoMix_transcript12104/f2p0/2269	58.7674	829.327	-3.8189	2.37e-06	0.00010132	4	down	{XP_020095987.1; probable galactinol--sucrose galactosyltransferase 2 [Ananas comosus]}	{sp|Q94A08|RFS2_ARATH; Probable galactinol--sucrose galactosyltransferase 2 OS=Arabidopsis thaliana GN=RFS2 PE=2 SV=2}	{egu:105056490; K06617 E2.4.1.82 raffinose synthase 2.4.1.82 ko00052; Metabolism; Carbohydrate metabolism; Galactose metabolism}	{NA}	{NA}	{CP019096.1; Spirodela polyrhiza strain 9509 chromosome 4 sequence}	{NA}
transcript_HQ_LoMix_transcript14057/f2p0/2122	3441.28	829.769	2.0522	2.38e-06	0.00010162	4	up	{AJG44462.1; ADP-glucose pyrophosphorylase large subunit [Lilium davidii var. unicolor]}	{sp|P55233|GLGL1_BETVU; Glucose-1-phosphate adenylyltransferase large subunit, chloroplastic/amyloplastic OS=Beta vulgaris GN=AGPS1 PE=2 SV=1}	{nnu:104595644; K00975 glgC glucose-1-phosphate adenylyltransferase 2.7.7.27 ko00500; Metabolism; Carbohydrate metabolism; Starch and sucrose metabolism | ko00520; Metabolism; Carbohydrate metabolism; Amino sugar and nucleotide sugar metabolism | ko02026; Cellular Processes; Cellular community - prokaryotes; Biofilm formation - Escherichia coli}	{At1g27680; KOG1322 GDP-mannose pyrophosphorylase/mannose-1-phosphate guanylyltransferase M Cell wall/membrane/envelope biogenesis ;}	{GO:0016779; nucleotidyltransferase activity; molecular_function GO:0009058; biosynthetic process; biological_process}	{KP179414.1; Lilium davidii var. unicolor ADP-glucose pyrophosphorylase large subunit (AGP1) mRNA, complete cds}	{PF00483:Nucleotidyl transferase}
transcript_HQ_LoMix_transcript23699/f32p0/1460	4098.93	436.467	3.2313	2.4e-06	0.00010232	4	up	{XP_010920651.1; PREDICTED: ACT domain-containing protein ACR9 isoform X2 [Elaeis guineensis]}	{sp|O80644|ACR9_ARATH; ACT domain-containing protein ACR9 OS=Arabidopsis thaliana GN=ACR9 PE=2 SV=1}	{egu:105044447; - - - - -}	{NA}	{GO:0008152; NA GO:0016597; amino acid binding; molecular_function}	{XM_019389963.1; PREDICTED: Nicotiana attenuata ACT domain-containing protein ACR9-like (LOC109225337), mRNA}	{PF01842:ACT domain PF13291:ACT domain}
transcript_HQ_LoMix_transcript26753/f2p0/1283	53.6177	356.502	-2.7331	2.51e-06	0.00010621	4	down	{BAU68656.1; R2R3-MYB transcriptional factor, partial [Lilium hybrid division I]}	{sp|Q8GWP0|MYB39_ARATH; Transcription factor MYB39 OS=Arabidopsis thaliana GN=MYB39 PE=2 SV=1}	{pda:103702783; K09422 MYBP myb proto-oncogene protein, plant - -}	{At3g01140; KOG0048 Transcription factor, Myb superfamily K Transcription ;}	{GO:0006338; chromatin remodeling; biological_process GO:0005634; nucleus; cellular_component GO:0003676; nucleic acid binding; molecular_function GO:0005524; ATP binding; molecular_function GO:0016818; hydrolase activity, acting on acid anhydrides, in phosphorus-containing anhydrides; molecular_function}	{LC133588.1; Lilium hybrid division I LhMYB10 mRNA for R2R3-MYB transcriptional factor, partial cds}	{PF09111:SLIDE}
transcript_HQ_LoMix_transcript29467/f2p0/1090	873.252	2996.04	-1.7786	2.51e-06	0.00010621	4	down	{XP_008796135.1; PREDICTED: flavonol synthase/flavanone 3-hydroxylase-like [Phoenix dactylifera]}	{sp|Q4W946|ENCD_ASPFU; 2-oxoglutarate-Fe(II) type oxidoreductase OS=Neosartorya fumigata (strain ATCC MYA-4609 / Af293 / CBS 101355 / FGSC A1100) GN=encD PE=1 SV=2}	{jcu:105632301; - - - - -}	{At1g35190; KOG0143 Iron/ascorbate family oxidoreductases QR Secondary metabolites biosynthesis, transport and catabolism ; General function prediction only ;}	{GO:0016491; oxidoreductase activity; molecular_function GO:0055114; oxidation-reduction process; biological_process}	{XM_008797913.1; PREDICTED: Phoenix dactylifera flavonol synthase/flavanone 3-hydroxylase-like (LOC103711669), mRNA}	{PF03171:2OG-Fe(II) oxygenase superfamily}
transcript_HQ_LoMix_transcript9718/f4p0/2003	94.0019	461.185	-2.2946	2.51e-06	0.00010621	4	down	{XP_008789317.1; PREDICTED: malonate--CoA ligase-like isoform X1 [Phoenix dactylifera]}	{sp|Q8H151|AAE13_ARATH; Malonate--CoA ligase OS=Arabidopsis thaliana GN=AAE13 PE=1 SV=1}	{pda:103706846; K18660 ACSF3 malonyl-CoA/methylmalonyl-CoA synthetase 6.2.1.- ko00280; Metabolism; Amino acid metabolism; Valine, leucine and isoleucine degradation}	{At3g16170; KOG1176 Acyl-CoA synthetase I Lipid transport and metabolism ;}	{GO:0008152; NA GO:0003824; NA}	{EF676505.1; Picea sitchensis clone WS0273_K12 unknown mRNA}	{PF00501:AMP-binding enzyme}
transcript_HQ_LoMix_transcript8031/f2p0/2675	999.391	276.843	1.852	2.55e-06	0.00010748	4	up	{XP_017702390.1; PREDICTED: myosin-binding protein 1-like isoform X2 [Phoenix dactylifera]}	{sp|F4HXQ7|MYOB1_ARATH; Myosin-binding protein 1 OS=Arabidopsis thaliana GN=MYOB1 PE=1 SV=1}	{egu:105053151; - - - - -}	{NA}	{GO:0030474; spindle pole body duplication; biological_process GO:0071988; protein localization to spindle pole body; biological_process}	{NA}	{PF17060:Monopolar spindle protein 2}
transcript_HQ_LoMix_transcript7414/f2p0/2572	434.803	1493.45	-1.7802	2.61e-06	0.00010972	4	down	{OAY83320.1; hypothetical protein ACMD2_20407 [Ananas comosus]}	{NA}	{egu:105042210; - - - - -}	{NA}	{NA}	{NA}	{NA}
transcript_HQ_LoMix_transcript35006/f4p0/376	297.065	1092.06	-1.8782	2.62e-06	0.00011004	4	down	{NA}	{NA}	{NA}	{NA}	{NA}	{XM_009404149.2; PREDICTED: Musa acuminata subsp. malaccensis uncharacterized LOC103986215 (LOC103986215), mRNA}	{NA}
transcript_HQ_LoMix_transcript30756/f6p0/969	878.226	46.3193	4.2449	2.65e-06	0.00011065	4	up	{NA}	{NA}	{NA}	{NA}	{GO:0005248; voltage-gated sodium channel activity; molecular_function GO:0006814; sodium ion transport; biological_process GO:0001518; voltage-gated sodium channel complex; cellular_component}	{NA}	{PF06512:Sodium ion transport-associated}
transcript_HQ_LoMix_transcript23851/f2p0/1480	2074.29	7233.28	-1.802	2.72e-06	0.00011337	4	down	{XP_010928464.1; PREDICTED: uncharacterized protein LOC105050226 [Elaeis guineensis]}	{NA}	{sita:101786234; - - - - -}	{NA}	{GO:0055114; oxidation-reduction process; biological_process GO:0016491; oxidoreductase activity; molecular_function}	{XM_010259074.2; PREDICTED: Nelumbo nucifera uncharacterized LOC104597495 (LOC104597495), mRNA}	{PF03171:2OG-Fe(II) oxygenase superfamily}
transcript_HQ_LoMix_transcript1280/f39p0/3979	6839.04	1984.02	1.7854	2.75e-06	0.00011452	4	up	{APY23901.1; GIGANTEA, partial [Lilium formosanum x Lilium longiflorum]}	{sp|Q9AWL7|GIGAN_ORYSJ; Protein GIGANTEA OS=Oryza sativa subsp. japonica GN=GI PE=2 SV=2}	{egu:105040294; K12124 GI GIGANTEA - ko04712; Organismal Systems; Environmental adaptation; Circadian rhythm - plant}	{NA}	{NA}	{XM_008788306.2; PREDICTED: Phoenix dactylifera protein GIGANTEA-like (LOC103704831), transcript variant X3, mRNA}	{NA}
transcript_HQ_LoMix_transcript3583/f5p0/3383	1978.08	284.871	2.7957	2.77e-06	0.00011503	4	up	{XP_010557545.1; PREDICTED: uncharacterized protein LOC104826507 isoform X2 [Tarenaya hassleriana]}	{sp|Q7ZZ25|ATD1A_DANRE; ATPase family AAA domain-containing protein 1-A OS=Danio rerio GN=atad1a PE=2 SV=2}	{eus:EUTSA_v10011206mg; - - - - -}	{At1g50140; KOG0737 AAA+-type ATPase O Posttranslational modification, protein turnover, chaperones ;}	{GO:0016887; ATPase activity; molecular_function GO:0003724; RNA helicase activity; molecular_function GO:0003678; DNA helicase activity; molecular_function GO:0009378; four-way junction helicase activity; molecular_function GO:0006310; DNA recombination; biological_process GO:0003723; RNA binding; molecular_function GO:0006281; DNA repair; biological_process GO:0005524; ATP binding; molecular_fu…	{XM_008786315.2; PREDICTED: Phoenix dactylifera uncharacterized LOC103703453 (LOC103703453), transcript variant X2, mRNA}	{PF05496:Holliday junction DNA helicase ruvB N-terminus PF07726:ATPase family associated with various cellular activities (AAA) PF07728:AAA domain (dynein-related subfamily) PF02562:PhoH-like protein PF06068:TIP49 C-terminus PF00910:RNA helicase PF00004:ATPase family associated with various cellular activities (AAA) PF01695:IstB-like ATP binding protein}
transcript_HQ_LoMix_transcript25679/f3p0/1358	1376.85	4673.7	-1.7632	2.79e-06	0.00011555	4	down	{XP_007218320.1; hypothetical protein PRUPE_ppa008410mg [Prunus persica]}	{sp|Q84JL3|SINA3_ARATH; E3 ubiquitin-protein ligase SINAT3 OS=Arabidopsis thaliana GN=SINAT3 PE=2 SV=1}	{mdm:103443714; K04506 SIAH1 E3 ubiquitin-protein ligase SIAH1 2.3.2.27 ko04120; Genetic Information Processing; Folding, sorting and degradation; Ubiquitin mediated proteolysis | ko04013; Environmental Information Processing; Signal transduction; MAPK signaling pathway - fly | ko04310; Environmental Information Processing; Signal transduction; Wnt signaling pathway | ko04115; Cellular Processes;…	{At3g61790; KOG3002 Zn finger protein R General function prediction only ;}	{GO:0005515; protein binding; molecular_function GO:0006511; ubiquitin-dependent protein catabolic process; biological_process GO:0005634; nucleus; cellular_component GO:0007275; multicellular organismal development; biological_process GO:0008270; zinc ion binding; molecular_function}	{XM_008784981.2; PREDICTED: Phoenix dactylifera E3 ubiquitin-protein ligase SINAT5 (LOC103702515), mRNA}	{PF13639:Ring finger domain PF03145:Seven in absentia protein family}
transcript_HQ_LoMix_transcript15270/f2p0/2014	2040.64	7049.8	-1.7886	2.86e-06	0.00011794	4	down	{XP_009406655.1; PREDICTED: NEDD8 ultimate buster 1 [Musa acuminata subsp. malaccensis]}	{sp|P54729|NUB1_MOUSE; NEDD8 ultimate buster 1 OS=Mus musculus GN=Nub1 PE=1 SV=2}	{atr:18442546; - - - - -}	{At2g12550; KOG2561 Adaptor protein NUB1, contains UBA domain OT Posttranslational modification, protein turnover, chaperones ; Signal transduction mechanisms ;}	{GO:0009378; four-way junction helicase activity; molecular_function GO:0005515; protein binding; molecular_function GO:0006310; DNA recombination; biological_process GO:0006281; DNA repair; biological_process GO:0009379; Holliday junction helicase complex; cellular_component GO:0005524; ATP binding; molecular_function}	{XM_008803702.1; PREDICTED: Phoenix dactylifera NEDD8 ultimate buster 1 (LOC103715908), mRNA}	{PF00240:Ubiquitin family PF07499:RuvA, C-terminal domain}
transcript_HQ_LoMix_transcript25686/f4p0/1338	1086.51	298.107	1.8658	2.91e-06	0.0001198	4	up	{XP_010915789.1; PREDICTED: 3-methyl-2-oxobutanoate hydroxymethyltransferase 1, mitochondrial [Elaeis guineensis]}	{sp|O82357|PANB1_ARATH; 3-methyl-2-oxobutanoate hydroxymethyltransferase 1, mitochondrial OS=Arabidopsis thaliana GN=KPHMT1 PE=1 SV=1}	{egu:105040792; K00606 panB 3-methyl-2-oxobutanoate hydroxymethyltransferase 2.1.2.11 ko00770; Metabolism; Metabolism of cofactors and vitamins; Pantothenate and CoA biosynthesis}	{At2g46110; KOG2949 Ketopantoate hydroxymethyltransferase H Coenzyme transport and metabolism ;}	{GO:0015940; pantothenate biosynthetic process; biological_process GO:0003864; 3-methyl-2-oxobutanoate hydroxymethyltransferase activity; molecular_function}	{NA}	{PF02548:Ketopantoate hydroxymethyltransferase}
transcript_HQ_LoMix_transcript4692/f3p0/3179	19.7795	196.703	-3.3139	2.91e-06	0.0001198	4	down	{XP_017699905.1; PREDICTED: histone-lysine N-methyltransferase EZ1-like isoform X3 [Phoenix dactylifera]}	{sp|Q8S4P6|EZ1_MAIZE; Histone-lysine N-methyltransferase EZ1 OS=Zea mays GN=EZ1 PE=2 SV=1}	{mus:103973483; K11430 EZH2 histone-lysine N-methyltransferase EZH2 2.1.1.43 ko00310; Metabolism; Amino acid metabolism; Lysine degradation | ko05206; Human Diseases; Cancers: Overview; MicroRNAs in cancer}	{At2g23380; KOG1079 Transcriptional repressor EZH1 K Transcription ;}	{GO:0006351; transcription, DNA-dependent; biological_process GO:0003677; DNA binding; molecular_function GO:0006950; response to stress; biological_process GO:0005515; protein binding; molecular_function GO:0003899; DNA-directed RNA polymerase activity; molecular_function}	{KF430195.1; Elaeis guineensis enhancer of zeste-like protein (EZ1) mRNA, complete cds}	{PF02342:TerD domain PF04990:RNA polymerase Rpb1, domain 7 PF00856:SET domain}
transcript_HQ_LoMix_transcript21137/f4p0/1626	1114.15	293.194	1.926	2.98e-06	0.00012182	4	up	{XP_008782754.1; PREDICTED: 3beta-hydroxysteroid-dehydrogenase/decarboxylase isoform X1 [Phoenix dactylifera]}	{sp|Q67ZE1|HSDD2_ARATH; 3beta-hydroxysteroid-dehydrogenase/decarboxylase isoform 2 OS=Arabidopsis thaliana GN=3BETAHSD/D2 PE=2 SV=2}	{pda:103702195; K07748 E1.1.1.170, NSDHL, ERG26 sterol-4alpha-carboxylate 3-dehydrogenase (decarboxylating) 1.1.1.170 ko00100; Metabolism; Lipid metabolism; Steroid biosynthesis}	{At2g26260; KOG1430 C-3 sterol dehydrogenase/3-beta-hydroxysteroid dehydrogenase and related dehydrogenases IE Lipid transport and metabolism ; Amino acid transport and metabolism ;}	{GO:0050662; coenzyme binding; molecular_function GO:0055114; oxidation-reduction process; biological_process GO:0003854; 3-beta-hydroxy-delta5-steroid dehydrogenase activity; molecular_function GO:0003824; NA GO:0016616; oxidoreductase activity, acting on the CH-OH group of donors, NAD or NADP as acceptor; molecular_function GO:0006694; steroid biosynthetic process; biological_process}	{XM_008784539.2; PREDICTED: Phoenix dactylifera 3beta-hydroxysteroid-dehydrogenase/decarboxylase (LOC103702195), transcript variant X2, mRNA}	{PF01370:NAD dependent epimerase/dehydratase family PF01073:3-beta hydroxysteroid dehydrogenase/isomerase family}
transcript_HQ_LoMix_transcript32185/f11p0/797	7288.83	1258.09	2.5345	2.97e-06	0.00012182	4	up	{KQL03743.1; hypothetical protein SETIT_002816mg [Setaria italica]}	{sp|P59220|CALM7_ARATH; Calmodulin-7 OS=Arabidopsis thaliana GN=CAM7 PE=1 SV=2}	{nta:107775488; - - - - -}	{At3g43810; KOG0027 Calmodulin and related proteins (EF-Hand superfamily) T Signal transduction mechanisms ;}	{GO:0006351; transcription, DNA-dependent; biological_process GO:0016020; membrane; cellular_component GO:0005509; calcium ion binding; molecular_function GO:0003899; DNA-directed RNA polymerase activity; molecular_function GO:0005515; protein binding; molecular_function GO:0015159; polysaccharide transmembrane transporter activity; molecular_function GO:0007165; signal transduction; biological_p…	{JN800503.2; Lilium longiflorum calmodulin 2 (CaM2) mRNA, complete cds}	{PF12763:Cytoskeletal-regulatory complex EF hand PF03874:RNA polymerase Rpb4 PF13833:EF-hand domain pair PF13499:EF-hand domain pair PF13405:EF-hand domain PF00036:EF hand PF13202:EF hand PF10591:Secreted protein acidic and rich in cysteine Ca binding region PF02563:Polysaccharide biosynthesis/export protein}
transcript_HQ_LoMix_transcript16280/f2p0/1939	419.522	12.2692	5.0956	2.99e-06	0.00012213	4	up	{XP_010915933.1; PREDICTED: uncharacterized protein LOC105040886 [Elaeis guineensis]}	{NA}	{egu:105040886; - - - - -}	{NA}	{NA}	{XM_010917631.2; PREDICTED: Elaeis guineensis uncharacterized LOC105040886 (LOC105040886), mRNA}	{NA}
transcript_HQ_LoMix_transcript13276/f2p0/2180	6716.74	1380.52	2.2826	3e-06	0.00012222	4	up	{XP_010920798.1; PREDICTED: pyruvate decarboxylase 1 [Elaeis guineensis]}	{sp|A2XFI3|PDC2_ORYSI; Pyruvate decarboxylase 2 OS=Oryza sativa subsp. indica GN=PDC2 PE=2 SV=2}	{egu:105044565; K01568 PDC, pdc pyruvate decarboxylase 4.1.1.1 ko00010; Metabolism; Carbohydrate metabolism; Glycolysis / Gluconeogenesis}	{At5g54960; KOG1184 Thiamine pyrophosphate-requiring enzyme EH Amino acid transport and metabolism ; Coenzyme transport and metabolism ;}	{GO:0003824; NA GO:0030976; thiamine pyrophosphate binding; molecular_function GO:0000287; magnesium ion binding; molecular_function}	{XM_008777186.2; PREDICTED: Phoenix dactylifera pyruvate decarboxylase 1 (LOC103695777), mRNA}	{PF02776:Thiamine pyrophosphate enzyme, N-terminal TPP binding domain PF00205:Thiamine pyrophosphate enzyme, central domain PF02775:Thiamine pyrophosphate enzyme, C-terminal TPP binding domain}
transcript_HQ_LoMix_transcript23212/f2p0/1547	351.979	1227.2	-1.8018	3.04e-06	0.00012341	4	down	{CBI21285.3; unnamed protein product, partial [Vitis vinifera]}	{sp|Q9LSE2|ICE1_ARATH; Transcription factor ICE1 OS=Arabidopsis thaliana GN=SCRM PE=1 SV=1}	{nnu:104592766; - - - - -}	{NA}	{GO:0046983; protein dimerization activity; molecular_function}	{XM_010931361.2; PREDICTED: Elaeis guineensis transcription factor ICE1 (LOC105051080), mRNA}	{PF00010:Helix-loop-helix DNA-binding domain}
transcript_HQ_LoMix_transcript14069/f2p0/2108	362.415	48.7773	2.8934	3.06e-06	0.00012415	4	up	{XP_010931990.1; PREDICTED: 2-isopropylmalate synthase A [Elaeis guineensis]}	{sp|O04973|LEU1A_SOLPN; 2-isopropylmalate synthase A OS=Solanum pennellii GN=IPMSA PE=2 SV=1}	{pda:103705082; K01649 leuA 2-isopropylmalate synthase 2.3.3.13 ko01210; Metabolism; Global and overview maps; 2-Oxocarboxylic acid metabolism | ko01230; Metabolism; Global and overview maps; Biosynthesis of amino acids | ko00620; Metabolism; Carbohydrate metabolism; Pyruvate metabolism | ko00290; Metabolism; Amino acid metabolism; Valine, leucine and isoleucine biosynthesis}	{At1g74040; KOG2367 Alpha-isopropylmalate synthase/homocitrate synthase E Amino acid transport and metabolism ;}	{GO:0003824; NA GO:0009098; leucine biosynthetic process; biological_process GO:0003852; 2-isopropylmalate synthase activity; molecular_function}	{XM_019853342.1; PREDICTED: Elaeis guineensis 2-isopropylmalate synthase A (LOC105052750), transcript variant X5, mRNA}	{PF08502:LeuA allosteric (dimerisation) domain PF00682:HMGL-like}
transcript_HQ_LoMix_transcript24927/f3p0/1408	1565.56	5451.02	-1.7999	3.19e-06	0.00012893	4	down	{XP_010941031.1; PREDICTED: uncharacterized protein LOC105059436 [Elaeis guineensis]}	{sp|B1LLJ9|RHMA_ECOSM; 2-keto-3-deoxy-L-rhamnonate aldolase OS=Escherichia coli (strain SMS-3-5 / SECEC) GN=rhmA PE=3 SV=1}	{mus:103979241; - - - - -}	{NA}	{GO:0003824; NA}	{NA}	{PF03328:HpcH/HpaI aldolase/citrate lyase family}
transcript_HQ_LoMix_transcript20139/f2p0/1682	56.859	337.726	-2.5704	3.35e-06	0.00013511	4	down	{XP_010918382.1; PREDICTED: serine carboxypeptidase-like 34 [Elaeis guineensis]}	{sp|Q0WPR4|SCP34_ARATH; Serine carboxypeptidase-like 34 OS=Arabidopsis thaliana GN=SCPL34 PE=2 SV=2}	{egu:105042764; K16297 SCPL-II serine carboxypeptidase-like clade II 3.4.16.- -}	{At5g23210; KOG1282 Serine carboxypeptidases (lysosomal cathepsin A) OE Posttranslational modification, protein turnover, chaperones ; Amino acid transport and metabolism ;}	{GO:0006508; proteolysis; biological_process GO:0004185; serine-type carboxypeptidase activity; molecular_function}	{XM_008798260.2; PREDICTED: Phoenix dactylifera serine carboxypeptidase-like 34 (LOC103711936), transcript variant X1, mRNA}	{PF00450:Serine carboxypeptidase}
transcript_HQ_LoMix_transcript2919/f4p0/3543	1625.67	5508.4	-1.7606	3.36e-06	0.00013511	4	down	{XP_010927223.1; PREDICTED: subtilisin-like protease SBT2.5 [Elaeis guineensis]}	{sp|Q9SZV5|SBT26_ARATH; Subtilisin-like protease SBT2.6 OS=Arabidopsis thaliana GN=SBT2.6 PE=2 SV=1}	{mus:103999838; - - - - -}	{NA}	{GO:0016020; membrane; cellular_component GO:0004252; serine-type endopeptidase activity; molecular_function GO:0006508; proteolysis; biological_process GO:0005618; cell wall; cellular_component}	{XM_008799887.2; PREDICTED: Phoenix dactylifera subtilisin-like protease SBT2.5 (LOC103713098), transcript variant X4, mRNA}	{PF00082:Subtilase family PF06280:Fn3-like domain}
transcript_HQ_LoMix_transcript11828/f8p0/2218	927.358	3124.86	-1.7526	3.38e-06	0.00013563	4	down	{XP_010942675.1; PREDICTED: BTB/POZ domain and ankyrin repeat-containing protein NPR2 [Elaeis guineensis]}	{sp|Q0JJ01|NPR2_ORYSJ; BTB/POZ domain and ankyrin repeat-containing protein NPR2 OS=Oryza sativa subsp. japonica GN=NPR2 PE=1 SV=1}	{egu:105060589; K14508 NPR1 regulatory protein NPR1 - ko04075; Environmental Information Processing; Signal transduction; Plant hormone signal transduction}	{At5g45110; KOG0504 FOG: Ankyrin repeat R General function prediction only ;}	{GO:0005515; protein binding; molecular_function}	{XM_008808475.2; PREDICTED: Phoenix dactylifera regulatory protein NPR3-like (LOC103719294), mRNA}	{PF00651:BTB/POZ domain PF13606:Ankyrin repeat PF00023:Ankyrin repeat}
transcript_HQ_LoMix_transcript7992/f3p0/2687	835.496	2775.13	-1.7319	3.4e-06	0.00013611	4	down	{XP_008813601.1; PREDICTED: uncharacterized protein LOC103724193 [Phoenix dactylifera]}	{NA}	{egu:105043738; - - - - -}	{NA}	{GO:0000145; exocyst; cellular_component GO:0015031; protein transport; biological_process GO:0006904; vesicle docking involved in exocytosis; biological_process}	{XM_019596557.1; PREDICTED: Lupinus angustifolius uncharacterized LOC109354216 (LOC109354216), transcript variant X2, mRNA}	{PF04048:Sec8 exocyst complex component specific domain}
transcript_HQ_LoMix_transcript19917/f6p0/1670	1799.37	546.384	1.7195	3.41e-06	0.00013617	4	up	{XP_010914824.1; PREDICTED: probable histone acetyltransferase type B catalytic subunit [Elaeis guineensis]}	{sp|Q6ES10|HAT1_ORYSJ; Probable histone acetyltransferase type B catalytic subunit OS=Oryza sativa subsp. japonica GN=HATB PE=2 SV=1}	{egu:105040128; K11303 HAT1, KAT1 histone acetyltransferase 1 2.3.1.48 ko05034; Human Diseases; Substance dependence; Alcoholism}	{At5g56740; KOG2696 Histone acetyltransferase type b catalytic subunit B Chromatin structure and dynamics ;}	{GO:0006325; chromatin organization; biological_process GO:0008080; N-acetyltransferase activity; molecular_function}	{NA}	{PF13508:Acetyltransferase (GNAT) domain PF13673:Acetyltransferase (GNAT) domain PF00583:Acetyltransferase (GNAT) family PF10394:Histone acetyl transferase HAT1 N-terminus}
transcript_HQ_LoMix_transcript29750/f7p0/1065	963.069	3225.79	-1.7439	3.43e-06	0.00013686	4	down	{XP_010911055.1; PREDICTED: uncharacterized protein LOC105037051 [Elaeis guineensis]}	{NA}	{gra:105791919; - - - - -}	{NA}	{GO:0005515; protein binding; molecular_function}	{NA}	{PF00515:Tetratricopeptide repeat PF13176:Tetratricopeptide repeat}
transcript_HQ_LoMix_transcript1882/f39p0/3765	1046.85	3489.11	-1.7368	3.51e-06	0.00013971	4	down	{XP_010256855.1; PREDICTED: pumilio homolog 2-like [Nelumbo nucifera]}	{sp|Q9ZW07|PUM1_ARATH; Pumilio homolog 1 OS=Arabidopsis thaliana GN=APUM1 PE=1 SV=1}	{nnu:104597143; K17943 PUM pumilio RNA-binding family - -}	{At2g29200; KOG1488 Translational repressor Pumilio/PUF3 and related RNA-binding proteins (Puf superfamily) J Translation, ribosomal structure and biogenesis ;}	{GO:0003723; RNA binding; molecular_function}	{XM_010923982.2; PREDICTED: Elaeis guineensis pumilio homolog 2-like (LOC105045628), mRNA}	{PF00806:Pumilio-family RNA binding repeat}
transcript_HQ_LoMix_transcript11276/f3p0/2339	19.3844	186.748	-3.2681	3.58e-06	0.0001419	4	down	{XP_008812809.1; PREDICTED: protein indeterminate-domain 5, chloroplastic-like [Phoenix dactylifera]}	{sp|Q9ZUL3|IDD5_ARATH; Protein indeterminate-domain 5, chloroplastic OS=Arabidopsis thaliana GN=IDD5 PE=1 SV=1}	{pda:103723621; - - - - -}	{At2g02070; KOG1721 FOG: Zn-finger R General function prediction only ;}	{GO:0046872; metal ion binding; molecular_function}	{XM_009402039.2; PREDICTED: Musa acuminata subsp. malaccensis protein indeterminate-domain 2-like (LOC103984525), transcript variant X3, mRNA}	{PF13912:C2H2-type zinc finger PF00096:Zinc finger, C2H2 type PF13465:Zinc-finger double domain}
transcript_HQ_LoMix_transcript11391/f2p0/2332	47.2873	296.98	-2.6508	3.71e-06	0.00014667	4	down	{XP_010925027.1; PREDICTED: beta-galactosidase 8 isoform X1 [Elaeis guineensis]}	{sp|Q0DGD7|BGAL8_ORYSJ; Beta-galactosidase 8 OS=Oryza sativa subsp. japonica GN=Os05g0539400 PE=2 SV=1}	{pda:103721532; K12309 GLB1, ELNR1 beta-galactosidase 3.2.1.23 ko00052; Metabolism; Carbohydrate metabolism; Galactose metabolism | ko00600; Metabolism; Lipid metabolism; Sphingolipid metabolism | ko00531; Metabolism; Glycan biosynthesis and metabolism; Glycosaminoglycan degradation | ko00604; Metabolism; Glycan biosynthesis and metabolism; Glycosphingolipid biosynthesis - ganglio series | ko0051…	{At1g72990; KOG0496 Beta-galactosidase G Carbohydrate transport and metabolism ;}	{NA}	{XM_009402259.2; PREDICTED: Musa acuminata subsp. malaccensis beta-galactosidase 8 (LOC103984706), transcript variant X2, mRNA}	{NA}
transcript_HQ_LoMix_transcript14121/f3p0/2101	6039.5	1805.24	1.7422	4.02e-06	0.00015836	4	up	{XP_010920401.1; PREDICTED: uncharacterized protein LOC105044280 [Elaeis guineensis]}	{NA}	{egu:105044280; - - - - -}	{At5g03180; KOG1609 Protein involved in mRNA turnover and stability A RNA processing and modification ;}	{GO:0008270; zinc ion binding; molecular_function GO:0005887; integral to plasma membrane; cellular_component GO:0005515; protein binding; molecular_function}	{NA}	{PF13639:Ring finger domain PF06305:Protein of unknown function (DUF1049) PF12906:RING-variant domain}
transcript_HQ_LoMix_transcript3915/f2p0/3349	2029.35	63.2671	5.0034	4.01e-06	0.00015836	4	up	{XP_008778502.1; PREDICTED: outer envelope protein 61 [Phoenix dactylifera]}	{sp|B7ZWR6|OEP61_ARATH; Outer envelope protein 61 OS=Arabidopsis thaliana GN=OEP61 PE=1 SV=1}	{mus:103969492; - - - - -}	{NA}	{GO:0035792; other organism postsynaptic membrane; cellular_component GO:0009405; pathogenesis; biological_process GO:0006511; ubiquitin-dependent protein catabolic process; biological_process}	{NA}	{PF10550:Conantokin-G mollusc-toxin PF01466:Skp1 family, dimerisation domain}
transcript_HQ_LoMix_transcript19607/f5p0/1719	466.095	4840.19	-3.3764	4.12e-06	0.00016173	4	down	{XP_010914134.1; PREDICTED: AAA-ATPase At4g25835-like [Elaeis guineensis]}	{sp|Q9FKM3|AATPK_ARATH; AAA-ATPase At5g57480 OS=Arabidopsis thaliana GN=At5g57480 PE=3 SV=1}	{egu:105039621; - - - - -}	{At5g57480; KOG0743 AAA+-type ATPase O Posttranslational modification, protein turnover, chaperones ;}	{GO:0005524; ATP binding; molecular_function GO:0016887; ATPase activity; molecular_function GO:0003723; RNA binding; molecular_function GO:0006281; DNA repair; biological_process GO:0006310; DNA recombination; biological_process GO:0009378; four-way junction helicase activity; molecular_function GO:0003724; RNA helicase activity; molecular_function}	{XM_008813083.2; PREDICTED: Phoenix dactylifera AAA-ATPase At4g25835 (LOC103722497), transcript variant X4, mRNA}	{PF00004:ATPase family associated with various cellular activities (AAA) PF00910:RNA helicase PF07728:AAA domain (dynein-related subfamily) PF05496:Holliday junction DNA helicase ruvB N-terminus}
transcript_HQ_LoMix_transcript23411/f2p0/1502	642.637	69.7501	3.2037	4.23e-06	0.00016559	4	up	{XP_010274506.1; PREDICTED: F-box protein CPR30-like [Nelumbo nucifera]}	{sp|Q9FGY4|FB341_ARATH; F-box protein At5g49610 OS=Arabidopsis thaliana GN=At5g49610 PE=1 SV=1}	{cit:102619767; - - - - -}	{NA}	{GO:0006351; transcription, DNA-dependent; biological_process GO:0008270; zinc ion binding; molecular_function GO:0003677; DNA binding; molecular_function GO:0005634; nucleus; cellular_component GO:0005515; protein binding; molecular_function}	{NA}	{PF00646:F-box domain PF04082:Fungal specific transcription factor domain PF12937:F-box-like}
transcript_HQ_LoMix_transcript24135/f2p0/1461	160.169	638.961	-1.9961	4.22e-06	0.00016559	4	down	{XP_010932965.1; PREDICTED: protein STRICTOSIDINE SYNTHASE-LIKE 3 [Elaeis guineensis]}	{sp|Q8VWF6|SSL3_ARATH; Protein STRICTOSIDINE SYNTHASE-LIKE 3 OS=Arabidopsis thaliana GN=SSL3 PE=2 SV=1}	{pper:PRUPE_ppa006884mg; - - - - -}	{At1g08470; KOG1520 Predicted alkaloid synthase/Surface mucin Hemomucin R General function prediction only ;}	{GO:0016844; strictosidine synthase activity; molecular_function GO:0009058; biosynthetic process; biological_process GO:0005515; protein binding; molecular_function}	{XM_010934663.2; PREDICTED: Elaeis guineensis protein STRICTOSIDINE SYNTHASE-LIKE 3 (LOC105053479), mRNA}	{PF01436:NHL repeat PF03088:Strictosidine synthase}
transcript_HQ_LoMix_transcript12781/f9p0/2197	130.056	1160.92	-3.1581	4.38e-06	0.00017097	4	down	{XP_009420276.1; PREDICTED: neurogenic protein mastermind-like [Musa acuminata subsp. malaccensis]}	{sp|Q9M8K5|HIP32_ARATH; Heavy metal-associated isoprenylated plant protein 32 OS=Arabidopsis thaliana GN=HIPP32 PE=2 SV=1}	{mus:104000064; - - - - -}	{At3g06130; KOG1603 Copper chaperone P Inorganic ion transport and metabolism ;}	{NA}	{XM_008795457.2; PREDICTED: Phoenix dactylifera protein qua-1 (LOC103709921), mRNA}	{NA}
transcript_HQ_LoMix_transcript16315/f3p0/1928	3172.12	329.85	3.2656	4.46e-06	0.00017367	4	up	{XP_009401393.1; PREDICTED: beta-D-xylosidase 4-like [Musa acuminata subsp. malaccensis]}	{sp|Q9FLG1|BXL4_ARATH; Beta-D-xylosidase 4 OS=Arabidopsis thaliana GN=BXL4 PE=1 SV=1}	{pda:103703469; K15920 XYL4 beta-D-xylosidase 4 3.2.1.37 ko00520; Metabolism; Carbohydrate metabolism; Amino sugar and nucleotide sugar metabolism}	{NA}	{GO:0005975; carbohydrate metabolic process; biological_process GO:0004553; hydrolase activity, hydrolyzing O-glycosyl compounds; molecular_function}	{XM_009404905.2; PREDICTED: Musa acuminata subsp. malaccensis beta-xylosidase/alpha-L-arabinofuranosidase 2-like (LOC103986805), mRNA}	{PF01915:Glycosyl hydrolase family 3 C-terminal domain PF00933:Glycosyl hydrolase family 3 N terminal domain}
transcript_HQ_LoMix_transcript17765/f6p0/1779	514.095	1695.18	-1.7213	4.49e-06	0.00017454	4	down	{XP_010922115.1; PREDICTED: CBL-interacting protein kinase 32 isoform X1 [Elaeis guineensis]}	{sp|Q2QY53|CIPKW_ORYSJ; CBL-interacting protein kinase 32 OS=Oryza sativa subsp. japonica GN=CIPK32 PE=2 SV=2}	{egu:105045507; K07198 PRKAA, AMPK 5'-AMP-activated protein kinase, catalytic alpha subunit 2.7.11.11 ko04371; Environmental Information Processing; Signal transduction; Apelin signaling pathway | ko04068; Environmental Information Processing; Signal transduction; FoxO signaling pathway | ko04151; Environmental Information Processing; Signal transduction; PI3K-Akt signaling pathway | ko04152; Env…	{At2g26980; KOG0583 Serine/threonine protein kinase T Signal transduction mechanisms ;}	{GO:0046789; host cell surface receptor binding; molecular_function GO:0007165; signal transduction; biological_process GO:0019031; viral envelope; cellular_component GO:0004672; protein kinase activity; molecular_function GO:0019064; viral envelope fusion with host membrane; biological_process GO:0006468; protein phosphorylation; biological_process GO:0016773; phosphotransferase activity, alcoho…	{XM_010923816.2; PREDICTED: Elaeis guineensis CBL-interacting protein kinase 32 (LOC105045507), transcript variant X4, mRNA}	{PF06293:Lipopolysaccharide kinase (Kdo/WaaP) family PF07714:Protein tyrosine kinase PF00509:Haemagglutinin PF03822:NAF domain PF00069:Protein kinase domain}
transcript_HQ_LoMix_transcript30634/f2p0/1035	3056.9	934.879	1.7092	4.52e-06	0.00017461	4	up	{XP_020103652.1; thioredoxin H4-1-like [Ananas comosus]}	{sp|Q9AS75|TRH41_ORYSJ; Thioredoxin H4-1 OS=Oryza sativa subsp. japonica GN=Os01g0168200 PE=2 SV=1}	{egu:105044848; K03671 trxA thioredoxin 1 - ko04621; Organismal Systems; Immune system; NOD-like receptor signaling pathway | ko05418; Human Diseases; Cardiovascular diseases; Fluid shear stress and atherosclerosis}	{At3g08710; KOG0907 Thioredoxin O Posttranslational modification, protein turnover, chaperones ;}	{GO:0016491; oxidoreductase activity; molecular_function GO:0055114; oxidation-reduction process; biological_process GO:0016209; NA GO:0045454; cell redox homeostasis; biological_process}	{NA}	{PF08534:Redoxin PF00085:Thioredoxin PF00578:AhpC/TSA family}
transcript_HQ_LoMix_transcript5749/f2p0/2995	335.421	1157.37	-1.7868	4.51e-06	0.00017461	4	down	{XP_008794871.2; PREDICTED: SNF2 domain-containing protein CLASSY 4-like [Phoenix dactylifera]}	{sp|F4I8S3|CLSY3_ARATH; SNF2 domain-containing protein CLASSY 3 OS=Arabidopsis thaliana GN=CLSY3 PE=1 SV=1}	{egu:105043888; K10875 RAD54L, RAD54 DNA repair and recombination protein RAD54 and RAD54-like protein 3.6.4.- ko03440; Genetic Information Processing; Replication and repair; Homologous recombination}	{At3g24340; KOG0390 DNA repair protein, SNF2 family L Replication, recombination and repair ;}	{GO:0005524; ATP binding; molecular_function GO:0016787; hydrolase activity; molecular_function GO:0003677; DNA binding; molecular_function}	{XM_010921615.2; PREDICTED: Elaeis guineensis SNF2 domain-containing protein CLASSY 4-like (LOC105043888), mRNA}	{PF04851:Type III restriction enzyme, res subunit PF00176:SNF2 family N-terminal domain}
transcript_HQ_LoMix_transcript17506/f6p0/1830	676.168	173.491	1.9625	4.62e-06	0.00017799	4	up	{XP_010924278.1; PREDICTED: sugar transporter ERD6-like 6 [Elaeis guineensis]}	{sp|Q9FRL3|ERDL6_ARATH; Sugar transporter ERD6-like 6 OS=Arabidopsis thaliana GN=At1g75220 PE=1 SV=1}	{mus:103975239; K08145 SLC2A8, GLUT8 MFS transporter, SP family, solute carrier family 2 (facilitated glucose transporter), member 8 - -}	{At1g75220; KOG0254 Predicted transporter (major facilitator superfamily) R General function prediction only ;}	{GO:0022857; transmembrane transporter activity; molecular_function GO:0016021; integral to membrane; cellular_component GO:0055085; transmembrane transport; biological_process}	{XM_008802496.2; PREDICTED: Phoenix dactylifera sugar transporter ERD6-like 6 (LOC103714996), mRNA}	{PF07690:Major Facilitator Superfamily PF00083:Sugar (and other) transporter}
transcript_HQ_LoMix_transcript34120/f7p0/595	913.947	254.671	1.8435	4.65e-06	0.00017886	4	up	{XP_009385098.1; PREDICTED: ubiquitin-60S ribosomal protein L40-like isoform X2 [Musa acuminata subsp. malaccensis]}	{sp|P51423|RL40_BRARP; Ubiquitin-60S ribosomal protein L40 OS=Brassica rapa subsp. pekinensis PE=2 SV=2}	{mus:103972470; K02927 RP-L40e, RPL40 large subunit ribosomal protein L40e - ko03010; Genetic Information Processing; Translation; Ribosome}	{At3g52590; KOG0003 Ubiquitin/60s ribosomal protein L40 fusion J Translation, ribosomal structure and biogenesis ;}	{GO:0005515; protein binding; molecular_function GO:0003735; structural constituent of ribosome; molecular_function GO:0005840; ribosome; cellular_component GO:0006412; translation; biological_process}	{XM_010945479.2; PREDICTED: Elaeis guineensis ubiquitin-60S ribosomal protein L40 (LOC105061438), mRNA}	{PF14560:Ubiquitin-like domain PF01020:Ribosomal L40e family PF00240:Ubiquitin family}
transcript_HQ_LoMix_transcript30867/f6p0/968	1518.51	5000.39	-1.7194	4.69e-06	0.00018014	4	down	{XP_009405896.1; PREDICTED: probable strigolactone esterase DAD2 [Musa acuminata subsp. malaccensis]}	{sp|J9U5U9|DAD2_PETHY; Probable strigolactone esterase DAD2 OS=Petunia hybrida GN=DAD2 PE=1 SV=1}	{pda:103705302; - - - - -}	{NA}	{NA}	{XM_008807456.2; PREDICTED: Phoenix dactylifera probable strigolactone esterase DAD2 (LOC103718569), mRNA}	{NA}
transcript_HQ_LoMix_transcript20924/f3p0/1641	32.4191	308.008	-3.2481	4.74e-06	0.00018163	4	down	{JAT50590.1; Allene oxide synthase, chloroplastic [Anthurium amnicola]}	{sp|Q7XYS3|C74A2_ORYSJ; Allene oxide synthase 2 OS=Oryza sativa subsp. japonica GN=CYP74A2 PE=2 SV=2}	{egu:105039328; K01723 AOS hydroperoxide dehydratase 4.2.1.92 ko00592; Metabolism; Lipid metabolism; alpha-Linolenic acid metabolism}	{NA}	{GO:0055114; oxidation-reduction process; biological_process GO:0016705; oxidoreductase activity, acting on paired donors, with incorporation or reduction of molecular oxygen; molecular_function GO:0005506; iron ion binding; molecular_function GO:0020037; heme binding; molecular_function}	{XM_018649489.1; PREDICTED: Pyrus x bretschneideri allene oxide synthase 1, chloroplastic-like (LOC103955456), mRNA}	{PF00067:Cytochrome P450}
transcript_HQ_LoMix_transcript12681/f3p0/2223	232.57	873.656	-1.9094	4.79e-06	0.00018293	4	down	{XP_008809905.1; PREDICTED: ACT domain-containing protein ACR10-like [Phoenix dactylifera]}	{sp|Q9SJM1|ACR10_ARATH; ACT domain-containing protein ACR10 OS=Arabidopsis thaliana GN=ACR10 PE=2 SV=1}	{egu:105042931; - - - - -}	{NA}	{GO:0008152; NA GO:0016597; amino acid binding; molecular_function}	{XM_008805228.1; PREDICTED: Phoenix dactylifera ACT domain-containing protein ACR10 (LOC103717002), mRNA}	{PF01842:ACT domain PF13291:ACT domain}
transcript_HQ_LoMix_transcript12757/f2p0/2203	52.0689	313.499	-2.59	4.86e-06	0.00018529	4	down	{XP_003626125.1; pectinacetylesterase family protein [Medicago truncatula]}	{sp|Q66GM8|PAE10_ARATH; Pectin acetylesterase 10 OS=Arabidopsis thaliana GN=PAE10 PE=2 SV=1}	{gmx:100782401; K19882 NOTUM O-palmitoleoyl-L-serine hydrolase 3.1.1.98 ko04310; Environmental Information Processing; Signal transduction; Wnt signaling pathway}	{At5g26665; KOG4287 Pectin acetylesterase and similar proteins M Cell wall/membrane/envelope biogenesis ;}	{GO:0016787; hydrolase activity; molecular_function}	{XM_008809712.2; PREDICTED: Phoenix dactylifera pectin acetylesterase 10-like (LOC103720137), transcript variant X1, mRNA}	{PF03283:Pectinacetylesterase}
transcript_HQ_LoMix_transcript30072/f4p0/1039	738.511	193.526	1.9321	4.92e-06	0.0001873	4	up	{XP_010271631.1; PREDICTED: protein FANTASTIC FOUR 1 [Nelumbo nucifera]}	{NA}	{nnu:104591333; - - - - -}	{NA}	{NA}	{NA}	{NA}
transcript_HQ_LoMix_transcript16745/f2p0/1898	123.338	537.878	-2.1247	4.96e-06	0.00018814	4	down	{XP_010930513.1; PREDICTED: ferrochelatase-2, chloroplastic isoform X1 [Elaeis guineensis]}	{sp|Q0DIV0|HEMH2_ORYSJ; Ferrochelatase-2, chloroplastic OS=Oryza sativa subsp. japonica GN=Os05g0361200 PE=2 SV=1}	{pda:103704785; K01772 hemH, FECH protoporphyrin/coproporphyrin ferrochelatase [EC:4.99.1.1 4.99.1.9] 4.99.1.1,4.99.1.9 ko00860; Metabolism; Metabolism of cofactors and vitamins; Porphyrin and chlorophyll metabolism}	{At2g30390; KOG1321 Protoheme ferro-lyase (ferrochelatase) H Coenzyme transport and metabolism ;}	{GO:0006783; heme biosynthetic process; biological_process GO:0004325; ferrochelatase activity; molecular_function}	{XM_019852777.1; PREDICTED: Elaeis guineensis ferrochelatase-2, chloroplastic (LOC105051677), transcript variant X2, mRNA}	{PF00762:Ferrochelatase}
transcript_HQ_LoMix_transcript29207/f2p0/1116	393.362	1311.57	-1.7374	4.97e-06	0.00018814	4	down	{OAY79606.1; Auxin-responsive protein IAA8 [Ananas comosus]}	{sp|Q9ZSY8|IAA27_ARATH; Auxin-responsive protein IAA27 OS=Arabidopsis thaliana GN=IAA27 PE=1 SV=1}	{egu:105040857; K14484 IAA auxin-responsive protein IAA - ko04075; Environmental Information Processing; Signal transduction; Plant hormone signal transduction}	{NA}	{NA}	{XM_008785019.2; PREDICTED: Phoenix dactylifera auxin-responsive protein IAA17-like (LOC103702546), transcript variant X1, mRNA}	{NA}
transcript_HQ_LoMix_transcript29670/f7p0/1073	349.992	2701.25	-2.9482	5.06e-06	0.00019109	4	down	{XP_010252076.1; PREDICTED: expansin-A8-like [Nelumbo nucifera]}	{sp|O22874|EXPA8_ARATH; Expansin-A8 OS=Arabidopsis thaliana GN=EXPA8 PE=2 SV=1}	{nnu:104593779; - - - - -}	{NA}	{NA}	{XM_008793993.2; PREDICTED: Phoenix dactylifera expansin-A8-like (LOC103708889), mRNA}	{NA}
transcript_HQ_LoMix_transcript29489/f2p0/1081	11.6275	139.497	-3.5846	5.17e-06	0.00019487	4	down	{XP_017698263.1; PREDICTED: glutamyl-tRNA reductase-binding protein, chloroplastic [Phoenix dactylifera]}	{sp|Q9LU39|GLUBP_ARATH; Glutamyl-tRNA reductase-binding protein, chloroplastic OS=Arabidopsis thaliana GN=GLUTRBP PE=1 SV=1}	{pda:103707118; - - - - -}	{NA}	{NA}	{NA}	{NA}
transcript_HQ_LoMix_transcript10154/f8p0/2439	332.86	1141.11	-1.7775	5.19e-06	0.00019516	4	down	{XP_008791284.1; PREDICTED: enolase [Phoenix dactylifera]}	{sp|Q42971|ENO_ORYSJ; Enolase OS=Oryza sativa subsp. japonica GN=ENO1 PE=1 SV=2}	{pda:103708238; K01689 ENO, eno enolase 4.2.1.11 ko01200; Metabolism; Global and overview maps; Carbon metabolism | ko01230; Metabolism; Global and overview maps; Biosynthesis of amino acids | ko00010; Metabolism; Carbohydrate metabolism; Glycolysis / Gluconeogenesis | ko00680; Metabolism; Energy metabolism; Methane metabolism | ko03018; Genetic Information Processing; Folding, sorting and degrad…	{At2g36530; KOG2670 Enolase G Carbohydrate transport and metabolism ;}	{NA}	{XM_017403340.1; PREDICTED: Daucus carota subsp. sativus enolase-like (LOC108227937), mRNA}	{NA}
transcript_HQ_LoMix_transcript25992/f3p0/1309	814.008	215.54	1.9171	5.23e-06	0.00019625	4	up	{XP_008778060.1; PREDICTED: uncharacterized protein LOC103697897 [Phoenix dactylifera]}	{sp|Q8VYD8|ORLIK_ARATH; Protein ORANGE-LIKE, chloroplastic OS=Arabidopsis thaliana GN=ORLIKE PE=1 SV=1}	{sind:105161741; - - - - -}	{NA}	{GO:0031072; heat shock protein binding; molecular_function GO:0051082; unfolded protein binding; molecular_function}	{XM_016024802.1; PREDICTED: Ziziphus jujuba uncharacterized LOC107416318 (LOC107416318), mRNA}	{PF00684:DnaJ central domain}
transcript_HQ_LoMix_transcript13966/f7p0/2112	7217.49	2175.06	1.7304	5.46e-06	0.00020431	4	up	{XP_010938304.1; PREDICTED: acetate/butyrate--CoA ligase AAE7, peroxisomal [Elaeis guineensis]}	{sp|Q8VZF1|AEE7_ARATH; Acetate/butyrate--CoA ligase AAE7, peroxisomal OS=Arabidopsis thaliana GN=AAE7 PE=1 SV=1}	{pda:103704643; - - - - -}	{At3g16910; KOG1176 Acyl-CoA synthetase I Lipid transport and metabolism ;}	{GO:0008152; NA GO:0003824; NA}	{XM_008782856.1; PREDICTED: Phoenix dactylifera acetate/butyrate--CoA ligase AAE7, peroxisomal-like (LOC103700954), mRNA}	{PF00501:AMP-binding enzyme}
transcript_HQ_LoMix_transcript31329/f2p0/927	160.788	15.3764	3.3864	5.61e-06	0.00020962	4	up	{JAT53253.1; Calreticulin-3, partial [Anthurium amnicola]}	{sp|O04153|CALR3_ARATH; Calreticulin-3 OS=Arabidopsis thaliana GN=CRT3 PE=1 SV=2}	{pda:103707753; K08057 CALR calreticulin - ko04141; Genetic Information Processing; Folding, sorting and degradation; Protein processing in endoplasmic reticulum | ko04145; Cellular Processes; Transport and catabolism; Phagosome | ko04612; Organismal Systems; Immune system; Antigen processing and presentation | ko05166; Human Diseases; Infectious diseases: Viral; HTLV-I infection | ko05142; Human…	{At1g08450; KOG0674 Calreticulin O Posttranslational modification, protein turnover, chaperones ;}	{NA}	{NA}	{NA}
transcript_HQ_LoMix_transcript25082/f6p0/1370	493.747	110.549	2.1591	5.68e-06	0.00021166	4	up	{XP_009406958.1; PREDICTED: probable pectate lyase 4 [Musa acuminata subsp. malaccensis]}	{sp|Q9C8G4|PLY4_ARATH; Probable pectate lyase 4 OS=Arabidopsis thaliana GN=At1g30350 PE=2 SV=1}	{pda:103710452; K01728 pel pectate lyase 4.2.2.2 ko00040; Metabolism; Carbohydrate metabolism; Pentose and glucuronate interconversions | ko02024; Cellular Processes; Cellular community - prokaryotes; Quorum sensing}	{NA}	{NA}	{XM_010922437.2; PREDICTED: Elaeis guineensis probable pectate lyase 4 (LOC105044507), mRNA}	{NA}
transcript_HQ_LoMix_transcript2474/f8p0/3541	827.935	2678.76	-1.694	5.82e-06	0.00021657	4	down	{XP_008781931.1; PREDICTED: ubiquitin carboxyl-terminal hydrolase 15-like isoform X1 [Phoenix dactylifera]}	{sp|Q9FPS9|UBP15_ARATH; Ubiquitin carboxyl-terminal hydrolase 15 OS=Arabidopsis thaliana GN=UBP15 PE=2 SV=2}	{pda:103701557; K11855 USP36_42 ubiquitin carboxyl-terminal hydrolase 36/42 3.4.19.12 -}	{At1g17110; KOG1865 Ubiquitin carboxyl-terminal hydrolase O Posttranslational modification, protein turnover, chaperones ;}	{GO:0016579; protein deubiquitination; biological_process GO:0032183; SUMO binding; molecular_function GO:0070140; SUMO-specific isopeptidase activity; molecular_function GO:0036459; NA}	{XM_017841342.1; PREDICTED: Phoenix dactylifera ubiquitin carboxyl-terminal hydrolase 15-like (LOC103701557), transcript variant X11, mRNA}	{PF00443:Ubiquitin carboxyl-terminal hydrolase PF15499:Ubiquitin-specific peptidase-like, SUMO isopeptidase}
transcript_HQ_LoMix_transcript4897/f3p0/3148	3796.08	12693.9	-1.7416	5.98e-06	0.00022211	4	down	{XP_019706257.1; PREDICTED: LOW QUALITY PROTEIN: alpha-glucan phosphorylase, H isozyme [Elaeis guineensis]}	{sp|Q9SD76|PHS2_ARATH; Alpha-glucan phosphorylase 2, cytosolic OS=Arabidopsis thaliana GN=PHS2 PE=1 SV=1}	{egu:105046284; K00688 PYG, glgP glycogen phosphorylase 2.4.1.1 ko00500; Metabolism; Carbohydrate metabolism; Starch and sucrose metabolism | ko02026; Cellular Processes; Cellular community - prokaryotes; Biofilm formation - Escherichia coli | ko04910; Organismal Systems; Endocrine system; Insulin signaling pathway | ko04922; Organismal Systems; Endocrine system; Glucagon signaling pathway | ko04…	{At3g46970; KOG2099 Glycogen phosphorylase G Carbohydrate transport and metabolism ;}	{GO:0008184; glycogen phosphorylase activity; molecular_function GO:0005975; carbohydrate metabolic process; biological_process}	{XM_008787214.2; PREDICTED: Phoenix dactylifera alpha-glucan phosphorylase, H isozyme (LOC103704066), mRNA}	{PF00343:Carbohydrate phosphorylase}
transcript_HQ_LoMix_transcript7275/f4p0/2727	1131.58	163.158	2.794	6.1e-06	0.00022591	4	up	{XP_008783791.1; PREDICTED: U-box domain-containing protein 45 [Phoenix dactylifera]}	{sp|Q9C7G1|PUB45_ARATH; U-box domain-containing protein 45 OS=Arabidopsis thaliana GN=PUB45 PE=1 SV=1}	{pda:103702927; - - - - -}	{At1g27910; KOG0167 FOG: Armadillo/beta-catenin-like repeats S Function unknown ;}	{GO:0016567; protein ubiquitination; biological_process GO:0004842; ubiquitin-protein ligase activity; molecular_function GO:0005515; protein binding; molecular_function}	{XM_003564804.3; PREDICTED: Brachypodium distachyon U-box domain-containing protein 45 (LOC100845275), mRNA}	{PF00514:Armadillo/beta-catenin-like repeat PF04564:U-box domain}
transcript_HQ_LoMix_transcript28607/f6p0/1099	1563.84	312.493	2.3232	6.13e-06	0.00022645	4	up	{XP_010937077.1; PREDICTED: microtubule-associated protein RP/EB family member 1B [Elaeis guineensis]}	{sp|Q9FJJ5|EB1B_ARATH; Microtubule-associated protein RP/EB family member 1B OS=Arabidopsis thaliana GN=EB1B PE=1 SV=1}	{vvi:100244878; K10436 MAPRE microtubule-associated protein, RP/EB family - -}	{At5g62500; KOG3000 Microtubule-binding protein involved in cell cycle control DZ Cell cycle control, cell division, chromosome partitioning ; Cytoskeleton ;}	{GO:0005515; protein binding; molecular_function GO:0008017; microtubule binding; molecular_function}	{XM_010938775.1; PREDICTED: Elaeis guineensis microtubule-associated protein RP/EB family member 1B (LOC105056554), mRNA}	{PF03271:EB1-like C-terminal motif PF00307:Calponin homology (CH) domain}
transcript_HQ_LoMix_transcript33280/f9p0/717	278.547	2248.2	-3.0128	6.27e-06	0.00023084	4	down	{NA}	{NA}	{NA}	{NA}	{NA}	{NA}	{NA}
transcript_HQ_LoMix_transcript6873/f3p0/2856	149.064	607.827	-2.0277	6.27e-06	0.00023084	4	down	{XP_008811174.1; PREDICTED: probable pectin methyltransferase QUA2 [Phoenix dactylifera]}	{sp|Q9C9Q8|PMTT_ARATH; Probable pectin methyltransferase QUA2 OS=Arabidopsis thaliana GN=QUA2 PE=1 SV=2}	{mus:103969130; - - - - -}	{NA}	{GO:0008168; methyltransferase activity; molecular_function GO:0008152; NA}	{XM_010939122.2; PREDICTED: Elaeis guineensis probable pectin methyltransferase QUA2 (LOC105056805), transcript variant X2, mRNA}	{PF03141:Putative S-adenosyl-L-methionine-dependent methyltransferase PF08241:Methyltransferase domain}
transcript_HQ_LoMix_transcript24622/f3p0/1411	548.062	1774.08	-1.6947	6.41e-06	0.00023544	4	down	{ONK59979.1; uncharacterized protein A4U43_C08F12940 [Asparagus officinalis]}	{NA}	{pda:103705267; - - - - -}	{NA}	{GO:0048193; Golgi vesicle transport; biological_process GO:0016020; membrane; cellular_component}	{XM_006662214.2; PREDICTED: Oryza brachyantha uncharacterized LOC102706505 (LOC102706505), mRNA}	{PF09177:Syntaxin 6, N-terminal}
transcript_HQ_LoMix_transcript29352/f4p0/1096	1513.36	460.76	1.7157	6.53e-06	0.0002394	4	up	{AHY82574.1; MADS-box protein 7 [Lilium formosanum]}	{sp|Q39685|CMB1_DIACA; MADS-box protein CMB1 OS=Dianthus caryophyllus GN=CMB1 PE=2 SV=1}	{nnu:104597886; K09264 K09264 MADS-box transcription factor, plant - -}	{At3g02310; KOG0014 MADS box transcription factor K Transcription ;}	{GO:0003700; sequence-specific DNA binding transcription factor activity; molecular_function GO:0046983; protein dimerization activity; molecular_function GO:0003677; DNA binding; molecular_function GO:0006355; regulation of transcription, DNA-dependent; biological_process GO:0005634; nucleus; cellular_component}	{KJ489396.1; Lilium formosanum MADS-box protein 7 mRNA, complete cds}	{PF01486:K-box region PF00319:SRF-type transcription factor (DNA-binding and dimerisation domain)}
transcript_HQ_LoMix_transcript17698/f2p0/1825	196.388	23.4218	3.0678	7e-06	0.00025577	4	up	{XP_010932764.1; PREDICTED: uncharacterized protein LOC105053359 [Elaeis guineensis]}	{sp|Q9S736|OBE1_ARATH; Protein OBERON 1 OS=Arabidopsis thaliana GN=OBE1 PE=1 SV=1}	{egu:105042301; - - - - -}	{NA}	{NA}	{XM_019846816.1; PREDICTED: Elaeis guineensis protein OBERON 1-like (LOC105033938), transcript variant X4, mRNA}	{NA}
transcript_HQ_LoMix_transcript8332/f39p0/2598	242.162	36.8025	2.7181	7.07e-06	0.00025774	4	up	{XP_008776130.1; PREDICTED: uncharacterized protein LOC103696321 isoform X2 [Phoenix dactylifera]}	{sp|Q6LA54|YF48_SCHPO; Uncharacterized WD repeat-containing protein C3H5.08c OS=Schizosaccharomyces pombe (strain 972 / ATCC 24843) GN=SPAC3H5.08c PE=1 SV=2}	{mus:103968375; K20241 WDR44, RAB11BP WD repeat-containing protein 44 - -}	{At5g54200; KOG0283 WD40 repeat-containing protein S Function unknown ;}	{GO:0005515; protein binding; molecular_function}	{XM_018819938.1; PREDICTED: Musa acuminata subsp. malaccensis 2-deoxy-glucose resistant protein 2-like (LOC103968375), transcript variant X4, mRNA}	{PF00400:WD domain, G-beta repeat}
transcript_HQ_LoMix_transcript26935/f5p0/1233	2310.34	554.365	2.0592	7.14e-06	0.00025986	4	up	{ABO15583.1; LLP-Rop1 [Lilium longiflorum]}	{sp|Q6EP31|RAC5_ORYSJ; Rac-like GTP-binding protein 5 OS=Oryza sativa subsp. japonica GN=RAC5 PE=2 SV=2}	{pda:103722575; K04392 RAC1 Ras-related C3 botulinum toxin substrate 1 - ko04014; Environmental Information Processing; Signal transduction; Ras signaling pathway | ko04015; Environmental Information Processing; Signal transduction; Rap1 signaling pathway | ko04010; Environmental Information Processing; Signal transduction; MAPK signaling pathway | ko04013; Environmental Information Processing; S…	{At1g75840; KOG0393 Ras-related small GTPase, Rho type R General function prediction only ;}	{GO:0007264; small GTPase mediated signal transduction; biological_process GO:0005525; GTP binding; molecular_function}	{EF140700.1; Lilium longiflorum LLP-Rop1 (LLP-Rop1) mRNA, complete cds}	{PF00025:ADP-ribosylation factor family PF08477:Ras of Complex, Roc, domain of DAPkinase PF00071:Ras family}
transcript_HQ_LoMix_transcript15191/f4p0/2013	199.919	728.783	-1.8661	7.42e-06	0.00026948	4	down	{XP_020114376.1; MND1-interacting protein 1-like [Ananas comosus]}	{sp|Q8RX22|MIP1_ARATH; MND1-interacting protein 1 OS=Arabidopsis thaliana GN=MIP1 PE=1 SV=1}	{pda:103706383; - - - - -}	{NA}	{GO:0008270; zinc ion binding; molecular_function GO:0003774; motor activity; molecular_function GO:0016459; myosin complex; cellular_component GO:0005515; protein binding; molecular_function GO:0046872; metal ion binding; molecular_function}	{NA}	{PF00097:Zinc finger, C3HC4 type (RING finger) PF01576:Myosin tail PF14634:zinc-RING finger domain}
transcript_HQ_LoMix_transcript31251/f2p0/934	61.6596	337.555	-2.4527	7.61e-06	0.00027578	4	down	{XP_010906208.1; PREDICTED: protein DEK isoform X2 [Elaeis guineensis]}	{sp|Q7TNV0|DEK_MOUSE; Protein DEK OS=Mus musculus GN=Dek PE=1 SV=1}	{pda:103707565; K17046 DEK protein DEK - -}	{At5g55660; KOG2266 Chromatin-associated protein Dek and related proteins, contains SAP DNA binding domain B Chromatin structure and dynamics ;}	{GO:0006357; regulation of transcription from RNA polymerase II promoter; biological_process GO:0001104; RNA polymerase II transcription cofactor activity; molecular_function GO:0016592; mediator complex; cellular_component}	{XM_008813417.2; PREDICTED: Phoenix dactylifera protein DEK-like (LOC103722745), transcript variant X2, mRNA}	{PF05983:MED7 protein}
transcript_HQ_LoMix_transcript5361/f2p0/3066	522.996	1706.5	-1.7062	7.63e-06	0.00027597	4	down	{XP_017697351.1; PREDICTED: phosphoinositide phosphatase SAC2-like isoform X2 [Phoenix dactylifera]}	{sp|Q7XZU2|SAC3_ARATH; Phosphoinositide phosphatase SAC3 OS=Arabidopsis thaliana GN=SAC3 PE=2 SV=1}	{pda:103703322; - - - - -}	{At3g43220; KOG1888 Putative phosphoinositide phosphatase I Lipid transport and metabolism ;}	{GO:0042578; phosphoric ester hydrolase activity; molecular_function}	{XM_018965070.1; PREDICTED: Juglans regia phosphoinositide phosphatase SAC3-like (LOC108990944), transcript variant X3, mRNA}	{PF02383:SacI homology domain}
transcript_HQ_LoMix_transcript8833/f2p0/2594	493.514	116.803	2.079	7.67e-06	0.00027664	4	up	{XP_008790010.1; PREDICTED: ABC transporter G family member 22 isoform X1 [Phoenix dactylifera]}	{sp|Q93YS4|AB22G_ARATH; ABC transporter G family member 22 OS=Arabidopsis thaliana GN=ABCG22 PE=1 SV=1}	{pda:103707342; - - - - -}	{At3g52310; KOG0061 Transporter, ABC superfamily (Breast cancer resistance protein) Q Secondary metabolites biosynthesis, transport and catabolism ;}	{GO:0016887; ATPase activity; molecular_function GO:0005525; GTP binding; molecular_function GO:0098519; NA GO:0003924; GTPase activity; molecular_function GO:0005524; ATP binding; molecular_function GO:0016020; membrane; cellular_component GO:0004127; cytidylate kinase activity; molecular_function GO:0006139; nucleobase, nucleoside, nucleotide and nucleic acid metabolic process; biological_proce…	{XM_017842850.1; PREDICTED: Phoenix dactylifera ABC transporter G family member 22 (LOC103707342), transcript variant X2, mRNA}	{PF02224:Cytidylate kinase PF00005:ABC transporter PF03266:NTPase PF03176:MMPL family PF03193:Protein of unknown function, DUF258 PF13304:AAA domain, putative AbiEii toxin, Type IV TA system PF01061:ABC-2 type transporter}
transcript_HQ_LoMix_transcript3686/f3p0/3423	23.9959	199.359	-3.0545	7.78e-06	0.00028021	4	down	{XP_008804717.1; PREDICTED: probable LRR receptor-like serine/threonine-protein kinase At4g20940 [Phoenix dactylifera]}	{sp|C0LGQ9|Y4294_ARATH; Probable LRR receptor-like serine/threonine-protein kinase At4g20940 OS=Arabidopsis thaliana GN=At4g20940 PE=1 SV=1}	{egu:105033420; - - - - -}	{NA}	{GO:0005515; protein binding; molecular_function GO:0005524; ATP binding; molecular_function GO:0004672; protein kinase activity; molecular_function GO:0006468; protein phosphorylation; biological_process}	{XM_008806495.2; PREDICTED: Phoenix dactylifera probable LRR receptor-like serine/threonine-protein kinase At4g20940 (LOC103717919), mRNA}	{PF00560:Leucine Rich Repeat PF00069:Protein kinase domain PF13516:Leucine Rich repeat PF07714:Protein tyrosine kinase PF13855:Leucine rich repeat}
transcript_HQ_LoMix_transcript14152/f6p0/2066	0	187.717	#NAME?	7.87e-06	0.0002827	4	#NAME?	{XP_010932280.1; PREDICTED: ALBINO3-like protein 1, chloroplastic [Elaeis guineensis]}	{sp|Q9FYL3|ALB31_ARATH; ALBINO3-like protein 1, chloroplastic OS=Arabidopsis thaliana GN=ALB3L1 PE=2 SV=3}	{nnu:104591571; K03217 yidC, spoIIIJ, OXA1, ccfA YidC/Oxa1 family membrane protein insertase - ko03060; Genetic Information Processing; Folding, sorting and degradation; Protein export | ko03070; Environmental Information Processing; Membrane transport; Bacterial secretion system | ko02024; Cellular Processes; Cellular community - prokaryotes; Quorum sensing}	{At1g24490_2; KOG1239 Inner membrane protein translocase involved in respiratory chain assembly OU Posttranslational modification, protein turnover, chaperones ; Intracellular trafficking, secretion, and vesicular transport ;}	{GO:0051205; protein insertion into membrane; biological_process GO:0016021; integral to membrane; cellular_component}	{XM_010250455.2; PREDICTED: Nelumbo nucifera ALBINO3-like protein 1, chloroplastic (LOC104591571), mRNA}	{PF02096:60Kd inner membrane protein}
transcript_HQ_LoMix_transcript29613/f3p0/1097	118.263	509.892	-2.1082	7.89e-06	0.00028289	4	down	{XP_008791584.1; PREDICTED: phosphoenolpyruvate carboxylase kinase 2-like [Phoenix dactylifera]}	{sp|Q93VK0|PPCK2_ARATH; Phosphoenolpyruvate carboxylase kinase 2 OS=Arabidopsis thaliana GN=PPCK2 PE=1 SV=2}	{pda:103708439; - - - - -}	{At1g08650; KOG0032 Ca2+/calmodulin-dependent protein kinase, EF-Hand protein superfamily T Signal transduction mechanisms ;}	{GO:0005524; ATP binding; molecular_function GO:0016773; phosphotransferase activity, alcohol group as acceptor; molecular_function GO:0004672; protein kinase activity; molecular_function GO:0016020; membrane; cellular_component GO:0006468; protein phosphorylation; biological_process}	{XM_010025648.2; PREDICTED: Eucalyptus grandis phosphoenolpyruvate carboxylase kinase 1 (LOC104414506), transcript variant X3, mRNA}	{PF06293:Lipopolysaccharide kinase (Kdo/WaaP) family PF00069:Protein kinase domain PF07714:Protein tyrosine kinase}
transcript_HQ_LoMix_transcript13914/f4p0/2073	144.917	576.901	-1.9931	7.99e-06	0.00028578	4	down	{XP_008799232.1; PREDICTED: plant intracellular Ras-group-related LRR protein 4 isoform X1 [Phoenix dactylifera]}	{sp|Q9SVW8|PIRL4_ARATH; Plant intracellular Ras-group-related LRR protein 4 OS=Arabidopsis thaliana GN=PIRL4 PE=1 SV=1}	{pda:103713946; - - - - -}	{At4g35470; KOG0619 FOG: Leucine rich repeat R General function prediction only ;}	{GO:0005515; protein binding; molecular_function}	{AK369015.1; Hordeum vulgare subsp. vulgare mRNA for predicted protein, complete cds, clone: NIASHv2083M07}	{PF00560:Leucine Rich Repeat PF13855:Leucine rich repeat PF13516:Leucine Rich repeat}
transcript_HQ_LoMix_transcript17054/f3p0/1876	500.691	120.262	2.0577	8.15e-06	0.00029099	4	up	{XP_010924278.1; PREDICTED: sugar transporter ERD6-like 6 [Elaeis guineensis]}	{sp|Q9FRL3|ERDL6_ARATH; Sugar transporter ERD6-like 6 OS=Arabidopsis thaliana GN=At1g75220 PE=1 SV=1}	{mus:103975239; K08145 SLC2A8, GLUT8 MFS transporter, SP family, solute carrier family 2 (facilitated glucose transporter), member 8 - -}	{At1g75220; KOG0254 Predicted transporter (major facilitator superfamily) R General function prediction only ;}	{GO:0022857; transmembrane transporter activity; molecular_function GO:0055085; transmembrane transport; biological_process GO:0016021; integral to membrane; cellular_component}	{XM_008802496.2; PREDICTED: Phoenix dactylifera sugar transporter ERD6-like 6 (LOC103714996), mRNA}	{PF07690:Major Facilitator Superfamily PF00083:Sugar (and other) transporter}
transcript_HQ_LoMix_transcript8350/f3p0/2646	166.558	640.979	-1.9442	8.27e-06	0.00029464	4	down	{XP_008809806.1; PREDICTED: DELLA protein SLR1 [Phoenix dactylifera]}	{sp|Q7G7J6|SLR1_ORYSJ; DELLA protein SLR1 OS=Oryza sativa subsp. japonica GN=SLR1 PE=1 SV=1}	{egu:105041307; K14494 DELLA DELLA protein - ko04075; Environmental Information Processing; Signal transduction; Plant hormone signal transduction}	{NA}	{NA}	{NA}	{NA}
transcript_HQ_LoMix_transcript14588/f4p0/2051	2999.14	687.265	2.1256	8.36e-06	0.00029722	4	up	{XP_008795746.1; PREDICTED: LOW QUALITY PROTEIN: TBCC domain-containing protein 1 [Phoenix dactylifera]}	{sp|A4QP31|TBCC1_DANRE; TBCC domain-containing protein 1 OS=Danio rerio GN=tbccd1 PE=2 SV=3}	{mus:103993447; K16810 TBCCD1 TBCC domain-containing protein 1 - -}	{At3g57890; KOG4416 Uncharacterized conserved protein S Function unknown ;}	{GO:0007010; cytoskeleton organization; biological_process GO:0003779; actin binding; molecular_function}	{XM_008789070.2; PREDICTED: Phoenix dactylifera TBCC domain-containing protein 1-like (LOC103705380), mRNA}	{PF08603:Adenylate cyclase associated (CAP) C terminal}
transcript_HQ_LoMix_transcript16008/f3p0/1949	256.366	888.071	-1.7925	8.52e-06	0.00030246	4	down	{ONK63119.1; uncharacterized protein A4U43_C07F11610 [Asparagus officinalis]}	{sp|P43288|KSG1_ARATH; Shaggy-related protein kinase alpha OS=Arabidopsis thaliana GN=ASK1 PE=1 SV=3}	{egu:105044948; - - - - -}	{At5g26751; KOG0658 Glycogen synthase kinase-3 G Carbohydrate transport and metabolism ;}	{GO:0005524; ATP binding; molecular_function GO:0004672; protein kinase activity; molecular_function GO:0006468; protein phosphorylation; biological_process}	{XM_010943195.2; PREDICTED: Elaeis guineensis shaggy-related protein kinase alpha (LOC105059767), transcript variant X4, mRNA}	{PF07714:Protein tyrosine kinase PF00069:Protein kinase domain}
transcript_HQ_LoMix_transcript21863/f4p0/1578	4406.27	1400.19	1.6539	8.55e-06	0.00030274	4	up	{XP_010913579.2; PREDICTED: UDP-glycosyltransferase 90A1-like [Elaeis guineensis]}	{sp|Q9ZVX4|U90A1_ARATH; UDP-glycosyltransferase 90A1 OS=Arabidopsis thaliana GN=UGT90A1 PE=2 SV=1}	{egu:105039202; - - - - -}	{At5g14860; KOG1192 UDP-glucuronosyl and UDP-glucosyl transferase GC Carbohydrate transport and metabolism ; Energy production and conversion ;}	{GO:0016758; transferase activity, transferring hexosyl groups; molecular_function GO:0008152; NA}	{XM_019341752.1; PREDICTED: Ipomoea nil UDP-glycosyltransferase 90A1-like (LOC109191170), mRNA}	{PF00201:UDP-glucoronosyl and UDP-glucosyl transferase PF04101:Glycosyltransferase family 28 C-terminal domain}
transcript_HQ_LoMix_transcript21089/f16p0/1623	7793.81	39142.1	-2.3283	8.59e-06	0.00030319	4	down	{ABR19827.1; cysteine proteinase [Elaeis guineensis]}	{sp|Q9FMH8|RD21B_ARATH; Probable cysteine protease RD21B OS=Arabidopsis thaliana GN=RD21B PE=1 SV=1}	{pda:103714409; - - - - -}	{At5g43060_1; KOG1543 Cysteine proteinase Cathepsin L O Posttranslational modification, protein turnover, chaperones ;}	{GO:0006508; proteolysis; biological_process GO:0004197; cysteine-type endopeptidase activity; molecular_function GO:0008234; cysteine-type peptidase activity; molecular_function}	{XM_010908239.2; PREDICTED: Elaeis guineensis oryzain alpha chain (CPRZ), mRNA}	{PF00112:Papain family cysteine protease PF03051:Peptidase C1-like family}
transcript_HQ_LoMix_transcript31113/f2p0/925	545.063	133.155	2.0333	8.6e-06	0.00030319	4	up	{ONK78434.1; uncharacterized protein A4U43_C02F18720 [Asparagus officinalis]}	{NA}	{cmo:103489487; - - - - -}	{At3g15750; KOG4774 Uncharacterized conserved protein S Function unknown ;}	{NA}	{NA}	{NA}
transcript_HQ_LoMix_transcript34359/f2p0/575	3980.36	1245.85	1.6758	8.63e-06	0.0003037	4	up	{JAT46915.1; 60S ribosomal protein L44, partial [Anthurium amnicola]}	{sp|Q96499|RL44_GOSHI; 60S ribosomal protein L44 OS=Gossypium hirsutum GN=RPL44 PE=3 SV=3}	{pxb:103944756; K02929 RP-L44e, RPL44 large subunit ribosomal protein L44e - ko03010; Genetic Information Processing; Translation; Ribosome}	{At4g14320; KOG3464 60S ribosomal protein L44 J Translation, ribosomal structure and biogenesis ;}	{GO:0005622; intracellular; cellular_component GO:0005840; ribosome; cellular_component GO:0006412; translation; biological_process GO:0003735; structural constituent of ribosome; molecular_function}	{DQ019457.1; Lilium longiflorum clone LP07 ribosomal protein-like mRNA, partial sequence}	{PF00935:Ribosomal protein L44}
transcript_HQ_LoMix_transcript18473/f9p0/1736	2920.81	9754.99	-1.7398	8.76e-06	0.00030642	4	down	{XP_010933404.1; PREDICTED: 6-phosphogluconate dehydrogenase, decarboxylating 1-like [Elaeis guineensis]}	{sp|Q9LI00|6PGD1_ORYSJ; 6-phosphogluconate dehydrogenase, decarboxylating 1 OS=Oryza sativa subsp. japonica GN=G6PGH1 PE=2 SV=1}	{vra:106759384; K00033 PGD, gnd, gntZ 6-phosphogluconate dehydrogenase [EC:1.1.1.44 1.1.1.343] 1.1.1.44,1.1.1.343 ko01200; Metabolism; Global and overview maps; Carbon metabolism | ko00030; Metabolism; Carbohydrate metabolism; Pentose phosphate pathway | ko00480; Metabolism; Metabolism of other amino acids; Glutathione metabolism}	{At3g02360; KOG2653 6-phosphogluconate dehydrogenase G Carbohydrate transport and metabolism ;}	{GO:0006098; pentose-phosphate shunt; biological_process GO:0004616; phosphogluconate dehydrogenase (decarboxylating) activity; molecular_function GO:0055114; oxidation-reduction process; biological_process}	{XM_017363540.1; PREDICTED: Daucus carota subsp. sativus 6-phosphogluconate dehydrogenase, decarboxylating 3 (LOC108196308), transcript variant X2, mRNA}	{PF00393:6-phosphogluconate dehydrogenase, C-terminal domain PF03446:NAD binding domain of 6-phosphogluconate dehydrogenase}
transcript_HQ_LoMix_transcript22530/f2p0/1549	168.785	1004.91	-2.5738	8.74e-06	0.00030642	4	down	{XP_008787429.1; PREDICTED: BAHD acyltransferase DCR [Phoenix dactylifera]}	{sp|Q9FF86|DCR_ARATH; BAHD acyltransferase DCR OS=Arabidopsis thaliana GN=DCR PE=2 SV=1}	{pda:103705482; K19747 DCR BAHD acyltransferase 2.3.1.- -}	{NA}	{GO:0016747; transferase activity, transferring acyl groups other than amino-acyl groups; molecular_function}	{XM_008789207.2; PREDICTED: Phoenix dactylifera BAHD acyltransferase DCR (LOC103705482), mRNA}	{PF02458:Transferase family}
transcript_HQ_LoMix_transcript2453/f8p0/3585	2451.05	784.482	1.6436	8.74e-06	0.00030642	4	up	{XP_010914821.1; PREDICTED: nuclear pore complex protein NUP98A isoform X1 [Elaeis guineensis]}	{sp|Q8RY25|NU98A_ARATH; Nuclear pore complex protein NUP98A OS=Arabidopsis thaliana GN=NUP98A PE=1 SV=1}	{egu:105040130; K14297 NUP98, ADAR2, NUP116 nuclear pore complex protein Nup98-Nup96 - ko03013; Genetic Information Processing; Translation; RNA transport | ko05164; Human Diseases; Infectious diseases: Viral; Influenza A}	{At1g10390; KOG0845 Nuclear pore complex, Nup98 component (sc Nup145/Nup100/Nup116) YU Nuclear structure ; Intracellular trafficking, secretion, and vesicular transport ;}	{GO:0005643; nuclear pore; cellular_component GO:0006810; transport; biological_process}	{XM_006432593.1; Citrus clementina hypothetical protein (CICLE_v10000333mg) mRNA, complete cds}	{PF04096:Nucleoporin autopeptidase}
transcript_HQ_LoMix_transcript24334/f2p0/1433	2702.32	8736.48	-1.6929	8.88e-06	0.00031002	4	down	{XP_009395718.1; PREDICTED: aspartate aminotransferase, cytoplasmic [Musa acuminata subsp. malaccensis]}	{sp|P37833|AATC_ORYSJ; Aspartate aminotransferase, cytoplasmic OS=Oryza sativa subsp. japonica GN=Os01g0760600 PE=2 SV=1}	{pda:103706860; K14454 GOT1 aspartate aminotransferase, cytoplasmic 2.6.1.1 ko01200; Metabolism; Global and overview maps; Carbon metabolism | ko01210; Metabolism; Global and overview maps; 2-Oxocarboxylic acid metabolism | ko01230; Metabolism; Global and overview maps; Biosynthesis of amino acids | ko00710; Metabolism; Energy metabolism; Carbon fixation in photosynthetic organisms | ko00250; Met…	{At5g11520; KOG1411 Aspartate aminotransferase/Glutamic oxaloacetic transaminase AAT1/GOT2 E Amino acid transport and metabolism ;}	{GO:0009058; biosynthetic process; biological_process GO:0030170; pyridoxal phosphate binding; molecular_function}	{XM_008791115.2; PREDICTED: Phoenix dactylifera aspartate aminotransferase, cytoplasmic (LOC103706860), mRNA}	{PF00155:Aminotransferase class I and II}
transcript_HQ_LoMix_transcript25834/f2p0/1345	593.448	1855.36	-1.6445	8.96e-06	0.00031187	4	down	{OAY79606.1; Auxin-responsive protein IAA8 [Ananas comosus]}	{sp|Q9ZSY8|IAA27_ARATH; Auxin-responsive protein IAA27 OS=Arabidopsis thaliana GN=IAA27 PE=1 SV=1}	{egu:105040857; K14484 IAA auxin-responsive protein IAA - ko04075; Environmental Information Processing; Signal transduction; Plant hormone signal transduction}	{NA}	{NA}	{XM_008785019.2; PREDICTED: Phoenix dactylifera auxin-responsive protein IAA17-like (LOC103702546), transcript variant X1, mRNA}	{NA}
transcript_HQ_LoMix_transcript33746/f2p0/668	650.267	170.796	1.9288	8.99e-06	0.00031228	4	up	{XP_010920502.1; PREDICTED: eukaryotic translation initiation factor 3 subunit G-like [Elaeis guineensis]}	{sp|Q1DPD9|EIF3G_COCIM; Eukaryotic translation initiation factor 3 subunit G OS=Coccidioides immitis (strain RS) GN=TIF35 PE=3 SV=2}	{egu:105044341; K03248 EIF3G translation initiation factor 3 subunit G - ko03013; Genetic Information Processing; Translation; RNA transport}	{At3g11400; KOG0122 Translation initiation factor 3, subunit g (eIF-3g) J Translation, ribosomal structure and biogenesis ;}	{GO:0003676; nucleic acid binding; molecular_function}	{NA}	{PF00076:RNA recognition motif. (a.k.a. RRM, RBD, or RNP domain)}
transcript_HQ_LoMix_transcript14608/f2p0/2064	4088.18	1268.72	1.6881	9.2e-06	0.00031901	3	up	{AJG44462.1; ADP-glucose pyrophosphorylase large subunit [Lilium davidii var. unicolor]}	{sp|P55230|GLGL2_ARATH; Glucose-1-phosphate adenylyltransferase large subunit 2, chloroplastic OS=Arabidopsis thaliana GN=APL2 PE=1 SV=2}	{pop:POPTR_0002s03480g; K00975 glgC glucose-1-phosphate adenylyltransferase 2.7.7.27 ko00500; Metabolism; Carbohydrate metabolism; Starch and sucrose metabolism | ko00520; Metabolism; Carbohydrate metabolism; Amino sugar and nucleotide sugar metabolism | ko02026; Cellular Processes; Cellular community - prokaryotes; Biofilm formation - Escherichia coli}	{At1g27680; KOG1322 GDP-mannose pyrophosphorylase/mannose-1-phosphate guanylyltransferase M Cell wall/membrane/envelope biogenesis ;}	{GO:0009058; biosynthetic process; biological_process GO:0016779; nucleotidyltransferase activity; molecular_function}	{KP179414.1; Lilium davidii var. unicolor ADP-glucose pyrophosphorylase large subunit (AGP1) mRNA, complete cds}	{PF00483:Nucleotidyl transferase}
transcript_HQ_LoMix_transcript12336/f4p0/2238	532.145	128.427	2.0509	9.5e-06	0.00032871	3	up	{ONK64287.1; uncharacterized protein A4U43_C07F24100 [Asparagus officinalis]}	{sp|P93472|DIM_PEA; Delta(24)-sterol reductase OS=Pisum sativum GN=DIM PE=1 SV=1}	{mus:103983665; K09828 DHCR24, DWF1 Delta24-sterol reductase [EC:1.3.1.72 1.3.1.-] 1.3.1.72,1.3.1.- ko00100; Metabolism; Lipid metabolism; Steroid biosynthesis}	{At3g19820; KOG1262 FAD-binding protein DIMINUTO R General function prediction only ;}	{GO:0055114; oxidation-reduction process; biological_process GO:0016491; oxidoreductase activity; molecular_function GO:0050660; flavin adenine dinucleotide binding; molecular_function}	{XM_017840972.1; PREDICTED: Phoenix dactylifera delta(24)-sterol reductase-like (LOC103698781), transcript variant X3, mRNA}	{PF01565:FAD binding domain }
transcript_HQ_LoMix_transcript28031/f2p0/1209	2228.44	703.738	1.6629	9.57e-06	0.00033041	3	up	{XP_010034641.1; PREDICTED: 40S ribosomal protein S3a [Eucalyptus grandis]}	{sp|P49397|RS3A_ORYSJ; 40S ribosomal protein S3a OS=Oryza sativa subsp. japonica GN=RPS3A PE=2 SV=2}	{egr:104423901; K02984 RP-S3Ae, RPS3A small subunit ribosomal protein S3Ae - ko03010; Genetic Information Processing; Translation; Ribosome}	{At4g34670; KOG1628 40S ribosomal protein S3A J Translation, ribosomal structure and biogenesis ;}	{GO:0003735; structural constituent of ribosome; molecular_function GO:0006412; translation; biological_process GO:0005840; ribosome; cellular_component}	{XM_010257840.2; PREDICTED: Nelumbo nucifera 40S ribosomal protein S3a-1-like (LOC104596595), mRNA}	{PF01015:Ribosomal S3Ae family}
transcript_HQ_LoMix_transcript24369/f2p0/1456	1456.16	4637.16	-1.6711	1e-05	0.00034577	3	down	{XP_008775468.1; PREDICTED: cinnamoyl-CoA reductase 1-like [Phoenix dactylifera]}	{sp|Q9SAH9|CCR2_ARATH; Cinnamoyl-CoA reductase 2 OS=Arabidopsis thaliana GN=CCR2 PE=1 SV=1}	{egu:105039428; - - - - -}	{At2g33590; KOG1502 Flavonol reductase/cinnamoyl-CoA reductase V Defense mechanisms ;}	{GO:0003854; 3-beta-hydroxy-delta5-steroid dehydrogenase activity; molecular_function GO:0003824; NA GO:0016616; oxidoreductase activity, acting on the CH-OH group of donors, NAD or NADP as acceptor; molecular_function GO:0006694; steroid biosynthetic process; biological_process GO:0050662; coenzyme binding; molecular_function GO:0055114; oxidation-reduction process; biological_process}	{XM_010933846.1; PREDICTED: Elaeis guineensis cinnamoyl-CoA reductase 1 (LOC105052868), mRNA}	{PF01370:NAD dependent epimerase/dehydratase family PF01073:3-beta hydroxysteroid dehydrogenase/isomerase family}
transcript_HQ_LoMix_transcript33602/f2p0/679	409.525	3493.56	-3.0927	1.01e-05	0.00034836	3	down	{XP_010928576.1; PREDICTED: MLP-like protein 423 [Elaeis guineensis]}	{sp|Q93VR4|ML423_ARATH; MLP-like protein 423 OS=Arabidopsis thaliana GN=MLP423 PE=2 SV=1}	{egu:105039177; - - - - -}	{NA}	{GO:0009607; response to biotic stimulus; biological_process GO:0006952; defense response; biological_process}	{NA}	{PF00407:Pathogenesis-related protein Bet v I family}
transcript_HQ_LoMix_transcript9699/f3p0/2513	170.374	1348.58	-2.9847	1.02e-05	0.00035122	3	down	{XP_008788360.1; PREDICTED: primary amine oxidase-like [Phoenix dactylifera]}	{sp|Q8H1H9|AMO_ARATH; Primary amine oxidase OS=Arabidopsis thaliana GN=At1g62810 PE=2 SV=1}	{pda:103706132; K00276 AOC3, AOC2, tynA primary-amine oxidase 1.4.3.21 ko00260; Metabolism; Amino acid metabolism; Glycine, serine and threonine metabolism | ko00350; Metabolism; Amino acid metabolism; Tyrosine metabolism | ko00360; Metabolism; Amino acid metabolism; Phenylalanine metabolism | ko00410; Metabolism; Metabolism of other amino acids; beta-Alanine metabolism | ko00950; Metabolism; Bio…	{At4g12290; KOG1186 Copper amine oxidase Q Secondary metabolites biosynthesis, transport and catabolism ;}	{GO:0055114; oxidation-reduction process; biological_process GO:0005507; copper ion binding; molecular_function GO:0009308; amine metabolic process; biological_process GO:0008131; primary amine oxidase activity; molecular_function GO:0048038; quinone binding; molecular_function}	{XM_008790138.2; PREDICTED: Phoenix dactylifera primary amine oxidase-like (LOC103706132), mRNA}	{PF02728:Copper amine oxidase, N3 domain PF02727:Copper amine oxidase, N2 domain PF01179:Copper amine oxidase, enzyme domain}
transcript_HQ_LoMix_transcript16801/f2p0/1910	6421.41	2002.04	1.6814	1.03e-05	0.00035147	3	up	{XP_010251087.1; PREDICTED: protein DETOXIFICATION 29-like [Nelumbo nucifera]}	{sp|Q38956|DTX29_ARATH; Protein DETOXIFICATION 29 OS=Arabidopsis thaliana GN=DTX29 PE=1 SV=1}	{nnu:104593100; K03327 TC.MATE, SLC47A, norM, mdtK, dinF multidrug resistance protein, MATE family - -}	{At3g26590; KOG1347 Uncharacterized membrane protein, predicted efflux pump R General function prediction only ;}	{GO:0006855; drug transmembrane transport; biological_process GO:0015297; antiporter activity; molecular_function GO:0015238; drug transmembrane transporter activity; molecular_function GO:0016020; membrane; cellular_component GO:0055085; transmembrane transport; biological_process}	{XM_019846501.1; PREDICTED: Elaeis guineensis protein DETOXIFICATION 29 (LOC105032991), transcript variant X2, mRNA}	{PF01554:MatE}
transcript_HQ_LoMix_transcript23680/f3p0/1479	2018.13	440.011	2.1974	1.03e-05	0.00035147	3	up	{XP_008786663.1; PREDICTED: probable protein phosphatase 2C 27 isoform X1 [Phoenix dactylifera]}	{sp|P93006|P2C27_ARATH; Probable protein phosphatase 2C 27 OS=Arabidopsis thaliana GN=PP2C27 PE=2 SV=1}	{pda:103704926; K14803 PTC2_3 protein phosphatase PTC2/3 3.1.3.16 -}	{At2g33700; KOG0698 Serine/threonine protein phosphatase T Signal transduction mechanisms ;}	{GO:0003824; NA}	{XM_008788442.2; PREDICTED: Phoenix dactylifera probable protein phosphatase 2C 27 (LOC103704926), transcript variant X2, mRNA}	{PF00481:Protein phosphatase 2C}
transcript_HQ_LoMix_transcript30190/f6p0/1016	2239.19	7200.92	-1.6852	1.03e-05	0.00035147	3	down	{XP_008807643.1; PREDICTED: GDT1-like protein 5 [Phoenix dactylifera]}	{sp|B9G125|GDT15_ORYSJ; GDT1-like protein 5 OS=Oryza sativa subsp. japonica GN=Os08g0433100 PE=2 SV=1}	{vvi:100264625; - - - - -}	{At1g68650; KOG2881 Predicted membrane protein S Function unknown ;}	{GO:0016020; membrane; cellular_component GO:0016021; integral to membrane; cellular_component}	{XM_002970321.1; Selaginella moellendorffii hypothetical protein, mRNA}	{PF00892:EamA-like transporter family PF01925:Sulfite exporter TauE/SafE}
transcript_HQ_LoMix_transcript32108/f3p0/876	546.846	51.9111	3.397	1.03e-05	0.00035147	3	up	{XP_010049223.1; PREDICTED: 17.9 kDa class II heat shock protein [Eucalyptus grandis]}	{sp|O82013|HSP21_SOLPE; 17.3 kDa class II heat shock protein OS=Solanum peruvianum PE=2 SV=1}	{pmum:103320599; K13993 HSP20 HSP20 family protein - ko04141; Genetic Information Processing; Folding, sorting and degradation; Protein processing in endoplasmic reticulum}	{At5g12020; KOG0710 Molecular chaperone (small heat-shock protein Hsp26/Hsp42) O Posttranslational modification, protein turnover, chaperones ;}	{NA}	{XM_009336431.2; PREDICTED: Pyrus x bretschneideri 17.9 kDa class II heat shock protein-like (LOC103927504), mRNA}	{NA}
transcript_HQ_LoMix_transcript17057/f2p0/1872	40.0956	274.976	-2.7778	1.05e-05	0.00035441	3	down	{XP_010928548.1; PREDICTED: U-box domain-containing protein 41 [Elaeis guineensis]}	{sp|Q0WUF6|PUB41_ARATH; U-box domain-containing protein 41 OS=Arabidopsis thaliana GN=PUB41 PE=2 SV=1}	{egu:105039149; - - - - -}	{NA}	{GO:0016567; protein ubiquitination; biological_process GO:0005515; protein binding; molecular_function GO:0004842; ubiquitin-protein ligase activity; molecular_function}	{NA}	{PF04564:U-box domain PF00514:Armadillo/beta-catenin-like repeat}
transcript_HQ_LoMix_transcript23380/f3p0/1526	843.973	189.805	2.1527	1.04e-05	0.00035441	3	up	{XP_008802962.1; PREDICTED: uncharacterized protein LOC103716651 isoform X1 [Phoenix dactylifera]}	{NA}	{pda:103715538; - - - - -}	{NA}	{GO:0030474; spindle pole body duplication; biological_process GO:0030674; protein binding, bridging; molecular_function GO:0071988; protein localization to spindle pole body; biological_process GO:0005102; receptor binding; molecular_function GO:0005882; intermediate filament; cellular_component GO:0019028; viral capsid; cellular_component GO:0005198; NA GO:0007165; signal transduction; biologic…	{NA}	{PF00038:Intermediate filament protein PF05531:Nucleopolyhedrovirus P10 protein PF17060:Monopolar spindle protein 2 PF10186:Vacuolar sorting 38 and autophagy-related subunit 14 PF13851:Growth-arrest specific micro-tubule binding PF08702:Fibrinogen alpha/beta chain family}
transcript_HQ_LoMix_transcript19458/f2p0/1729	239.834	844.864	-1.8167	1.05e-05	0.00035523	3	down	{XP_008791540.1; PREDICTED: double-stranded RNA-binding protein 6 [Phoenix dactylifera]}	{sp|Q9AV50|DRB6_ORYSJ; Double-stranded RNA-binding protein 6 OS=Oryza sativa subsp. japonica GN=DRB6 PE=2 SV=1}	{pda:103708410; - - - - -}	{NA}	{GO:0016891; endoribonuclease activity, producing 5'-phosphomonoesters; molecular_function}	{XM_018820965.1; PREDICTED: Musa acuminata subsp. malaccensis double-stranded RNA-binding protein 6-like (LOC103971625), transcript variant X2, mRNA}	{PF03368:Dicer dimerisation domain}
transcript_HQ_LoMix_transcript10890/f9p0/2355	3222.56	1030.4	1.645	1.05e-05	0.00035541	3	up	{XP_010923584.1; PREDICTED: probable galacturonosyltransferase 13 [Elaeis guineensis]}	{sp|Q0WV13|GAUTD_ARATH; Probable galacturonosyltransferase 13 OS=Arabidopsis thaliana GN=GAUT13 PE=2 SV=1}	{pda:103704454; K20867 GAUT12S galacturonosyltransferase 12/13/14/15 2.4.1.- -}	{NA}	{GO:0016757; transferase activity, transferring glycosyl groups; molecular_function}	{XM_010925282.2; PREDICTED: Elaeis guineensis probable galacturonosyltransferase 13 (LOC105046632), mRNA}	{PF01501:Glycosyl transferase family 8}
transcript_HQ_LoMix_transcript34859/f4p0/416	29.2729	258.449	-3.1422	1.08e-05	0.00036372	3	down	{ONK66795.1; uncharacterized protein A4U43_C06F12040 [Asparagus officinalis]}	{NA}	{vvi:100266350; - - - - -}	{NA}	{NA}	{NA}	{NA}
transcript_HQ_LoMix_transcript3137/f7p0/3446	563.287	1800.04	-1.6761	1.11e-05	0.00037249	3	down	{XP_020081626.1; LRR receptor-like serine/threonine-protein kinase ERECTA isoform X2 [Ananas comosus]}	{sp|Q42371|ERECT_ARATH; LRR receptor-like serine/threonine-protein kinase ERECTA OS=Arabidopsis thaliana GN=ERECTA PE=1 SV=1}	{egu:105041842; K20718 ER LRR receptor-like serine/threonine-protein kinase ERECTA 2.7.11.1 ko04016; Environmental Information Processing; Signal transduction; MAPK signaling pathway - plant}	{NA}	{GO:0004672; protein kinase activity; molecular_function GO:0005524; ATP binding; molecular_function GO:0005515; protein binding; molecular_function GO:0006468; protein phosphorylation; biological_process}	{XM_008788418.2; PREDICTED: Phoenix dactylifera LRR receptor-like serine/threonine-protein kinase ERECTA (LOC103704912), transcript variant X2, mRNA}	{PF07714:Protein tyrosine kinase PF13855:Leucine rich repeat PF00069:Protein kinase domain PF13516:Leucine Rich repeat PF00560:Leucine Rich Repeat}
transcript_HQ_LoMix_transcript19919/f2p0/1718	241.934	38.0982	2.6668	1.12e-05	0.00037453	3	up	{XP_010932194.1; PREDICTED: chaperone protein dnaJ 10 isoform X2 [Elaeis guineensis]}	{sp|Q8GYX8|DNJ10_ARATH; Chaperone protein dnaJ 10 OS=Arabidopsis thaliana GN=ATJ10 PE=2 SV=2}	{mdm:103449727; - - - - -}	{At1g76700; KOG0691 Molecular chaperone (DnaJ superfamily) O Posttranslational modification, protein turnover, chaperones ;}	{NA}	{XM_010929191.2; PREDICTED: Elaeis guineensis chaperone protein dnaJ 10 (LOC105049527), mRNA}	{NA}
transcript_HQ_LoMix_transcript8282/f2p0/2669	269.625	930.014	-1.7863	1.13e-05	0.00037699	3	down	{XP_008786258.1; PREDICTED: nucleobase-ascorbate transporter 11-like [Phoenix dactylifera]}	{sp|Q6SZ87|NAT11_ARATH; Nucleobase-ascorbate transporter 11 OS=Arabidopsis thaliana GN=NAT11 PE=2 SV=1}	{pda:103704655; K14611 SLC23A1_2, SVCT1_2 solute carrier family 23 (nucleobase transporter), member 1/2 - -}	{At4g38050; KOG1292 Xanthine/uracil transporters F Nucleotide transport and metabolism ;}	{GO:0005215; NA GO:0006810; transport; biological_process GO:0016020; membrane; cellular_component GO:0055085; transmembrane transport; biological_process}	{NA}	{PF00860:Permease family}
transcript_HQ_LoMix_transcript10593/f8p0/2347	254.704	893.709	-1.811	1.14e-05	0.00038258	3	down	{XP_008813541.1; PREDICTED: probable methyltransferase PMT17 isoform X1 [Phoenix dactylifera]}	{sp|Q9SZX8|PMTH_ARATH; Probable methyltransferase PMT17 OS=Arabidopsis thaliana GN=At4g10440 PE=3 SV=1}	{nnu:104593011; - - - - -}	{NA}	{GO:0008168; methyltransferase activity; molecular_function GO:0008152; NA}	{XM_010936293.2; PREDICTED: Elaeis guineensis probable methyltransferase PMT17 (LOC105054722), transcript variant X2, mRNA}	{PF03141:Putative S-adenosyl-L-methionine-dependent methyltransferase PF08241:Methyltransferase domain}
transcript_HQ_LoMix_transcript25464/f13p0/1330	67283.6	343288	-2.3511	1.15e-05	0.00038426	3	down	{ABR19829.1; cysteine proteinase [Elaeis guineensis]}	{sp|Q10717|CYSP2_MAIZE; Cysteine proteinase 2 OS=Zea mays GN=CCP2 PE=2 SV=1}	{egu:105041860; K01366 CTSH cathepsin H 3.4.22.16 ko04142; Cellular Processes; Transport and catabolism; Lysosome | ko04210; Cellular Processes; Cell growth and death; Apoptosis}	{At5g60360; KOG1543 Cysteine proteinase Cathepsin L O Posttranslational modification, protein turnover, chaperones ;}	{GO:0008234; cysteine-type peptidase activity; molecular_function GO:0004197; cysteine-type endopeptidase activity; molecular_function GO:0006508; proteolysis; biological_process}	{XM_010918923.1; PREDICTED: Elaeis guineensis oryzain gamma chain (LOC105041860), mRNA}	{PF00112:Papain family cysteine protease PF03051:Peptidase C1-like family}
transcript_HQ_LoMix_transcript34956/f17p0/392	1759.6	112.669	3.9651	1.15e-05	0.00038426	3	up	{XP_008775071.1; PREDICTED: uncharacterized protein LOC103695497 [Phoenix dactylifera]}	{NA}	{lja:Lj0g3v0123219.1; - - - - -}	{NA}	{NA}	{NA}	{NA}
transcript_HQ_LoMix_transcript30475/f5p0/965	94.9914	1186.58	-3.6429	1.19e-05	0.00039641	3	down	{XP_019166236.1; PREDICTED: caffeoyl-CoA O-methyltransferase 5 [Ipomoea nil]}	{sp|Q8H9B6|CAMT_SOLTU; Caffeoyl-CoA O-methyltransferase OS=Solanum tuberosum GN=CCOAOMT PE=2 SV=1}	{fve:101295967; K00588 E2.1.1.104 caffeoyl-CoA O-methyltransferase 2.1.1.104 ko00360; Metabolism; Amino acid metabolism; Phenylalanine metabolism | ko00940; Metabolism; Biosynthesis of other secondary metabolites; Phenylpropanoid biosynthesis | ko00945; Metabolism; Biosynthesis of other secondary metabolites; Stilbenoid, diarylheptanoid and gingerol biosynthesis | ko00941; Metabolism; Biosynthesi…	{At4g34050; KOG1663 O-methyltransferase Q Secondary metabolites biosynthesis, transport and catabolism ;}	{GO:0008171; O-methyltransferase activity; molecular_function}	{FP101451.1; Phyllostachys edulis cDNA clone: bphylf027h24, full insert sequence}	{PF01596:O-methyltransferase}
transcript_HQ_LoMix_transcript6634/f4p0/2860	5.80677	98.3809	-4.0826	1.2e-05	0.00039767	3	down	{XP_008811661.1; PREDICTED: pentatricopeptide repeat-containing protein At5g67570, chloroplastic isoform X2 [Phoenix dactylifera]}	{sp|Q9FJW6|PP451_ARATH; Pentatricopeptide repeat-containing protein At5g67570, chloroplastic OS=Arabidopsis thaliana GN=DG1 PE=1 SV=2}	{vvi:104878586; - - - - -}	{At5g67570; KOG4197 FOG: PPR repeat R General function prediction only ;}	{GO:0005515; protein binding; molecular_function}	{XM_006466383.2; PREDICTED: Citrus sinensis pentatricopeptide repeat-containing protein At5g67570, chloroplastic (LOC102624719), mRNA}	{PF13374:Tetratricopeptide repeat}
transcript_HQ_LoMix_transcript10306/f8p0/2397	312.016	57.5228	2.4394	1.21e-05	0.0004002	3	up	{XP_015966317.1; PREDICTED: DEAD-box ATP-dependent RNA helicase 46 isoform X1 [Arachis duranensis]}	{sp|Q9SQV1|RH40_ARATH; DEAD-box ATP-dependent RNA helicase 40 OS=Arabidopsis thaliana GN=RH40 PE=2 SV=1}	{var:108345683; K12823 DDX5, DBP2 ATP-dependent RNA helicase DDX5/DBP2 3.6.4.13 ko03040; Genetic Information Processing; Transcription; Spliceosome | ko05202; Human Diseases; Cancers: Overview; Transcriptional misregulation in cancer | ko05205; Human Diseases; Cancers: Overview; Proteoglycans in cancer}	{At3g06480; KOG0331 ATP-dependent RNA helicase A RNA processing and modification ;}	{GO:0055085; transmembrane transport; biological_process GO:0005515; protein binding; molecular_function}	{HG670306.1; Triticum aestivum chromosome 3B, genomic scaffold, cultivar Chinese Spring}	{PF00397:WW domain PF06516:Purine nucleoside permease (NUP)}
transcript_HQ_LoMix_transcript20160/f6p0/1667	985.963	3069.08	-1.6382	1.21e-05	0.00040041	3	down	{XP_008813683.1; PREDICTED: arogenate dehydratase/prephenate dehydratase 6, chloroplastic-like [Phoenix dactylifera]}	{sp|Q9SGD6|AROD6_ARATH; Arogenate dehydratase/prephenate dehydratase 6, chloroplastic OS=Arabidopsis thaliana GN=ADT6 PE=1 SV=1}	{mus:103974533; K05359 ADT, PDT arogenate/prephenate dehydratase [EC:4.2.1.91 4.2.1.51] 4.2.1.91,4.2.1.51 ko01230; Metabolism; Global and overview maps; Biosynthesis of amino acids | ko00400; Metabolism; Amino acid metabolism; Phenylalanine, tyrosine and tryptophan biosynthesis}	{At1g08250; KOG2797 Prephenate dehydratase E Amino acid transport and metabolism ;}	{GO:0016597; amino acid binding; molecular_function GO:0008152; NA GO:0004664; prephenate dehydratase activity; molecular_function GO:0009094; L-phenylalanine biosynthetic process; biological_process}	{CP012617.1; Oryza sativa Indica Group cultivar RP Bio-226 chromosome 9 sequence}	{PF01842:ACT domain PF00800:Prephenate dehydratase}
transcript_HQ_LoMix_transcript11993/f2p0/2292	512.905	1581.29	-1.6243	1.22e-05	0.00040273	3	down	{XP_008798044.1; PREDICTED: uncharacterized protein At1g04910-like isoform X2 [Phoenix dactylifera]}	{sp|Q8W486|Y1491_ARATH; Uncharacterized protein At1g04910 OS=Arabidopsis thaliana GN=At1g04910 PE=2 SV=1}	{egu:105039131; - - - - -}	{NA}	{NA}	{XM_014897394.1; PREDICTED: Brachypodium distachyon uncharacterized protein At1g04910-like (LOC100827123), transcript variant X2, mRNA}	{NA}
transcript_HQ_LoMix_transcript4419/f2p0/3229	814.727	2418.87	-1.5699	1.27e-05	0.00041702	3	down	{XP_019706257.1; PREDICTED: LOW QUALITY PROTEIN: alpha-glucan phosphorylase, H isozyme [Elaeis guineensis]}	{sp|Q9SD76|PHS2_ARATH; Alpha-glucan phosphorylase 2, cytosolic OS=Arabidopsis thaliana GN=PHS2 PE=1 SV=1}	{egu:105046284; K00688 PYG, glgP glycogen phosphorylase 2.4.1.1 ko00500; Metabolism; Carbohydrate metabolism; Starch and sucrose metabolism | ko02026; Cellular Processes; Cellular community - prokaryotes; Biofilm formation - Escherichia coli | ko04910; Organismal Systems; Endocrine system; Insulin signaling pathway | ko04922; Organismal Systems; Endocrine system; Glucagon signaling pathway | ko04…	{At3g46970; KOG2099 Glycogen phosphorylase G Carbohydrate transport and metabolism ;}	{GO:0005975; carbohydrate metabolic process; biological_process GO:0008184; glycogen phosphorylase activity; molecular_function}	{XM_019850698.1; PREDICTED: Elaeis guineensis alpha-glucan phosphorylase, H isozyme (LOC105046284), mRNA}	{PF00343:Carbohydrate phosphorylase}
transcript_HQ_LoMix_transcript2806/f4p0/3562	384.124	1237.21	-1.6874	1.28e-05	0.00042038	3	down	{XP_008781797.1; PREDICTED: calcium-transporting ATPase 8, plasma membrane-type-like [Phoenix dactylifera]}	{sp|Q9LF79|ACA8_ARATH; Calcium-transporting ATPase 8, plasma membrane-type OS=Arabidopsis thaliana GN=ACA8 PE=1 SV=1}	{pda:103701502; K01537 E3.6.3.8 Ca2+-transporting ATPase 3.6.3.8 -}	{At5g57110; KOG0204 Calcium transporting ATPase P Inorganic ion transport and metabolism ;}	{GO:0000166; nucleotide binding; molecular_function GO:0005516; calmodulin binding; molecular_function GO:0046872; metal ion binding; molecular_function GO:0016021; integral to membrane; cellular_component}	{XM_010930398.2; PREDICTED: Elaeis guineensis calcium-transporting ATPase 8, plasma membrane-type-like (LOC105050400), transcript variant X1, mRNA}	{PF03626:Prokaryotic Cytochrome C oxidase subunit IV PF12515:Ca2+-ATPase N terminal autoinhibitory domain PF00122:E1-E2 ATPase}
transcript_HQ_LoMix_transcript10020/f2p0/2481	434.961	1389.1	-1.6752	1.29e-05	0.00042259	3	down	{XP_019051742.1; PREDICTED: 1-(5-phosphoribosyl)-5-[(5-phosphoribosylamino)methylideneamino] imidazole-4-carboxamide isomerase, chloroplastic isoform X2 [Nelumbo nucifera]}	{sp|O82782|HIS3_ARATH; 1-(5-phosphoribosyl)-5-[(5-phosphoribosylamino)methylideneamino] imidazole-4-carboxamide isomerase, chloroplastic OS=Arabidopsis thaliana GN=HISN3 PE=2 SV=1}	{nnu:104588671; K01814 hisA phosphoribosylformimino-5-aminoimidazole carboxamide ribotide isomerase 5.3.1.16 ko01230; Metabolism; Global and overview maps; Biosynthesis of amino acids | ko00340; Metabolism; Amino acid metabolism; Histidine metabolism}	{At2g36230; KOG3055 Phosphoribosylformimino-5-aminoimidazole carboxamide ribonucleotide (ProFAR) isomerase E Amino acid transport and metabolism ;}	{GO:0007064; mitotic sister chromatid cohesion; biological_process GO:0000105; histidine biosynthetic process; biological_process}	{XM_010919043.2; PREDICTED: Elaeis guineensis 1-(5-phosphoribosyl)-5-[(5-phosphoribosylamino)methylideneamino] imidazole-4-carboxamide isomerase, chloroplastic (LOC105041964), transcript variant X2, mRNA}	{PF00977:Histidine biosynthesis protein PF10345:Cohesin loading factor}
transcript_HQ_LoMix_transcript30900/f2p0/970	1371.05	223.298	2.6182	1.3e-05	0.00042424	3	up	{XP_010909551.1; PREDICTED: nuclear transcription factor Y subunit B isoform X1 [Elaeis guineensis]}	{sp|Q60EQ4|NFYB3_ORYSJ; Nuclear transcription factor Y subunit B-3 OS=Oryza sativa subsp. japonica GN=NFYB3 PE=1 SV=2}	{egu:105045808; K08065 NFYB nuclear transcription Y subunit beta - ko04612; Organismal Systems; Immune system; Antigen processing and presentation | ko05152; Human Diseases; Infectious diseases: Bacterial; Tuberculosis | ko05166; Human Diseases; Infectious diseases: Viral; HTLV-I infection}	{At3g53340; KOG0869 CCAAT-binding factor, subunit A (HAP3) K Transcription ;}	{GO:0003677; DNA binding; molecular_function}	{XM_010911249.1; PREDICTED: Elaeis guineensis nuclear transcription factor Y subunit B (LOC105035632), transcript variant X1, mRNA}	{PF00125:Core histone H2A/H2B/H3/H4}
transcript_HQ_LoMix_transcript7728/f3p0/2722	294.238	1247.35	-2.0838	1.31e-05	0.00042914	3	down	{XP_010914323.1; PREDICTED: serine/threonine-protein kinase CTR1 isoform X1 [Elaeis guineensis]}	{sp|Q05609|CTR1_ARATH; Serine/threonine-protein kinase CTR1 OS=Arabidopsis thaliana GN=CTR1 PE=1 SV=1}	{egu:105039764; - - - - -}	{At4g24480; KOG0192 Tyrosine kinase specific for activated (GTP-bound) p21cdc42Hs T Signal transduction mechanisms ;}	{GO:0006468; protein phosphorylation; biological_process GO:0004672; protein kinase activity; molecular_function GO:0005524; ATP binding; molecular_function}	{XM_009386760.2; PREDICTED: Musa acuminata subsp. malaccensis serine/threonine-protein kinase CTR1 (LOC103972422), mRNA}	{PF07714:Protein tyrosine kinase PF00069:Protein kinase domain}
transcript_HQ_LoMix_transcript13922/f3p0/2120	3227.84	1050.41	1.6196	1.34e-05	0.00043488	3	up	{XP_019191366.1; PREDICTED: polyubiquitin-like isoform X1 [Ipomoea nil]}	{sp|P0CG71|UBIQ1_CAEEL; Polyubiquitin-A OS=Caenorhabditis elegans GN=ubq-1 PE=3 SV=1}	{jcu:105634824; K08770 UBC ubiquitin C - ko03320; Organismal Systems; Endocrine system; PPAR signaling pathway}	{CE01921; KOG0001 Ubiquitin and ubiquitin-like proteins OR Posttranslational modification, protein turnover, chaperones ; General function prediction only ;}	{GO:0005515; protein binding; molecular_function}	{XM_019854001.1; PREDICTED: Elaeis guineensis polyubiquitin (LOC105054981), transcript variant X2, mRNA}	{PF00240:Ubiquitin family PF14560:Ubiquitin-like domain}
transcript_HQ_LoMix_transcript31959/f8p0/842	2331.96	7483.73	-1.6822	1.34e-05	0.00043488	3	down	{XP_009384404.1; PREDICTED: glutathione S-transferase 3-like [Musa acuminata subsp. malaccensis]}	{sp|P04907|GSTF3_MAIZE; Glutathione S-transferase 3 OS=Zea mays GN=GST3 PE=1 SV=4}	{mus:103971959; K00799 GST, gst glutathione S-transferase 2.5.1.18 ko00480; Metabolism; Metabolism of other amino acids; Glutathione metabolism | ko00980; Metabolism; Xenobiotics biodegradation and metabolism; Metabolism of xenobiotics by cytochrome P450 | ko00982; Metabolism; Xenobiotics biodegradation and metabolism; Drug metabolism - cytochrome P450 | ko05204; Human Diseases; Cancers: Overview…	{At2g47730; KOG0867 Glutathione S-transferase O Posttranslational modification, protein turnover, chaperones ;}	{GO:0005515; protein binding; molecular_function}	{NA}	{PF13409:Glutathione S-transferase, N-terminal domain PF13417:Glutathione S-transferase, N-terminal domain PF02798:Glutathione S-transferase, N-terminal domain}
transcript_HQ_LoMix_transcript14112/f32p0/2013	234.258	35.3135	2.7298	1.34e-05	0.00043492	3	up	{JAU76553.1; hypothetical protein LE_TR8452_c1_g1_i1_g.28834 [Noccaea caerulescens]}	{NA}	{brp:103845836; K14404 CPSF4, YTH1 cleavage and polyadenylation specificity factor subunit 4 - ko03015; Genetic Information Processing; Translation; mRNA surveillance pathway | ko05164; Human Diseases; Infectious diseases: Viral; Influenza A}	{NA}	{NA}	{NA}	{NA}
transcript_HQ_LoMix_transcript15732/f2p0/1974	141.62	13.5107	3.3898	1.35e-05	0.00043492	3	up	{XP_008806893.1; PREDICTED: uncharacterized protein LOC103719432 [Phoenix dactylifera]}	{NA}	{egu:105048040; - - - - -}	{NA}	{NA}	{XM_010927232.2; PREDICTED: Elaeis guineensis uncharacterized LOC105048040 (LOC105048040), mRNA}	{NA}
transcript_HQ_LoMix_transcript2515/f20p0/3612	2142.05	703.568	1.6062	1.34e-05	0.00043492	3	up	{XP_008784115.1; PREDICTED: transcription factor LHW-like [Phoenix dactylifera]}	{sp|Q9XIN0|LHW_ARATH; Transcription factor LHW OS=Arabidopsis thaliana GN=LHW PE=1 SV=1}	{pda:103703147; - - - - -}	{NA}	{NA}	{XM_019593328.1; PREDICTED: Lupinus angustifolius transcription factor LHW-like (LOC109351744), transcript variant X2, mRNA}	{NA}
transcript_HQ_LoMix_transcript28876/f2p0/1136	36.0433	248.524	-2.7856	1.35e-05	0.00043492	3	down	{AEC03982.1; trypsin inhibitor 3 [Oncidium hybrid cultivar]}	{NA}	{egu:105061453; - - - - -}	{NA}	{GO:0005576; NA GO:0004867; serine-type endopeptidase inhibitor activity; molecular_function}	{NA}	{PF00228:Bowman-Birk serine protease inhibitor family}
transcript_HQ_LoMix_transcript19498/f4p0/1699	2987.99	9752.32	-1.7066	1.35e-05	0.00043571	3	down	{XP_008775191.1; PREDICTED: cytochrome P450 77A2 [Phoenix dactylifera]}	{sp|Q9LZ31|C77A4_ARATH; Cytochrome P450 77A4 OS=Arabidopsis thaliana GN=CYP77A4 PE=2 SV=1}	{egu:105059016; - - - - -}	{At5g04660; KOG0156 Cytochrome P450 CYP2 subfamily Q Secondary metabolites biosynthesis, transport and catabolism ;}	{GO:0020037; heme binding; molecular_function GO:0005506; iron ion binding; molecular_function GO:0055114; oxidation-reduction process; biological_process GO:0016705; oxidoreductase activity, acting on paired donors, with incorporation or reduction of molecular oxygen; molecular_function}	{XM_009416677.2; PREDICTED: Musa acuminata subsp. malaccensis cytochrome P450 77A2-like (LOC103995930), mRNA}	{PF00067:Cytochrome P450}
transcript_HQ_LoMix_transcript14378/f3p0/2081	905.268	2760.5	-1.6085	1.37e-05	0.00043987	3	down	{XP_010920798.1; PREDICTED: pyruvate decarboxylase 1 [Elaeis guineensis]}	{sp|A2XFI3|PDC2_ORYSI; Pyruvate decarboxylase 2 OS=Oryza sativa subsp. indica GN=PDC2 PE=2 SV=2}	{egu:105044565; K01568 PDC, pdc pyruvate decarboxylase 4.1.1.1 ko00010; Metabolism; Carbohydrate metabolism; Glycolysis / Gluconeogenesis}	{At5g54960; KOG1184 Thiamine pyrophosphate-requiring enzyme EH Amino acid transport and metabolism ; Coenzyme transport and metabolism ;}	{GO:0003824; NA GO:0030976; thiamine pyrophosphate binding; molecular_function GO:0000287; magnesium ion binding; molecular_function}	{XM_008806879.2; PREDICTED: Phoenix dactylifera pyruvate decarboxylase 1-like (LOC103718173), mRNA}	{PF02775:Thiamine pyrophosphate enzyme, C-terminal TPP binding domain PF00205:Thiamine pyrophosphate enzyme, central domain PF02776:Thiamine pyrophosphate enzyme, N-terminal TPP binding domain}
transcript_HQ_LoMix_transcript29923/f3p0/1044	23496.1	6762.42	1.7968	1.43e-05	0.00045913	3	up	{BAG68660.1; plasma membrane intrinsic protein [Tulipa gesneriana]}	{sp|Q7XSQ9|PIP12_ORYSJ; Probable aquaporin PIP1-2 OS=Oryza sativa subsp. japonica GN=PIP1-2 PE=2 SV=3}	{mus:104000197; K09872 PIP aquaporin PIP - -}	{At4g23400; KOG0223 Aquaporin (major intrinsic protein family) G Carbohydrate transport and metabolism ;}	{GO:0016020; membrane; cellular_component GO:0006810; transport; biological_process GO:0005215; NA}	{AB305615.1; Tulipa gesneriana TgPIP1;2 mRNA for plasma membrane intrinsic protein, complete cds}	{PF00230:Major intrinsic protein}
transcript_HQ_LoMix_transcript11239/f8p0/2332	268.795	919.133	-1.7738	1.44e-05	0.00046034	3	down	{XP_010925635.1; PREDICTED: F-box/LRR-repeat MAX2 homolog A [Elaeis guineensis]}	{sp|I1SSI5|MAX2A_PETHY; F-box/LRR-repeat MAX2 homolog A OS=Petunia hybrida GN=MAX2A PE=1 SV=1}	{pda:103723039; - - - - -}	{NA}	{GO:0005515; protein binding; molecular_function}	{XM_010921814.2; PREDICTED: Elaeis guineensis F-box/LRR-repeat MAX2 homolog A-like (LOC105044035), mRNA}	{PF00646:F-box domain PF12937:F-box-like}
transcript_HQ_LoMix_transcript6981/f4p0/2778	1308.2	111.421	3.5535	1.45e-05	0.0004653	3	up	{JAT61900.1; Glutamate-1-semialdehyde 2,1-aminomutase [Anthurium amnicola]}	{NA}	{NA}	{NA}	{NA}	{NA}	{NA}
transcript_HQ_LoMix_transcript15724/f3p0/1974	2370.19	769.236	1.6235	1.48e-05	0.00047022	3	up	{XP_008782022.2; PREDICTED: non-specific phospholipase C2-like [Phoenix dactylifera]}	{sp|O81020|NPC2_ARATH; Non-specific phospholipase C2 OS=Arabidopsis thaliana GN=NPC2 PE=2 SV=1}	{pda:103701653; K01114 plcC phospholipase C 3.1.4.3 ko00562; Metabolism; Carbohydrate metabolism; Inositol phosphate metabolism | ko00564; Metabolism; Lipid metabolism; Glycerophospholipid metabolism | ko00565; Metabolism; Lipid metabolism; Ether lipid metabolism | ko02024; Cellular Processes; Cellular community - prokaryotes; Quorum sensing | ko04919; Organismal Systems; Endocrine system; Thyroi…	{NA}	{GO:0016788; hydrolase activity, acting on ester bonds; molecular_function}	{XM_014653478.1; PREDICTED: Vigna radiata var. radiata non-specific phospholipase C2 (LOC106768363), mRNA}	{PF04185:Phosphoesterase family}
transcript_HQ_LoMix_transcript20694/f3p0/1663	50.8489	0.619656	6.3586	1.48e-05	0.00047022	3	up	{XP_008811878.1; PREDICTED: growth-regulating factor 7-like isoform X2 [Phoenix dactylifera]}	{sp|O81001|GRF1_ARATH; Growth-regulating factor 1 OS=Arabidopsis thaliana GN=GRF1 PE=1 SV=1}	{egu:105042702; - - - - -}	{NA}	{GO:0006355; regulation of transcription, DNA-dependent; biological_process GO:0005634; nucleus; cellular_component GO:0005524; ATP binding; molecular_function}	{XM_008813656.2; PREDICTED: Phoenix dactylifera growth-regulating factor 7-like (LOC103722922), transcript variant X2, mRNA}	{PF08880:QLQ}
transcript_HQ_LoMix_transcript3979/f12p0/3229	586.998	154.773	1.9232	1.48e-05	0.00047022	3	up	{XP_010275910.1; PREDICTED: auxin response factor 6-like isoform X1 [Nelumbo nucifera]}	{sp|A2YG67|ARFQ_ORYSI; Auxin response factor 17 OS=Oryza sativa subsp. indica GN=ARF17 PE=3 SV=1}	{rcu:8276588; - - - - -}	{NA}	{GO:0009725; response to hormone stimulus; biological_process GO:0005634; nucleus; cellular_component GO:0006355; regulation of transcription, DNA-dependent; biological_process GO:0003677; DNA binding; molecular_function}	{XM_008779482.2; PREDICTED: Phoenix dactylifera auxin response factor 17-like (LOC103697593), transcript variant X3, mRNA}	{PF06507:Auxin response factor PF02362:B3 DNA binding domain}
transcript_HQ_LoMix_transcript9065/f4p0/2558	600.216	1869.27	-1.6389	1.49e-05	0.00047399	3	down	{XP_020079939.1; choline transporter-like protein 2 [Ananas comosus]}	{sp|Q7SYC9|CTL2_DANRE; Choline transporter-like protein 2 OS=Danio rerio GN=slc44a2 PE=2 SV=1}	{pda:103698258; K15377 SLC44A2_4_5 solute carrier family 44 (choline transporter-like protein), member 2/4/5 - ko05231; Human Diseases; Cancers: Overview; Choline metabolism in cancer}	{At3g15380; KOG1362 Choline transporter-like protein I Lipid transport and metabolism ;}	{NA}	{XM_008812227.2; PREDICTED: Phoenix dactylifera choline transporter-like protein 2 (LOC103721863), transcript variant X1, mRNA}	{NA}
transcript_HQ_LoMix_transcript15131/f2p0/2015	146.871	15.241	3.2685	1.54e-05	0.00048751	3	up	{XP_010941741.1; PREDICTED: BTB/POZ domain-containing protein At3g50780 [Elaeis guineensis]}	{sp|Q9SVM0|Y3078_ARATH; BTB/POZ domain-containing protein At3g50780 OS=Arabidopsis thaliana GN=At3g50780 PE=2 SV=1}	{egu:105059921; - - - - -}	{NA}	{NA}	{XM_010943453.2; PREDICTED: Elaeis guineensis BTB/POZ domain-containing protein At3g50780 (LOC105059921), transcript variant X3, mRNA}	{NA}
transcript_HQ_LoMix_transcript19279/f4p0/1738	1232.18	3763.61	-1.6109	1.56e-05	0.00049396	3	down	{XP_010908744.1; PREDICTED: beta-glucosidase 4 isoform X1 [Elaeis guineensis]}	{sp|Q5N863|BGL04_ORYSJ; Beta-glucosidase 4 OS=Oryza sativa subsp. japonica GN=BGLU4 PE=2 SV=1}	{egu:105035046; K01188 E3.2.1.21 beta-glucosidase 3.2.1.21 ko00500; Metabolism; Carbohydrate metabolism; Starch and sucrose metabolism | ko00460; Metabolism; Metabolism of other amino acids; Cyanoamino acid metabolism | ko00940; Metabolism; Biosynthesis of other secondary metabolites; Phenylpropanoid biosynthesis}	{At5g36890; KOG0626 Beta-glucosidase, lactase phlorizinhydrolase, and related proteins G Carbohydrate transport and metabolism ;}	{GO:0005975; carbohydrate metabolic process; biological_process GO:0004553; hydrolase activity, hydrolyzing O-glycosyl compounds; molecular_function}	{XM_010910442.2; PREDICTED: Elaeis guineensis beta-glucosidase 4 (LOC105035046), transcript variant X1, mRNA}	{PF00150:Cellulase (glycosyl hydrolase family 5) PF00232:Glycosyl hydrolase family 1}
transcript_HQ_LoMix_transcript3992/f7p0/3310	347.995	1108.75	-1.6718	1.57e-05	0.00049396	3	down	{XP_008781613.1; PREDICTED: probable NAD kinase 2, chloroplastic isoform X1 [Phoenix dactylifera]}	{sp|Q53NI2|NADK2_ORYSJ; Probable NAD kinase 2, chloroplastic OS=Oryza sativa subsp. japonica GN=Os11g0191400 PE=2 SV=1}	{pda:103701357; K00858 ppnK, NADK NAD+ kinase 2.7.1.23 ko00760; Metabolism; Metabolism of cofactors and vitamins; Nicotinate and nicotinamide metabolism}	{At1g21640; KOG2178 Predicted sugar kinase G Carbohydrate transport and metabolism ;}	{GO:0006741; NADP biosynthetic process; biological_process GO:0003951; NAD+ kinase activity; molecular_function GO:0008152; NA}	{XM_008783391.2; PREDICTED: Phoenix dactylifera probable NAD kinase 2, chloroplastic (LOC103701357), transcript variant X1, mRNA}	{PF01513:ATP-NAD kinase}
transcript_HQ_LoMix_transcript24549/f4p0/1356	230.627	36.301	2.6675	1.58e-05	0.00049887	3	up	{XP_010922938.1; PREDICTED: ABSCISIC ACID-INSENSITIVE 5-like protein 2 [Elaeis guineensis]}	{sp|Q9LES3|AI5L2_ARATH; ABSCISIC ACID-INSENSITIVE 5-like protein 2 OS=Arabidopsis thaliana GN=DPBF3 PE=1 SV=1}	{egu:105046123; K14432 ABF ABA responsive element binding factor - ko04075; Environmental Information Processing; Signal transduction; Plant hormone signal transduction}	{NA}	{GO:0005634; nucleus; cellular_component GO:0006355; regulation of transcription, DNA-dependent; biological_process GO:0003677; DNA binding; molecular_function GO:0043565; sequence-specific DNA binding; molecular_function GO:0003700; sequence-specific DNA binding transcription factor activity; molecular_function}	{XM_010933189.1; PREDICTED: Elaeis guineensis ABSCISIC ACID-INSENSITIVE 5-like protein 2 (LOC105052394), mRNA}	{PF00170:bZIP transcription factor PF07716:Basic region leucine zipper PF03131:bZIP Maf transcription factor}
transcript_HQ_LoMix_transcript2542/f5p0/3623	64.1427	329.368	-2.3603	1.59e-05	0.0004992	3	down	{XP_009407643.1; PREDICTED: uncharacterized protein LOC103990287 [Musa acuminata subsp. malaccensis]}	{NA}	{egu:105040236; - - - - -}	{NA}	{NA}	{XM_010251630.2; PREDICTED: Nelumbo nucifera uncharacterized LOC104592322 (LOC104592322), transcript variant X2, mRNA}	{NA}
transcript_HQ_LoMix_transcript20855/f5p0/1624	220.743	1062.45	-2.267	1.62e-05	0.00050628	3	down	{XP_009415947.1; PREDICTED: U-box domain-containing protein 9-like [Musa acuminata subsp. malaccensis]}	{sp|Q9SRT0|PUB9_ARATH; U-box domain-containing protein 9 OS=Arabidopsis thaliana GN=PUB9 PE=1 SV=1}	{sbi:SORBI_04g019280; - - - - -}	{At3g07360; KOG0167 FOG: Armadillo/beta-catenin-like repeats S Function unknown ;}	{GO:0016567; protein ubiquitination; biological_process GO:0003677; DNA binding; molecular_function GO:0008270; zinc ion binding; molecular_function GO:0000150; recombinase activity; molecular_function GO:0004842; ubiquitin-protein ligase activity; molecular_function GO:0005515; protein binding; molecular_function GO:0006310; DNA recombination; biological_process}	{NA}	{PF04564:U-box domain PF00239:Resolvase, N terminal domain PF11789:Zinc-finger of the MIZ type in Nse subunit PF00514:Armadillo/beta-catenin-like repeat}
transcript_HQ_LoMix_transcript28865/f2p0/1141	2925.27	958.306	1.61	1.62e-05	0.00050628	3	up	{XP_020113460.1; rac-like GTP-binding protein 5 [Ananas comosus]}	{sp|Q6EP31|RAC5_ORYSJ; Rac-like GTP-binding protein 5 OS=Oryza sativa subsp. japonica GN=RAC5 PE=2 SV=2}	{pda:103722575; K04392 RAC1 Ras-related C3 botulinum toxin substrate 1 - ko04014; Environmental Information Processing; Signal transduction; Ras signaling pathway | ko04015; Environmental Information Processing; Signal transduction; Rap1 signaling pathway | ko04010; Environmental Information Processing; Signal transduction; MAPK signaling pathway | ko04013; Environmental Information Processing; S…	{At2g17800; KOG0393 Ras-related small GTPase, Rho type R General function prediction only ;}	{GO:0005525; GTP binding; molecular_function GO:0007264; small GTPase mediated signal transduction; biological_process}	{XM_008813194.1; PREDICTED: Phoenix dactylifera rac-like GTP-binding protein 5 (LOC103722575), transcript variant X2, mRNA}	{PF08477:Ras of Complex, Roc, domain of DAPkinase PF00071:Ras family PF00025:ADP-ribosylation factor family}
transcript_HQ_LoMix_transcript31604/f8p0/879	183.934	666.404	-1.8572	1.62e-05	0.00050628	3	down	{CUT18429.1; H1.2 [Lilium davidii var. unicolor]}	{sp|P27806|H1_WHEAT; Histone H1 OS=Triticum aestivum PE=2 SV=2}	{bdi:100833820; K11275 H1_5 histone H1/5 - -}	{NA}	{GO:0005634; nucleus; cellular_component GO:0000786; nucleosome; cellular_component GO:0003677; DNA binding; molecular_function GO:0006334; nucleosome assembly; biological_process}	{LN906599.1; Lilium davidii var. unicolor mRNA for H1.2 (histone gene)}	{PF00538:linker histone H1 and H5 family}
transcript_HQ_LoMix_transcript32656/f2p0/797	103.037	445.703	-2.1129	1.62e-05	0.00050628	3	down	{XP_008791237.1; PREDICTED: probable NAD(P)H dehydrogenase subunit CRR3, chloroplastic [Phoenix dactylifera]}	{sp|Q9ZVE7|CRR3_ARATH; Probable NAD(P)H dehydrogenase subunit CRR3, chloroplastic OS=Arabidopsis thaliana GN=CRR3 PE=2 SV=1}	{pda:103708192; - - - - -}	{NA}	{NA}	{KF573569.1; Lilium hybrid cultivar Sorbonne LS-ZJU46 microsatellite sequence}	{NA}
transcript_HQ_LoMix_transcript18629/f2p0/1778	298.032	990.447	-1.7326	1.67e-05	0.00051984	3	down	{XP_019711296.1; PREDICTED: serine carboxypeptidase 24 isoform X1 [Elaeis guineensis]}	{sp|Q9M099|SCP24_ARATH; Serine carboxypeptidase 24 OS=Arabidopsis thaliana GN=SCPL24 PE=1 SV=1}	{mus:104000089; K16297 SCPL-II serine carboxypeptidase-like clade II 3.4.16.- -}	{At4g30610; KOG1282 Serine carboxypeptidases (lysosomal cathepsin A) OE Posttranslational modification, protein turnover, chaperones ; Amino acid transport and metabolism ;}	{GO:0006508; proteolysis; biological_process GO:0004185; serine-type carboxypeptidase activity; molecular_function}	{XM_019855737.1; PREDICTED: Elaeis guineensis serine carboxypeptidase 24 (LOC105060164), transcript variant X1, mRNA}	{PF00450:Serine carboxypeptidase}
transcript_HQ_LoMix_transcript16423/f2p0/1923	596.476	1816.1	-1.6063	1.71e-05	0.00053104	3	down	{XP_020086598.1; glutelin type-B 5-like [Ananas comosus]}	{sp|P07728|GLUA1_ORYSJ; Glutelin type-A 1 OS=Oryza sativa subsp. japonica GN=GLUA1 PE=1 SV=2}	{mus:103969000; - - - - -}	{NA}	{GO:0045735; NA}	{XM_003607101.1; Medicago truncatula nutrient reservoir protein, putative partial mRNA}	{PF00190:Cupin}
transcript_HQ_LoMix_transcript8944/f2p0/2613	6000.1	1974.15	1.6038	1.76e-05	0.00054712	3	up	{XP_010913661.1; PREDICTED: LOW QUALITY PROTEIN: NADPH--cytochrome P450 reductase-like [Elaeis guineensis]}	{sp|Q05001|NCPR_CATRO; NADPH--cytochrome P450 reductase OS=Catharanthus roseus GN=CPR PE=2 SV=1}	{egu:105039267; K00327 POR NADPH-ferrihemoprotein reductase 1.6.2.4 -}	{At4g30210; KOG1158 NADP/FAD dependent oxidoreductase C Energy production and conversion ;}	{GO:0016491; oxidoreductase activity; molecular_function GO:0055114; oxidation-reduction process; biological_process GO:0010181; FMN binding; molecular_function}	{XM_008783673.2; PREDICTED: Phoenix dactylifera NADPH--cytochrome P450 reductase-like (LOC103701554), mRNA}	{PF00667:FAD binding domain PF00258:Flavodoxin PF00175:Oxidoreductase NAD-binding domain }
transcript_HQ_LoMix_transcript23046/f3p0/1460	31.3329	217.935	-2.7981	1.81e-05	0.00056067	3	down	{XP_010918309.1; PREDICTED: IRK-interacting protein-like [Elaeis guineensis]}	{sp|Q9LXU9|IRKI_ARATH; IRK-interacting protein OS=Arabidopsis thaliana GN=IRKI PE=1 SV=1}	{egu:105042713; - - - - -}	{NA}	{NA}	{XM_008800321.2; PREDICTED: Phoenix dactylifera IRK-interacting protein (LOC103713406), partial mRNA}	{NA}
transcript_HQ_LoMix_transcript24651/f7p0/1396	3071.81	9629.7	-1.6484	1.89e-05	0.00058321	3	down	{NA}	{NA}	{NA}	{NA}	{NA}	{NA}	{NA}
transcript_HQ_LoMix_transcript27801/f4p0/1204	570.635	1727.64	-1.5982	1.94e-05	0.00059963	3	down	{XP_008812650.1; PREDICTED: protein THYLAKOID FORMATION1, chloroplastic-like [Phoenix dactylifera]}	{sp|Q84PB7|THF1_ORYSJ; Protein THYLAKOID FORMATION1, chloroplastic OS=Oryza sativa subsp. japonica GN=THF1 PE=2 SV=1}	{egu:105032175; - - - - -}	{NA}	{GO:0010207; photosystem II assembly; biological_process GO:0015979; photosynthesis; biological_process}	{XM_008814428.2; PREDICTED: Phoenix dactylifera protein THYLAKOID FORMATION1, chloroplastic-like (LOC103723504), mRNA}	{PF11264:Thylakoid formation protein}
transcript_HQ_LoMix_transcript4239/f4p0/3266	378.609	29.6265	3.6757	1.96e-05	0.00060506	3	up	{XP_020108865.1; ACT domain-containing protein ACR9-like [Ananas comosus]}	{sp|O80644|ACR9_ARATH; ACT domain-containing protein ACR9 OS=Arabidopsis thaliana GN=ACR9 PE=2 SV=1}	{nnu:104599213; - - - - -}	{NA}	{NA}	{NA}	{NA}
transcript_HQ_LoMix_transcript12978/f13p0/2131	1198.62	387.613	1.6287	2.03e-05	0.00062539	3	up	{XP_010921731.1; PREDICTED: sodium/hydrogen exchanger 2-like [Elaeis guineensis]}	{sp|Q56XP4|NHX2_ARATH; Sodium/hydrogen exchanger 2 OS=Arabidopsis thaliana GN=NHX2 PE=2 SV=2}	{egu:105045226; - - - - -}	{At3g05030; KOG1965 Sodium/hydrogen exchanger protein P Inorganic ion transport and metabolism ;}	{GO:0015299; solute:hydrogen antiporter activity; molecular_function GO:0016021; integral to membrane; cellular_component GO:0055085; transmembrane transport; biological_process GO:0006812; cation transport; biological_process}	{KF939631.1; Lilium tenuifolium Na+/H+ antiporter mRNA, partial cds}	{PF00999:Sodium/hydrogen exchanger family}
transcript_HQ_LoMix_transcript1976/f3p0/3802	984.746	2961.7	-1.5886	2.04e-05	0.00062645	3	down	{ONK73401.1; uncharacterized protein A4U43_C04F31100 [Asparagus officinalis]}	{NA}	{pda:103716934; - - - - -}	{NA}	{NA}	{XM_016721454.1; PREDICTED: Capsicum annuum uncharacterized LOC107874695 (LOC107874695), mRNA}	{NA}
transcript_HQ_LoMix_transcript19395/f2p0/1722	360.696	1143.54	-1.6646	2.06e-05	0.00063002	3	down	{XP_008802361.1; PREDICTED: phospholipase A(1) LCAT3 isoform X2 [Phoenix dactylifera]}	{sp|Q93V61|LCAT3_ARATH; Phospholipase A(1) LCAT3 OS=Arabidopsis thaliana GN=LCAT3 PE=1 SV=1}	{mus:103971113; - - - - -}	{At3g03310; KOG2369 Lecithin:cholesterol acyltransferase (LCAT)/Acyl-ceramide synthase I Lipid transport and metabolism ;}	{GO:0016788; hydrolase activity, acting on ester bonds; molecular_function GO:0008374; O-acyltransferase activity; molecular_function GO:0016787; hydrolase activity; molecular_function GO:0006629; lipid metabolic process; biological_process}	{AK369723.1; Hordeum vulgare subsp. vulgare mRNA for predicted protein, complete cds, clone: NIASHv2096L10}	{PF02450:Lecithin:cholesterol acyltransferase PF01674:Lipase (class 2) PF07819:PGAP1-like protein}
transcript_HQ_LoMix_transcript19558/f3p0/1750	102.342	433.663	-2.0832	2.06e-05	0.00063052	3	down	{XP_010267824.1; PREDICTED: uncharacterized protein LOC104604941 [Nelumbo nucifera]}	{NA}	{pvu:PHAVU_011G142000g; - - - - -}	{NA}	{GO:0046872; metal ion binding; molecular_function}	{XM_008778490.2; PREDICTED: Phoenix dactylifera uncharacterized LOC103696776 (LOC103696776), mRNA}	{PF00096:Zinc finger, C2H2 type}
transcript_HQ_LoMix_transcript585/f2p0/4767	39.1143	239.86	-2.6164	2.09e-05	0.00063937	3	down	{XP_008785947.1; PREDICTED: cyclic nucleotide-gated ion channel 2-like [Phoenix dactylifera]}	{sp|O65718|CNGC2_ARATH; Cyclic nucleotide-gated ion channel 2 OS=Arabidopsis thaliana GN=CNGC2 PE=1 SV=1}	{pda:103704450; K05391 CNGF cyclic nucleotide gated channel, other eukaryote - ko04626; Organismal Systems; Environmental adaptation; Plant-pathogen interaction}	{At5g15410; KOG0498 K+-channel ERG and related proteins, contain PAS/PAC sensor domain PT Inorganic ion transport and metabolism ; Signal transduction mechanisms ;}	{NA}	{EU436762.1; Sandersonia aurantiaca clone SAND33 putative cyclic nucleotide-gated cation channel mRNA, complete cds}	{NA}
transcript_HQ_LoMix_transcript1785/f2p0/3881	103.683	445.522	-2.1033	2.1e-05	0.00064017	3	down	{XP_010913586.1; PREDICTED: calcium sensing receptor, chloroplastic [Elaeis guineensis]}	{sp|Q9FN48|CAS_ARATH; Calcium sensing receptor, chloroplastic OS=Arabidopsis thaliana GN=CAS PE=1 SV=1}	{egu:105039208; - - - - -}	{NA}	{NA}	{XM_019392099.1; PREDICTED: Nicotiana attenuata calcium sensing receptor, chloroplastic (LOC109227089), mRNA}	{NA}
transcript_HQ_LoMix_transcript17042/f2p0/1894	3805.66	12270.7	-1.689	2.13e-05	0.00064819	3	down	{XP_008792848.1; PREDICTED: LOW QUALITY PROTEIN: probable nucleoredoxin 1 [Phoenix dactylifera]}	{sp|O80763|NRX1_ARATH; Probable nucleoredoxin 1 OS=Arabidopsis thaliana GN=At1g60420 PE=1 SV=1}	{egu:105042038; K17609 NXN nucleoredoxin 1.8.1.8 -}	{At1g60420; KOG2501 Thioredoxin, nucleoredoxin and related proteins R General function prediction only ;}	{GO:0016209; NA GO:0005515; protein binding; molecular_function GO:0035556; intracellular signal transduction; biological_process GO:0008270; zinc ion binding; molecular_function GO:0003677; DNA binding; molecular_function GO:0045454; cell redox homeostasis; biological_process GO:0031491; nucleosome binding; molecular_function GO:0043044; ATP-dependent chromatin remodeling; biological_process GO:…	{XM_010919142.2; PREDICTED: Elaeis guineensis probable nucleoredoxin 1 (LOC105042038), mRNA}	{PF08534:Redoxin PF00578:AhpC/TSA family PF09110:HAND PF08467:Luteovirus RNA polymerase P1-P2/replicase PF00628:PHD-finger PF01807:CHC2 zinc finger PF00085:Thioredoxin PF10589:NADH-ubiquinone oxidoreductase-F iron-sulfur binding region PF00130:Phorbol esters/diacylglycerol binding domain (C1 domain)}
transcript_HQ_LoMix_transcript22931/f2p0/1527	179.568	652.637	-1.8618	2.13e-05	0.00064819	3	down	{XP_010919850.1; PREDICTED: two-component response regulator-like APRR2 isoform X1 [Elaeis guineensis]}	{sp|Q6LA43|APRR2_ARATH; Two-component response regulator-like APRR2 OS=Arabidopsis thaliana GN=APRR2 PE=2 SV=2}	{egu:105043831; - - - - -}	{NA}	{GO:0000160; two-component signal transduction system (phosphorelay); biological_process}	{XM_015724449.1; PREDICTED: Ricinus communis two-component response regulator-like APRR2 (LOC8289097), mRNA}	{PF00072:Response regulator receiver domain}
transcript_HQ_LoMix_transcript31023/f17p0/942	138.648	531.828	-1.9395	2.14e-05	0.00064906	3	down	{CUT18432.1; H1.6, partial [Lilium davidii var. unicolor]}	{sp|P27806|H1_WHEAT; Histone H1 OS=Triticum aestivum PE=2 SV=2}	{bdi:100833820; K11275 H1_5 histone H1/5 - -}	{NA}	{GO:0005634; nucleus; cellular_component GO:0006334; nucleosome assembly; biological_process GO:0000786; nucleosome; cellular_component GO:0003677; DNA binding; molecular_function}	{LN906602.1; Lilium davidii var. unicolor mRNA for H1.6 (histone gene)}	{PF00538:linker histone H1 and H5 family}
transcript_HQ_LoMix_transcript14745/f3p0/2070	348.173	74.8516	2.2177	2.17e-05	0.00065539	3	up	{XP_010938567.1; PREDICTED: uncharacterized protein LOC105057613 isoform X2 [Elaeis guineensis]}	{sp|O34355|YTCJ_BACSU; Putative amidohydrolase YtcJ OS=Bacillus subtilis (strain 168) GN=ytcJ PE=4 SV=1}	{pda:103701643; - - - - -}	{NA}	{GO:0016787; hydrolase activity; molecular_function}	{NA}	{PF01979:Amidohydrolase family}
[truncated: 1,095 more rows]
